# Supplementary material for: Analysis of genetic networks regulating refractive eye development in collaborative cross progenitor strain mice reveals new genes and pathways underlying human myopia
Source: BMC Med Genomics. 2019 Jul 30;12:113. doi: 10.1186/s12920-019-0560-1 (PMC6668126; doi:10.1186/s12920-019-0560-1)
Supplement: Supplementary file 1 — Table S1. Baseline refractive errors in Collaborative Cross mice measured at P40 (diopters). Table S2. Form-deprivation myopia in Collaborative Cross mice (deprived eye versus control eye, diopters). (XLSX 14 kb) [file 12920_2019_560_MOESM1_ESM.xlsx]

## Sheet: Table S1
Table S1. Baseline refractive errors in Collaborative Cross mice measured at P40 (diopters)
129S1/svlmj	NOD/ShiLtJ	A/J	C57BL/6J	NZO/HILtJ	WSB/EiJ	PWK/PhJ	CAST/EiJ
-25.85	-5.2	-1.93583	-0.3	8.31986	11.9	18.02	24.25
-21.07	-7.1	-1.36143	0	5.05264	9.73	16.51	24.43
-21.51	-5.9	-9.08595	0.6	14.019	12.34	22.1	22.58
-21.39	-3.6	-9.91833	-0.2	11.7871	7.99	20.24	9.12
-23.1	-6.1	0.376667	-1.2	13.5179	14.77	14.94	21.7
-28.97	-6.7	1.8475	0.1	11.8787	15.73	13.28	25.59
-19.86	-8.7	2.77667	0.7	11.4386	11.91	20.19	26.27
-30.29	-1.4	-3.34905	-0.1	10.6677	14.61	19.89	24.85
-20	-7.5	-3.51985	0.1	11.0553	8.62	28.6	23.95
-24.37	-2.6	-0.36976	1	8.91241	8.49	21.86	23.44
-18.04	-4.6	-2.26167	0.3	7.97083	13.63	19.9	20.74
-18.66	-4.8	-1.58444	1.2	10.7983	13.35	16.98	19.11
-21.33	-7.9	-2.154	0	13.1955	9.68	19.47	23.61
-14.28	-7.9	-5.53778	-0.4	10.2019	10.68	13.72	20.93
-18.35	-4.4	-2.50139	2.9	10.0209		18.33	19.09
-15.12	-3.6	-7.21944		10.3626		15.55	22.53
-20.07	-7.1	-6.69167		11.791
-19.65	-3.9	-1.83143
-24.7	-4.5	-5.07917
-19.95	-5.3	-7.03938
-20.41	-2.4	-2.06278
-19.34	-4.4	-0.93881
	-5.7	-10.0769
	-5.8
	-5.2
	-6.3
	-6
	-9.7
	-9.3
	-6.1

## Sheet: Table S2
Table S2. Form-deprivation myopia in Collaborative Cross mice (deprived eye versus control eye, diopters)
CAST/EiJ	WSB/EiJ	PWK/PhJ	129S1/svlmj	C57BL/6J	A/J	NOD/ShiLtJ	NZO/HILtJ
-22.9435	-16.9164	-20.5838	-16.4475	-13.5	-13.4	-11.3373	-1.8882
-18.046	-14.6538	-17.6261	-11.6664	-11.5	-12.1	-8.7408	-5.38987
-15.8302	-10.7101	-14.9775	-12.0715	-12.7	-9.2	-11.5636	-8.70285
-23.316	-9.02381	-10.239	-12.3774	-11.9	-13.6	-10.1601	-5.99609
-16.8119	-7.25476	-15.3934	-14.308	-10.8	-10.2	-11.087	-3.1266
-17.3942	-25.9047	-9.75167		-14.8	-13.4		-6.17803
-16.8044	-20.0499	-9.9078		-12.3	-8.2		-6.22287
				-10.8	-12.6		-6.4994
				-10.5
