# Supplementary material for: Analysis of genetic networks regulating refractive eye development in collaborative cross progenitor strain mice reveals new genes and pathways underlying human myopia
Source: BMC Med Genomics. 2019 Jul 30;12:113. doi: 10.1186/s12920-019-0560-1 (PMC6668126; doi:10.1186/s12920-019-0560-1)
Supplement: Supplementary file 2 — Table S3. List of genes whose expression correlates with baseline refractive error in Collaborative Cross mice. Table S4. Gene ontology categories significantly associated with genes whose expression correlates with baseline refractive error in Collaborative Cross mice (BP, biological process; CC, cellular component; MF, molecular function). Table S5. Canonical signaling pathways affected by genes whose expression correlates with baseline refractive error in Collaborative Cross mice. (XLSX 192 kb) [file 12920_2019_560_MOESM2_ESM.xlsx]

## Sheet: Table S3
Table S3. List of genes whose expression correlates with baseline refractive error in Collaborative Cross mice
Gene ID	Correlation (with negative RE)	Expression (reads)	P-value	FDR-adjusted P-value
Armc10	0.925926	101.307	8.98717e-11	1.06911e-06
Stau2	0.913983	354.678	4.39653e-10	2.61505e-06
Xkr4	0.907291	214.71	9.7093e-10	3.85006e-06
Cbln2	0.898119	279.202	2.62305e-09	6.27817e-06
Cntnap4	0.896624	58.1704	3.05678e-09	6.27817e-06
Sik2	-0.896277	345.859	3.16653e-09	6.27817e-06
Slc16a7	0.889911	41.6185	5.91363e-09	9.66337e-06
Adamts6	0.888914	48.0228	6.49857e-09	9.66337e-06
Cds1	-0.885133	1789.51	9.22166e-09	1.08555e-05
Optn	-0.884516	1092.63	9.75251e-09	1.08555e-05
Reps2	0.884197	447.375	1.00378e-08	1.08555e-05
Tpm1	0.877639	317.994	1.78251e-08	1.73063e-05
Atp1a2	0.876458	335.841	1.9698e-08	1.73063e-05
Lin28a	-0.876061	39.4452	2.03673e-08	1.73063e-05
Cd320	0.87378	60.7525	2.46184e-08	1.9524e-05
Cntn4	-0.867472	597.608	4.08262e-08	2.69763e-05
Trim37	0.867403	1139.08	4.10471e-08	2.69763e-05
Vipr2	0.866932	277.564	4.25839e-08	2.69763e-05
Pcdhb14	0.866781	157.383	4.30859e-08	2.69763e-05
Cyfip2	-0.858852	1703.25	7.83011e-08	4.46448e-05
Gria1	0.858136	444.826	8.24943e-08	4.46448e-05
Arhgef9	0.858124	828.587	8.25643e-08	4.46448e-05
Rsad1	-0.855175	144.775	1.0205e-07	5.02704e-05
Rps4x	0.855098	328.051	1.02614e-07	5.02704e-05
Slc29a1	-0.854687	173.747	1.05646e-07	5.02704e-05
Pvr	0.851883	77.1138	1.28593e-07	5.8836e-05
Txnrd1	0.849765	206.832	1.48773e-07	6.35204e-05
Nln	0.849435	39.7517	1.52165e-07	6.35204e-05
Slco3a1	0.849178	117.154	1.5485e-07	6.35204e-05
Zbtb39	-0.846892	168.448	1.80681e-07	7.16461e-05
Prune	-0.846393	156.952	1.8681e-07	7.16869e-05
1700020I14Rik	-0.84228	916.461	2.44828e-07	8.84239e-05
Tmem181b-ps	0.842251	615.016	2.45291e-07	8.84239e-05
Gabrb3	0.840609	1179.63	2.72665e-07	9.03467e-05
Srek1	0.840045	890.397	2.82696e-07	9.03467e-05
Amot	0.840038	61.6728	2.82811e-07	9.03467e-05
Dnajb5	0.839959	125.59	2.8425e-07	9.03467e-05
Serinc5	0.839721	306.039	2.88599e-07	9.03467e-05
Igf2	0.838228	111.402	3.1725e-07	9.4926e-05
Chn1	0.838131	1279.83	3.19186e-07	9.4926e-05
Medag	0.837468	83.7825	3.32781e-07	9.65552e-05
Adipor1	-0.836109	3564.28	3.6227e-07	0.000102609
Ubxn10	0.834624	48.1293	3.97134e-07	0.000109868
Pcdhb11	0.833867	226.034	4.16051e-07	0.000112485
Pdzrn3	-0.832839	56.1302	4.42989e-07	0.000117107
Mob1b	-0.832344	235.581	4.56516e-07	0.000118059
Cnbd2	-0.831114	82.3792	4.91753e-07	0.000123337
1110038F14Rik	0.830916	83.5064	4.97661e-07	0.000123337
Ccdc39	0.827803	211.459	5.98948e-07	0.00014541
Lair1	0.824993	40.4791	7.05819e-07	0.000167929
Med30	0.822822	62.13	7.99667e-07	0.000186526
Vcl	0.820657	293.125	9.04225e-07	0.000206859
Plcb4	0.819891	700.091	9.44006e-07	0.000211885
Dtna	0.819423	413.537	9.69075e-07	0.000213484
Sema3a	0.818431	104.701	1.02424e-06	0.000221533
Qdpr	0.816638	181.689	1.13103e-06	0.000236821
Pcdhb22	0.816247	174.644	1.15558e-06	0.000236821
Cyp20a1	0.815814	55.3901	1.18336e-06	0.000236821
Zfp112	0.81529	91.2136	1.21776e-06	0.000236821
Cbx7	-0.815253	237.619	1.22019e-06	0.000236821
Scrn1	0.815097	643.888	1.23066e-06	0.000236821
Cnn3	0.815043	553.888	1.23427e-06	0.000236821
Mecp2	-0.813939	1734.03	1.31052e-06	0.000247459
BC022687	-0.813638	172.081	1.33204e-06	0.000247592
Ccng1	0.812877	878.643	1.38783e-06	0.000253995
Rmst	0.812572	75.4268	1.4108e-06	0.000254286
Ttc39aos1	0.810871	130.781	1.54504e-06	0.000268647
Gabra1	0.810797	1018.97	1.55112e-06	0.000268647
Eid2b	-0.810711	182.6	1.55823e-06	0.000268647
Zfp644	0.809735	3277.03	1.64092e-06	0.000278863
Sparc	0.809061	1313.32	1.70035e-06	0.000284892
Gdap10	0.808427	75.2977	1.75791e-06	0.000287035
Ywhah	0.808389	954.466	1.7614e-06	0.000287035
Sparcl1	0.80771	2009.73	1.82505e-06	0.000293389
Grk3	0.806897	378.252	1.90405e-06	0.000302008
Tasp1	0.805767	296.344	2.01881e-06	0.000315997
Efr3a	0.804882	1062.54	2.11301e-06	0.000326446
Trak2	-0.804466	2067.48	2.15858e-06	0.000329212
Ino80d	-0.802148	1282.55	2.42903e-06	0.000359539
Dqx1	-0.802124	38.7555	2.432e-06	0.000359539
Zfp93	-0.801993	122.506	2.4481e-06	0.000359539
Zfc3h1	-0.800629	2169.1	2.62227e-06	0.000380421
Tbc1d19	0.799334	185.776	2.79753e-06	0.000400956
Il18	0.79872	27.2824	2.88429e-06	0.00040847
Vwa5a	0.797336	84.2243	3.08865e-06	0.000428123
Pigw	-0.797294	42.8626	3.09504e-06	0.000428123
Ift46	0.796008	177.738	3.29657e-06	0.000442955
Tmem181a	0.795931	366.045	3.30904e-06	0.000442955
Arxes1	-0.795901	212.531	3.31397e-06	0.000442955
Chp1	0.795424	284.509	3.39201e-06	0.000448348
Cdo1	0.794839	39.7408	3.48995e-06	0.000456225
Hif1an	-0.794126	663.112	3.61273e-06	0.000467142
Prkg1	0.793718	445.941	3.68468e-06	0.000471322
Abca9	0.79288	42.5318	3.83654e-06	0.000482336
Glrb	0.792797	507.066	3.85188e-06	0.000482336
Ankrd50	0.792341	273.064	3.93726e-06	0.000484778
Cox5b	0.792258	202.573	3.95288e-06	0.000484778
Kidins220	-0.791908	3356.15	4.01962e-06	0.000487933
Pcdhb15	0.791156	102.304	4.16668e-06	0.000493516
Josd1	-0.791068	342.095	4.18418e-06	0.000493516
Ftl1	0.791003	577.191	4.19709e-06	0.000493516
Hsbp1l1	0.790682	80.2877	4.26162e-06	0.000493516
Nes	0.790626	69.2997	4.27305e-06	0.000493516
Armcx2	0.788522	494.987	4.71962e-06	0.000539459
B3gat2	0.788232	37.1983	4.78436e-06	0.000539459
9430083A17Rik	-0.788131	56.4897	4.80688e-06	0.000539459
Kcnb1	-0.787583	11989.3	4.93187e-06	0.000548314
Cdc42se2	0.7868	300.289	5.11532e-06	0.000563443
Fxn	0.78658	38.575	5.16792e-06	0.000564015
Pfn2	0.786231	1087.7	5.25241e-06	0.000568024
Dpy19l1	0.785863	343.808	5.34287e-06	0.000569852
Gpr22	0.785773	238.357	5.36512e-06	0.000569852
Adra2c	0.784183	38.1132	5.77334e-06	0.000607784
Amer1	0.783887	231.894	5.85243e-06	0.000610707
Marcksl1	0.783396	206.117	5.98547e-06	0.000619151
2610008E11Rik	0.783189	714.304	6.04235e-06	0.000619151
Rpl7	0.782907	1090.91	6.12058e-06	0.000619151
Jchain	0.782781	98.5294	6.1558e-06	0.000619151
Aldh1l2	0.78253	69.6331	6.22672e-06	0.000619151
Josd2	-0.782463	48.3664	6.24564e-06	0.000619151
Katnal2	0.779975	47.2375	6.98967e-06	0.000687183
Frmpd1	-0.77971	1178.16	7.07333e-06	0.000689707
Phkb	0.778742	311.044	7.38656e-06	0.000709937
Fabp3	0.778305	53.3558	7.53198e-06	0.000709937
Lrrk2	-0.778233	178.618	7.55608e-06	0.000709937
Abca6	0.777914	77.9995	7.66417e-06	0.000709937
Gstt1	0.777698	46.5632	7.73798e-06	0.000709937
Cyb561	-0.777444	26.7925	7.826e-06	0.000709937
Ring1	-0.777358	161.69	7.85569e-06	0.000709937
Cntn5	0.777335	157.984	7.86389e-06	0.000709937
Amph	0.777292	1208.83	7.87887e-06	0.000709937
Fam19a4	0.777123	35.9807	7.93792e-06	0.000709937
Rsl24d1	0.777118	107.212	7.93989e-06	0.000709937
Synj1	-0.776817	1544.44	8.04636e-06	0.000709937
Edem1	-0.776708	228.903	8.08511e-06	0.000709937
Akirin1	0.776621	337.925	8.1163e-06	0.000709937
Gas2l3	0.776228	32.5494	8.25837e-06	0.000716142
Rfx3	-0.776093	629.436	8.30763e-06	0.000716142
Nptn	0.775559	1148.91	8.50497e-06	0.000727879
Heph	0.774478	85.7589	8.91789e-06	0.000757766
Grk1	-0.773523	18708.5	9.29701e-06	0.000779762
Sept6	0.773496	226.343	9.30785e-06	0.000779762
Inpp5d	-0.772374	27.7889	9.772e-06	0.000812921
Alcam	0.771945	229.745	9.95463e-06	0.00082153
Hmcn1	0.771809	145.463	1.00136e-05	0.00082153
Cacna1f	-0.771284	1970.75	1.02422e-05	0.000834531
Snrpa1	0.771045	113.792	1.03481e-05	0.000837421
Rhoq	0.770293	236.64	1.06874e-05	0.000855226
Ror1	0.77024	47.2486	1.07119e-05	0.000855226
Coq2	0.769408	179.104	1.1099e-05	0.000877779
Elovl2	-0.769318	645.656	1.11419e-05	0.000877779
Tbc1d9	-0.769041	493.431	1.12738e-05	0.00087936
Flrt2	0.768966	371.483	1.13099e-05	0.00087936
Prkcz	0.768489	554.268	1.15418e-05	0.000883303
Spag5	0.768376	398.27	1.15968e-05	0.000883303
Chrna6	0.768293	853.517	1.16378e-05	0.000883303
B430319G15Rik	0.768197	33.2837	1.16854e-05	0.000883303
Samd8	-0.768103	1137.9	1.17318e-05	0.000883303
Tspan14	0.767413	63.3254	1.2079e-05	0.000900794
Pigm	-0.767342	431.494	1.21156e-05	0.000900794
Pde7a	0.76693	323.911	1.23279e-05	0.00090568
Tmem123	0.766889	100.675	1.23491e-05	0.00090568
Fam60a	0.766644	34.5826	1.2477e-05	0.00090568
Rnf7	0.766627	224.66	1.24858e-05	0.00090568
Plce1	0.765862	351.002	1.28932e-05	0.000929345
Ercc8	-0.765723	85.1732	1.29683e-05	0.000929345
Drp2	0.764863	112.618	1.34431e-05	0.000956511
Crot	0.764747	355.001	1.35082e-05	0.000956511
Plat	0.764508	88.2634	1.3643e-05	0.000960341
Gabrr2	0.764153	280.455	1.3846e-05	0.000968896
Cul3	0.763706	1884.51	1.41052e-05	0.000975775
Smo	0.76363	88.2944	1.415e-05	0.000975775
Pigs	-0.763561	321.494	1.41904e-05	0.000975775
Ttc3	0.762999	4956.5	1.45245e-05	0.000987449
C4a	-0.762996	31.619	1.45262e-05	0.000987449
Dhrs3	0.762841	501.083	1.46195e-05	0.000988143
Dido1	-0.762336	1948.41	1.4927e-05	0.00100323
Igf1	0.762159	293.763	1.50365e-05	0.00100491
Ablim1	-0.761915	2172.88	1.5188e-05	0.00100833
Unk	-0.761804	229.541	1.52572e-05	0.00100833
Bccip	0.760844	153.373	1.58694e-05	0.001043
Gins4	0.760459	99.3907	1.61215e-05	0.00105029
Sec61a2	0.760305	222.223	1.62226e-05	0.00105029
Ndufa12	0.760207	193.15	1.62876e-05	0.00105029
Cdh11	0.760138	635.431	1.63336e-05	0.00105029
Gdi2	0.759356	1307.09	1.68618e-05	0.00107843
Wipi1	0.759023	128.868	1.70909e-05	0.00108723
Hspa14	-0.75877	515.124	1.7267e-05	0.0010926
Nat8f4	0.758083	51.1532	1.77535e-05	0.00111743
Stag3	0.756817	92.8895	1.86813e-05	0.00116964
Mypn	0.756384	59.755	1.90083e-05	0.00118389
Fip1l1	-0.756004	499.571	1.93e-05	0.0011958
Jmy	-0.754788	890.276	2.0258e-05	0.00124187
Ipo5	0.754738	819.925	2.02981e-05	0.00124187
Pdxdc1	0.754666	608.236	2.03568e-05	0.00124187
Rhoj	0.754401	74.6874	2.05718e-05	0.00124858
Egfl7	0.752527	31.2307	2.21528e-05	0.00133771
Grina	-0.75217	2444.88	2.24654e-05	0.00134974
Btbd1	0.751714	895.513	2.28706e-05	0.00136718
Ints2	0.751445	397.508	2.31133e-05	0.00137478
Pdcd5	0.750621	38.8265	2.38694e-05	0.00141269
Polr2h	0.750134	28.7956	2.4326e-05	0.00143258
Nsa2	0.749442	173.459	2.49884e-05	0.00146434
Plcd4	0.749178	35.0196	2.52458e-05	0.00146445
Guca1b	-0.749127	2737.35	2.52954e-05	0.00146445
Alg13	-0.749062	119.324	2.53595e-05	0.00146445
Car5b	0.748744	57.6303	2.56734e-05	0.00146974
Caprin2	0.748719	159.289	2.56983e-05	0.00146974
Itm2a	0.748354	58.6831	2.60628e-05	0.00148346
Cttn	0.748202	397.164	2.6216e-05	0.00148507
Gusb	0.74803	34.9831	2.63905e-05	0.00148788
Pram1	-0.74753	56.3177	2.69035e-05	0.00150964
Rhot2	-0.746899	860.541	2.75628e-05	0.00153938
Ntrk3	0.746385	226.297	2.811e-05	0.00155985
Pdlim5	0.746309	317.717	2.81916e-05	0.00155985
Cnmd	0.746086	47.2585	2.84336e-05	0.00156595
Lgi1	0.745837	68.3688	2.87046e-05	0.00156726
Gtf2e1	-0.745537	193.283	2.90346e-05	0.00156726
Col20a1	0.74539	124.94	2.91981e-05	0.00156726
Letm2	-0.745334	162.158	2.92599e-05	0.00156726
Ppp1r10	-0.745318	534.541	2.92782e-05	0.00156726
Pcdhb2	0.745237	47.7079	2.93679e-05	0.00156726
Sdr42e1	0.745227	35.3702	2.93796e-05	0.00156726
Zscan20	-0.744948	155.133	2.96928e-05	0.0015769
Rhoc	0.744698	76.129	2.99761e-05	0.00158487
Clip1	0.744074	964.589	3.06935e-05	0.00161468
Zfp940	0.743973	122.058	3.08114e-05	0.00161468
Folr1	0.743788	45.1992	3.10273e-05	0.00161886
Zfp438	0.743499	110.159	3.13681e-05	0.0016295
Tacr3	0.743256	193.56	3.16559e-05	0.00163012
Pex7	0.743175	129.376	3.17531e-05	0.00163012
5330434G04Rik	0.743071	168.871	3.18783e-05	0.00163012
Akap12	0.74301	631.633	3.19516e-05	0.00163012
Cdc42ep3	-0.742915	151.156	3.20652e-05	0.00163012
Grn	-0.742768	131.568	3.22433e-05	0.0016322
Uqcc3	0.741868	221.12	3.33512e-05	0.00168113
Glul	0.741619	14508.7	3.36639e-05	0.00168973
Plekhd1	0.741313	198.688	3.40517e-05	0.00170201
Mrpl48	0.740985	74.5282	3.44719e-05	0.00171581
Celf2	-0.740744	1022.97	3.47831e-05	0.00172408
Mir99ahg	0.740528	65.2746	3.50632e-05	0.00173076
Kank2	0.739666	57.5304	3.6205e-05	0.00177973
Frem2	0.739545	85.0859	3.6369e-05	0.00178043
Csrnp3	0.7391	942.3	3.69729e-05	0.00180258
Ccdc173	0.738684	128.159	3.75457e-05	0.00181722
Sorcs3	-0.738661	126.824	3.75787e-05	0.00181722
Rreb1	-0.738444	184.273	3.78804e-05	0.00182439
Gphn	0.737856	652.048	3.87095e-05	0.00185681
Sptan1	0.737404	6937.36	3.93583e-05	0.00188035
Fam227a	0.737171	161.894	3.96967e-05	0.00188893
Lsm11	0.73675	252.127	4.03149e-05	0.00190914
Ssr1	-0.736664	1646.5	4.04423e-05	0.00190914
Napb	0.736535	2266.65	4.06332e-05	0.00191056
Mapkapk5	-0.735225	357.644	4.26225e-05	0.00199621
Actr3b	0.735107	90.6595	4.2806e-05	0.00199694
Ei24	0.734819	412.864	4.32565e-05	0.00201008
Urb1	-0.734655	200.719	4.35141e-05	0.00201418
Lpp	0.734259	203.718	4.41441e-05	0.00203542
Tbc1d8b	0.733687	32.3981	4.50665e-05	0.00206993
Scarna13	0.733332	338.893	4.56478e-05	0.00208727
Lurap1l	-0.733243	342.007	4.57951e-05	0.00208727
Prcd	-0.732707	805.274	4.66885e-05	0.00211814
Rassf4	0.732624	152.566	4.68285e-05	0.00211814
Gpm6a	0.732298	2399.96	4.73807e-05	0.002135
Slc44a1	0.731535	396.137	4.86937e-05	0.00218589
B3galnt2	0.73098	149.737	4.96705e-05	0.00222135
Cep19	0.730721	223.031	5.01317e-05	0.00223358
Lyrm7	-0.72994	41.5671	5.15466e-05	0.00228233
Cfap70	-0.729868	45.9169	5.16775e-05	0.00228233
Ern1	0.729801	152.502	5.18013e-05	0.00228233
Appl2	0.729553	749.79	5.22591e-05	0.002294
Pgap1	0.729352	528.279	5.26344e-05	0.00229802
Filip1	0.729297	52.5083	5.27369e-05	0.00229802
Prps2	0.729186	57.774	5.2944e-05	0.00229862
Polr3h	0.728758	106.812	5.37537e-05	0.00232529
Fkbp14	0.728651	84.9144	5.39574e-05	0.00232536
Mob3c	0.728552	53.4459	5.41464e-05	0.00232536
Tomm70a	0.727879	1051.73	5.54475e-05	0.00237267
Prpsap1	-0.727728	176.278	5.57431e-05	0.00237678
Tstd2	0.727255	163.312	5.66786e-05	0.00240803
Sdhaf2	-0.726717	250.985	5.77599e-05	0.00243604
Armc7	-0.726687	36.004	5.78206e-05	0.00243604
Desi1	-0.726406	526.062	5.83933e-05	0.00243604
Prrt2	0.726373	120.039	5.84597e-05	0.00243604
Stat6	0.726368	38.915	5.84703e-05	0.00243604
Gtf3a	0.726321	51.365	5.85665e-05	0.00243604
Gm13375	-0.725911	48.1917	5.94131e-05	0.00246264
Ifngr2	0.725725	108.876	5.98005e-05	0.00246267
Map10	-0.725577	330.001	6.01088e-05	0.00246267
Kif24	0.725524	31.475	6.02213e-05	0.00246267
Npr3	0.725514	62.2484	6.02418e-05	0.00246267
Sqle	0.725106	313.161	6.11038e-05	0.00248935
Psmc5	0.724941	291.437	6.1456e-05	0.00249516
Pbrm1	0.724375	1523.7	6.26774e-05	0.00253067
Cyp4v3	0.724339	109.638	6.27561e-05	0.00253067
Scn3a	0.724129	382.331	6.32147e-05	0.0025368
Fut10	-0.724075	135.398	6.33347e-05	0.0025368
Fam92a	0.723875	185.966	6.3774e-05	0.00254582
Scd2	0.72318	2817.8	6.5327e-05	0.0025991
Cp	0.722877	1164.68	6.60143e-05	0.00260964
Rbm3	0.722869	449.415	6.60308e-05	0.00260964
6430573F11Rik	0.722763	45.4086	6.62731e-05	0.00261055
Ccdc71l	0.72243	87.9742	6.7039e-05	0.00262312
Vip	0.72236	75.028	6.71999e-05	0.00262312
Ildr2	0.722289	375.063	6.73659e-05	0.00262312
Prdm15	0.722156	151.489	6.76739e-05	0.00262312
Eef1a1	0.722108	8955.53	6.77856e-05	0.00262312
Zfp113	-0.721871	260.866	6.83411e-05	0.00262312
Myof	0.721772	115.039	6.85729e-05	0.00262312
Ggact	0.721748	84.8942	6.86303e-05	0.00262312
Pdxp	0.721745	502.785	6.86372e-05	0.00262312
Amd2	0.721677	600.651	6.87972e-05	0.00262312
Iscu	0.72106	118.624	7.02666e-05	0.00267058
Capn1	0.720445	35.6016	7.17618e-05	0.00271023
Rp1	-0.720306	34001.5	7.21019e-05	0.00271023
Echs1	0.720265	111.004	7.22024e-05	0.00271023
Tcf20	0.720248	7468.7	7.22464e-05	0.00271023
Ikzf2	-0.720166	444.334	7.2449e-05	0.00271023
Igfbp4	0.720029	100.64	7.27874e-05	0.00271414
Rnf139	0.719939	478.323	7.30099e-05	0.00271414
Abcc5	-0.719732	755.295	7.35277e-05	0.00271756
Atr	0.719699	491.223	7.36099e-05	0.00271756
Rnf168	0.719628	342.16	7.37871e-05	0.00271756
Pawr	0.719193	60.3821	7.48865e-05	0.00274954
Pdcl	0.71901	551.158	7.53534e-05	0.00275534
Caly	0.718938	170.68	7.55393e-05	0.00275534
Elk4	-0.718775	334.557	7.59582e-05	0.00275534
Chchd7	-0.71877	168.139	7.59711e-05	0.00275534
Dpp6	0.718333	727.046	7.71026e-05	0.00278788
Phc3	-0.718205	1468.34	7.74373e-05	0.00279006
Arl4a	0.718131	334.155	7.7632e-05	0.00279006
Bicd1	0.717539	860.451	7.91995e-05	0.00282506
Gon7	-0.717535	89.4348	7.92109e-05	0.00282506
Zfp629	-0.717452	509.139	7.94341e-05	0.00282506
Tada3	-0.717406	100.951	7.95557e-05	0.00282506
Vmac	0.717116	116.271	8.03389e-05	0.00284438
Usmg5	-0.71682	26.0873	8.11425e-05	0.00285137
Rpl7l1	0.716787	265.564	8.12316e-05	0.00285137
5330413P13Rik	0.716779	76.1806	8.12553e-05	0.00285137
Dse	0.71662	29.7563	8.16912e-05	0.00285823
Pkp1	0.716134	28.3855	8.3035e-05	0.00289673
Rps2	0.715901	286.668	8.36856e-05	0.00291089
Chst3	-0.715611	433.751	8.45035e-05	0.00293077
Gbp7	0.71548	52.2738	8.48731e-05	0.00293503
Mpp4	-0.715211	2434.41	8.56411e-05	0.00295301
Map7d2	0.714862	296.9	8.66438e-05	0.00297895
Elovl7	0.71466	42.2365	8.72284e-05	0.0029904
Asph	0.714435	918.117	8.7885e-05	0.00300425
Trmt44	-0.714309	112.752	8.82552e-05	0.00300476
Fam120c	-0.714258	824.596	8.84051e-05	0.00300476
Il1r1	0.714003	45.6613	8.91601e-05	0.00302179
Arpin	0.713813	157.601	8.97224e-05	0.00303221
Sergef	0.713545	47.7677	9.05249e-05	0.00305066
Bhlhe23	0.713384	137.296	9.10118e-05	0.00305841
Syde1	0.713242	26.06	9.14409e-05	0.00306417
Evc	0.713086	50.4663	9.1915e-05	0.00307141
Ankrd55	0.712911	62.5649	9.24471e-05	0.00308054
Gfm2	0.71273	291.053	9.30022e-05	0.00308132
Firre	0.712705	538.472	9.3081e-05	0.00308132
Plekhj1	-0.712651	70.0087	9.32477e-05	0.00308132
Lrp8	-0.712468	662.339	9.38129e-05	0.00309141
Cnp	0.712372	74.9869	9.41096e-05	0.00309262
Rpl13	0.712192	225.01	9.46717e-05	0.00310252
Atp7b	-0.712095	261.158	9.49744e-05	0.00310389
Brinp3	0.711803	41.4382	9.58934e-05	0.00312534
Nfasc	0.711594	2132.13	9.65553e-05	0.00313118
Stom	0.71158	626.116	9.6599e-05	0.00313118
Klhl23	0.711497	550.512	9.6864e-05	0.00313123
Mterf1a	-0.711371	59.3067	9.72668e-05	0.00313574
Anxa6	0.711153	184.396	9.79672e-05	0.00313857
Gm21119	-0.711105	206.12	9.81214e-05	0.00313857
Eml5	0.711045	3111.98	9.8314e-05	0.00313857
Mrpl17	-0.710985	244.895	9.85073e-05	0.00313857
Lamp3	0.710934	39.027	9.86738e-05	0.00313857
Etnk1	0.710845	2172.81	9.89638e-05	0.0031394
Col5a1	0.710735	113.042	9.932e-05	0.00314048
Igf2bp2	-0.710672	53.4892	9.95259e-05	0.00314048
Glrx	0.710391	66.8832	0.000100446	0.00314586
Mtmr1	-0.710274	692.522	0.000100832	0.00314586
Acot11	0.710232	164.826	0.00010097	0.00314586
Psma5	0.710163	104.767	0.0001012	0.00314586
Zkscan2	-0.710152	459.915	0.000101235	0.00314586
Bambi	0.710135	42.5947	0.000101294	0.00314586
Rpl7a	0.710058	247.172	0.000101548	0.00314586
Zfp398	0.70976	277.309	0.000102541	0.0031681
Rnf24	-0.709613	170.471	0.000103036	0.0031681
Ret	-0.709605	373.093	0.000103064	0.0031681
Lace1	0.709426	86.7061	0.000103666	0.00317837
Cep164	-0.709239	997.621	0.000104301	0.00318962
Anxa5	0.709078	160.559	0.000104849	0.00319064
Tdrp	0.709038	28.7386	0.000104986	0.00319064
Pbx3	-0.708943	298.474	0.000105312	0.00319064
Nol4	0.708915	213.766	0.000105407	0.00319064
Amd1	0.708694	526.791	0.00010617	0.00320118
Zfp184	-0.708658	75.1447	0.000106293	0.00320118
Eef1g	0.708486	572.04	0.00010689	0.00321101
Atp5h	0.708328	187.465	0.000107441	0.00321503
Zeb1	0.708277	550.552	0.000107617	0.00321503
Pmel	0.708215	71.8716	0.000107834	0.00321503
Casz1	-0.708095	1011.22	0.000108255	0.0032195
Itpa	0.707762	102.691	0.000109432	0.00324096
Pcp2	0.707737	302.902	0.000109521	0.00324096
Mgat4c	0.707554	155.073	0.000110171	0.00324863
Ttll1	0.707511	177.061	0.000110327	0.00324863
Gm6710	-0.707054	527.645	0.000111968	0.00328881
Arl2bp	0.706929	546.967	0.000112422	0.00329402
Prkdc	0.706524	646.42	0.000113899	0.00332134
Gnal	0.706521	187.665	0.000113913	0.00332134
Cntn6	0.706158	124.538	0.000115251	0.00335213
Leprot	0.705486	89.9528	0.000117771	0.00341429
Alk	-0.705435	79.0969	0.000117962	0.00341429
Shroom4	0.705141	47.6274	0.000119079	0.0034331
Rrp1b	-0.705113	870.744	0.000119189	0.0034331
Fam126a	-0.704951	241.943	0.000119808	0.00344259
Fbn2	0.704756	45.4732	0.00012056	0.00345587
Nol3	0.704397	62.5043	0.000121952	0.00348053
Myl6	0.704248	293.226	0.000122534	0.00348053
Rpsa	0.704149	697.098	0.000122924	0.00348053
E130307A14Rik	0.704071	44.9602	0.00012323	0.00348053
Zfp521	0.704027	512.602	0.000123404	0.00348053
Zfp941	0.704018	285.241	0.00012344	0.00348053
Ltbp1	0.703955	71.4688	0.000123687	0.00348053
Prdm1	-0.703924	191.64	0.000123808	0.00348053
Blm	-0.703862	112.654	0.000124054	0.00348053
Fut8	0.703706	160.615	0.000124673	0.00348968
Map3k5	0.703495	172.43	0.000125516	0.00349913
Col4a3	0.703474	74.378	0.000125599	0.00349913
Naxd	0.703349	137.609	0.000126098	0.00350316
Plcb1	0.70324	252.322	0.000126538	0.00350316
Birc2	-0.703204	582.154	0.000126684	0.00350316
Lrpap1	0.703095	709.886	0.000127122	0.00350316
Adam12	0.702968	28.0828	0.000127636	0.00350316
Lpgat1	-0.702933	3180.61	0.000127778	0.00350316
Bcat1	-0.702927	1527.37	0.000127805	0.00350316
Rnf207	0.702731	615.985	0.000128602	0.00351689
Lysmd4	-0.702328	173.507	0.00013026	0.00355406
Coa7	0.702196	169.869	0.000130802	0.00355508
Rps11	0.702095	383.896	0.000131224	0.00355508
Saal1	-0.702091	121.929	0.000131242	0.00355508
Tmeff2	0.70203	59.3229	0.000131493	0.00355508
Itgb8	0.7016	118.859	0.000133297	0.00358987
Atp8a2	-0.701521	1314.47	0.000133627	0.00358987
Pcdhb16	0.701508	473.663	0.000133685	0.00358987
Smyd4	0.701251	181.991	0.000134774	0.00361098
Gmcl1	0.701053	142.47	0.00013562	0.00362548
Impa1	-0.700785	593.159	0.000136768	0.00364278
Iqcg	0.700759	250.939	0.00013688	0.00364278
Mrfap1	0.700504	1757.48	0.000137987	0.00366406
Cox11	-0.700292	171.163	0.000138908	0.0036781
Tmem63c	0.700196	154.626	0.00013933	0.0036781
Dnajb2	-0.70015	436.665	0.000139529	0.0036781
Rpl4	0.700085	1891.35	0.000139818	0.0036781
Tmem237	-0.69996	564.361	0.000140365	0.0036781
Snrpn	0.699959	634.979	0.000140371	0.0036781
Arl4d	-0.699767	555.77	0.00014122	0.00369219
Patj	0.69969	454.949	0.000141562	0.00369302
Vstm2a	0.699512	509.42	0.000142356	0.00370561
Nxnl2	-0.69916	373.417	0.000143932	0.00373847
Suco	0.698872	920.543	0.000145238	0.00375246
Mocs2	0.698786	244.1	0.000145629	0.00375246
Sertad1	0.698676	25.1651	0.000146129	0.00375246
Psmc3	0.698592	439.166	0.000146511	0.00375246
Rasl11a	0.698543	28.563	0.000146736	0.00375246
Yeats2	0.698392	389.566	0.000147431	0.00375246
Zfp827	0.698376	244.768	0.000147504	0.00375246
AI593442	0.698373	344.6	0.000147521	0.00375246
Socs2	0.698285	82.2151	0.000147924	0.00375246
Tmem230	0.69825	242.211	0.000148088	0.00375246
2610524H06Rik	0.698216	64.2016	0.000148243	0.00375246
Macrod1	-0.698208	32.5132	0.000148281	0.00375246
A630072M18Rik	0.698128	106.114	0.000148649	0.00375246
Otud6b	0.698077	370.886	0.000148887	0.00375246
Snord17	0.697836	736.58	0.000150012	0.00377282
Ctxn3	0.697505	42.7887	0.000151563	0.00380379
Bst1	-0.69739	90.1808	0.000152108	0.00380942
Tle6	0.697176	41.9699	0.000153121	0.00381912
Sorcs1	0.697173	525.072	0.000153137	0.00381912
Myo19	-0.696956	67.658	0.000154174	0.00382293
Fam129a	0.696904	65.721	0.000154423	0.00382293
Ypel1	-0.696873	60.6808	0.00015457	0.00382293
Cyp4f17	0.696872	35.4379	0.000154575	0.00382293
Pcdhb20	0.696703	197.519	0.000155386	0.00383081
Pecam1	0.696672	69.5899	0.000155538	0.00383081
Exoc3	0.696604	974.394	0.000155866	0.00383094
Tnip2	0.69582	168.576	0.000159692	0.0039079
Eno1	0.695584	789.727	0.000160861	0.0039079
Trmt12	-0.695555	145.919	0.000161008	0.0039079
Sept4	0.695549	654.654	0.000161036	0.0039079
Reep6	-0.695541	2106.09	0.000161073	0.0039079
Vim	0.695453	585.115	0.000161515	0.0039079
Pcdh9	0.695447	1859.85	0.000161546	0.0039079
Kif5b	0.695431	1828.32	0.000161625	0.0039079
Picalm	0.695333	1256.91	0.000162111	0.00391171
A730008H23Rik	-0.695191	72.9728	0.000162826	0.00391485
AI413582	-0.695176	48.5324	0.000162899	0.00391485
Nfyc	0.694964	264.694	0.000163969	0.0039275
Bri3bp	-0.69494	447.261	0.000164086	0.0039275
Krt18	0.694839	259.469	0.000164601	0.00392902
Fam107a	0.694797	62.0144	0.00016481	0.00392902
Trhde	0.694606	263.941	0.000165782	0.00394429
Dph6	0.69453	124.324	0.000166174	0.00394551
Cyth2	-0.694434	370.092	0.000166664	0.00394551
Ddx17	-0.694343	6770	0.000167132	0.00394551
Grb14	0.694337	29.0779	0.00016716	0.00394551
Fam120a	-0.694212	1672.71	0.000167804	0.00395285
Csk	-0.694125	162.202	0.000168253	0.00395561
C130074G19Rik	0.693885	26.6134	0.000169496	0.00397698
Lrrc2	0.693632	161.789	0.000170818	0.00399431
Lsm7	0.693615	32.7044	0.000170906	0.00399431
Nf2	-0.693188	664.28	0.000173152	0.00403885
Zfp592	-0.693067	472.98	0.000173795	0.00404469
Dusp11	-0.693013	1211.68	0.000174082	0.00404469
Ttc41	-0.69276	45.7293	0.000175434	0.00406815
Nt5dc2	0.692316	92.0648	0.000177827	0.00410769
Gja1	0.692216	126.248	0.000178367	0.00410769
Rmdn2	0.692194	37.9752	0.000178491	0.00410769
Rasa2	0.692188	416.522	0.00017852	0.00410769
Eif3l	0.692107	284.631	0.000178963	0.00410993
Atl2	-0.691877	408.759	0.000180222	0.00413086
Kcne2	0.691714	285.048	0.000181118	0.00414343
Prpf38b	0.691504	562.23	0.000182275	0.00416188
Gng5	0.691332	69.2742	0.000183234	0.00416592
Slc18b1	-0.691304	58.4725	0.000183388	0.00416592
Cep83os	-0.691283	215.341	0.000183502	0.00416592
Cd34	0.691006	48.2516	0.000185054	0.004182
C330006A16Rik	0.690997	169.111	0.000185101	0.004182
Dpf3	0.690917	793.458	0.000185551	0.004182
Ttc30b	-0.690855	261.389	0.000185901	0.004182
L3mbtl3	0.690843	93.7624	0.000185968	0.004182
Slc40a1	0.690714	34.5248	0.000186701	0.00418705
Rbm41	0.690651	412.78	0.000187054	0.00418705
C530008M17Rik	-0.690617	116.998	0.000187249	0.00418705
Lrrn4cl	0.690487	29.925	0.000187987	0.00419291
Cyp2j6	0.690447	85.5614	0.000188216	0.00419291
Zfp30	0.690331	63.0584	0.000188874	0.00419971
Pcdha11	-0.690186	128.136	0.000189705	0.00421031
Pcdha8	-0.690099	80.8803	0.000190207	0.00421361
Lekr1	0.689838	106.228	0.000191712	0.00423904
Prdm5	0.689446	124.154	0.000193993	0.00427954
Dusp28	0.6894	68.7506	0.000194263	0.00427954
Thoc5	-0.689268	617.22	0.000195036	0.00428184
Plekha8	0.689248	1018.87	0.000195154	0.00428184
Kbtbd7	-0.689198	585.188	0.000195447	0.00428184
Gstm5	0.689004	186.059	0.000196593	0.004293
Apoa1bp	0.688981	123.823	0.000196727	0.004293
Gabrb2	0.688868	692.936	0.000197395	0.004293
Sars	0.688818	769.245	0.000197692	0.004293
A230057D06Rik	0.688807	207.891	0.000197761	0.004293
Nono	0.688574	1088.12	0.000199153	0.00431534
Lrrc56	-0.68851	34.3866	0.000199532	0.0043157
Tuba8	0.68832	25.7407	0.000200677	0.00433258
Hspb8	0.687904	39.7694	0.000203196	0.0043773
Nuak1	0.687856	147.22	0.000203484	0.0043773
Rfx1	-0.687766	200.935	0.000204037	0.00438127
Adck2	-0.687412	135.154	0.000206211	0.00441998
Nxph3	0.687314	59.065	0.000206814	0.00442393
Rd3l	0.687262	373.221	0.000207139	0.00442393
Guca1a	-0.687161	2567.54	0.00020776	0.00442924
Ovgp1	0.687087	74.057	0.000208222	0.00443113
Yipf1	0.686418	95.4984	0.000212422	0.00451244
Orai2	0.686192	244.871	0.000213854	0.00453477
Hist1h2ak	0.686011	35.1556	0.000215009	0.00455115
Yap1	0.685871	103.125	0.000215906	0.00456201
Hltf	0.685582	466.957	0.00021777	0.00459324
Amer3	-0.685515	49.1562	0.000218205	0.00459429
Mrpl51	0.685077	168.713	0.000221057	0.00463355
1110012L19Rik	0.685061	67.3068	0.000221162	0.00463355
Hip1r	0.685049	229.555	0.000221239	0.00463355
Srp54c	0.68482	476.953	0.000222746	0.00465693
Ccnd2	0.684584	42.4966	0.000224307	0.00468133
Recql5	-0.684448	193.722	0.000225211	0.00469196
Wnt5a	0.684059	40.7185	0.000227817	0.00473796
Btf3l4	0.683972	315.707	0.000228405	0.0047419
Gm28042	-0.683872	74.4073	0.000229078	0.00474759
Otud4	0.683811	1426.89	0.000229494	0.00474793
Rogdi	0.683748	241.79	0.000229919	0.00474846
Clu	0.683483	2146.01	0.000231722	0.00477741
Cyb561a3	-0.683309	96.7951	0.000232912	0.00479272
Rdh11	0.683257	238.996	0.00023327	0.00479272
Calcoco1	0.682834	259.976	0.000236191	0.00484435
Rtel1	-0.682599	225.093	0.000237829	0.00486219
Ubl7	-0.682591	116.166	0.000237879	0.00486219
Ptprj	0.682528	334.201	0.000238321	0.00486219
Ubtd2	0.682475	78.8689	0.000238695	0.00486219
Morf4l1b	0.68231	677.478	0.000239853	0.00487383
1810043G02Rik	-0.682277	165.27	0.000240086	0.00487383
Aldh16a1	-0.68155	60.6959	0.000245251	0.0049702
Ets1	0.681443	47.909	0.000246021	0.00497636
Rps12	0.681391	49.8041	0.000246392	0.00497636
Ahnak	0.681142	704.681	0.000248195	0.00500428
Whrn	-0.680874	348.626	0.000250144	0.00503505
Rcn2	0.680815	376.766	0.000250576	0.00503523
Gapdh	0.680742	1339.53	0.000251107	0.00503738
Tmem38b	0.680348	50.2634	0.000254009	0.00508703
Cav2	0.680218	154.3	0.000254968	0.00508967
Slc9a3r1	0.680214	57.5667	0.000254997	0.00508967
Mcu	0.680145	260.442	0.000255509	0.00509134
BC027072	-0.679981	3802.02	0.000256734	0.00509955
Gnl3l	0.679975	1301.3	0.000256778	0.00509955
Tpm3	0.679701	301.641	0.000258831	0.00513176
Terf1	-0.679276	184.179	0.00026204	0.00517981
Cabp4	-0.679265	1026.52	0.000262125	0.00517981
Dnajc27	0.679145	973.063	0.000263044	0.00518933
Ptpn23	-0.678936	173.458	0.000264637	0.00521212
2610002M06Rik	0.678839	293.918	0.00026538	0.00521811
Nap1l3	0.678677	210.332	0.000266632	0.00523409
Rfx7	-0.678535	513.285	0.00026773	0.00524698
Isca1	0.678473	468.66	0.000268205	0.00524765
Luzp2	0.678074	232.379	0.000271317	0.00529982
Zdhhc22	0.677751	53.2449	0.000273857	0.00533487
BC065397	-0.677703	94.9655	0.000274233	0.00533487
Kdm1b	0.677675	256.515	0.000274457	0.00533487
Scaf8	-0.677497	902.262	0.000275869	0.00535357
Ttc12	0.677268	33.7356	0.000277694	0.0053802
Hipk1	0.677211	1684.22	0.00027815	0.00538028
Nup155	0.676932	429.464	0.000280388	0.00541477
Dapp1	-0.67665	58.096	0.000282673	0.00545005
Cltc	0.676332	3942.14	0.000285261	0.00549091
Pcdha2	-0.676277	52.8989	0.000285716	0.00549091
Lims1	0.676037	459.023	0.000287687	0.00551813
Ghr	0.675977	50.1355	0.000288177	0.00551813
Hfe	0.675935	63.2258	0.000288524	0.00551813
Cd93	0.675773	65.7425	0.000289868	0.00552673
Setd7	0.675758	613.611	0.000289989	0.00552673
Actr8	-0.675713	351.633	0.000290367	0.00552673
8430429K09Rik	0.675543	44.9538	0.000291783	0.00553749
A430105I19Rik	0.675533	87.3977	0.000291863	0.00553749
Mettl15	0.675244	28.438	0.00029429	0.00557464
Slc25a10	-0.675144	145.377	0.000295128	0.00558162
Mier1	0.674871	529.359	0.000297433	0.0055965
Ppp2r5a	0.674864	345.011	0.000297491	0.0055965
Eps15	0.674829	576.887	0.00029779	0.0055965
Slc29a2	0.674811	96.4533	0.000297947	0.0055965
Gpld1	0.674773	221.174	0.000298267	0.0055965
Zswim6	0.674641	265.449	0.000299389	0.0056087
Nvl	0.674296	461.684	0.000302347	0.00565521
Nlk	-0.674202	2423.07	0.000303161	0.00566155
Intu	0.674048	265.43	0.000304493	0.00567272
Fads2	0.674016	254.955	0.00030477	0.00567272
Rcbtb2	0.673967	79.4496	0.00030519	0.00567272
Gpr165	0.673679	28.7935	0.000307698	0.00570835
Idi1	0.673637	327.695	0.000308066	0.00570835
Snora81	0.673503	44.2384	0.000309238	0.00571243
Fam210b	0.673502	136.718	0.000309247	0.00571243
Marveld3	0.673365	43.1057	0.000310454	0.00572252
Utrn	0.673331	853.694	0.000310756	0.00572252
Gldc	0.673263	194.799	0.000311353	0.00572466
Zfp160	-0.673201	282.51	0.000311903	0.00572593
Zxdc	-0.672757	334.737	0.000315847	0.00578838
Zic1	0.672709	33.6842	0.000316278	0.00578838
Ubr3	0.672616	1856.08	0.00031711	0.00579469
Itfg1	0.672241	858.45	0.000320486	0.0058474
Rpl28	0.671982	103.902	0.000322838	0.00585966
Zfp558	-0.671977	40.8861	0.00032289	0.00585966
Ap2m1	0.671958	1394.73	0.000323061	0.00585966
Chrm3	0.67195	64.8041	0.000323129	0.00585966
Gclm	0.671837	102.796	0.000324166	0.00586953
Slc1a7	-0.671589	846.196	0.000326438	0.00590168
Toe1	0.671478	120.381	0.000327461	0.00590756
Sec14l1	0.671397	1097.43	0.000328205	0.00590756
Abl2	-0.671392	875.018	0.000328253	0.00590756
Nmt1	-0.671285	449.434	0.000329247	0.0059112
Cttnbp2nl	-0.671263	206.459	0.000329449	0.0059112
Il33	0.67107	207.084	0.000331245	0.00593293
Frem1	0.671025	418.451	0.000331657	0.00593293
1600002K03Rik	-0.670924	39.6786	0.000332606	0.00594097
Fkbp3	0.670839	477.522	0.000333398	0.00594619
Mknk1	0.670303	137.596	0.000338453	0.00602729
Ovca2	0.67016	210.382	0.000339815	0.00604251
Aldh5a1	-0.670071	303.704	0.000340663	0.0060434
Snap25	0.670048	5074.34	0.000340881	0.0060434
Rps18	0.669899	61.2827	0.000342303	0.00605958
Rps8	0.669839	302.888	0.000342879	0.00606076
Tet2	0.669406	1335.84	0.000347058	0.00611913
Nelfa	-0.669389	197.667	0.00034723	0.00611913
Nif3l1	0.669338	140.775	0.000347724	0.00611913
BC055402	0.669226	112.403	0.000348807	0.0061232
Crybg3	0.669208	273.431	0.000348985	0.0061232
Zfp119b	0.668843	104.396	0.000352562	0.00616779
Tmem69	-0.668843	59.5608	0.000352564	0.00616779
2610044O15Rik8	-0.668713	113.922	0.000353837	0.00618098
Atp6v1f	0.668601	183.476	0.000354945	0.00618216
Incenp	-0.668578	118.956	0.000355172	0.00618216
Ppil6	0.668549	27.1154	0.000355464	0.00618216
Dera	0.66831	30.8192	0.000357836	0.00621434
Fbn1	0.668189	362.158	0.000359047	0.00622627
Slc35c1	-0.667684	34.7838	0.000364116	0.00630499
Tmem27	0.667546	31.8098	0.000365518	0.00632005
Prelp	0.667069	97.5274	0.000370388	0.00639497
Chst11	0.666905	83.6862	0.000372075	0.00641107
Amt	0.666873	76.6909	0.000372398	0.00641107
Stmn1	0.666715	424.709	0.000374031	0.00642987
9330159F19Rik	-0.666418	345.273	0.000377115	0.00646466
Pdia4	0.666416	560.683	0.000377141	0.00646466
Rasa3	0.666284	287.389	0.000378516	0.00647889
Rpl32	0.666019	483.969	0.000381301	0.00651717
Swap70	0.665881	50.0034	0.000382753	0.00652843
Dnah9	0.665852	413.619	0.000383057	0.00652843
Pde1a	0.665764	66.6069	0.000383985	0.00652923
Tgm4	-0.665719	73.7908	0.00038447	0.00652923
Usp31	-0.665651	830.863	0.000385193	0.00652923
Fahd2a	0.665641	61.3305	0.000385299	0.00652923
Atp5o	0.665389	425.388	0.000387981	0.00656532
Esco1	0.665291	912.553	0.000389033	0.00657377
Pcdhb13	0.665189	86.4028	0.00039012	0.00658175
Ctc1	-0.665103	249.083	0.000391044	0.00658175
2410131K14Rik	0.665088	268.4	0.00039121	0.00658175
Gpm6b	0.665024	2105.26	0.000391892	0.00658175
Fam13c	0.664989	132.338	0.000392271	0.00658175
Arpp21	0.664711	59.391	0.00039528	0.00662289
Sh3kbp1	0.66455	178.768	0.000397031	0.00664286
Sema5a	0.664335	490.798	0.000399381	0.0066728
Cand2	-0.664246	82.0077	0.000400356	0.00667971
Serpinb6a	0.664149	41.8527	0.000401422	0.00668811
Mterf3	-0.663804	162.696	0.000405239	0.00673561
Zfp26	-0.663789	763.654	0.000405405	0.00673561
Dock7	0.663119	551.466	0.000412904	0.00685064
Pank2	0.662956	448.736	0.000414741	0.00687153
Fyco1	-0.662822	3451.44	0.000416266	0.00688721
G3bp1	0.66233	307.13	0.000421887	0.00696452
Atf7	-0.66231	364.127	0.00042211	0.00696452
Fam43a	0.662235	51.8712	0.000422979	0.0069692
Rhbdd1	-0.662115	94.8001	0.000424361	0.00697749
Dhrs1	0.662089	113.752	0.000424656	0.00697749
Ankle2	0.661997	635.927	0.000425729	0.00698336
Serpina3n	0.661957	47.4146	0.000426187	0.00698336
Pcdhb19	0.661819	388.806	0.000427791	0.00699501
Papola	-0.661795	990.316	0.000428074	0.00699501
G6pdx	0.661683	406.33	0.000429371	0.00700498
Snx10	0.661619	689.366	0.000430127	0.00700498
Ltn1	-0.661591	649.315	0.00043045	0.00700498
Gng3	0.661512	264.332	0.000431376	0.00701045
Pibf1	0.661388	273.809	0.000432825	0.00702441
Tomm20	0.661018	1389.1	0.000437196	0.00708568
4933431E20Rik	0.660862	148.884	0.000439043	0.00710115
Brcc3	0.660837	327.611	0.000439345	0.00710115
Rnf170	0.660766	424.673	0.000440192	0.0071052
Nck2	0.660692	106.927	0.000441077	0.00710982
Cdc37l1	-0.660554	2028.91	0.000442719	0.00712284
Ntrk2	0.660449	813.065	0.000443986	0.00712284
Tmem64	0.660443	101.519	0.000444051	0.00712284
Ace	0.660424	45.1818	0.00044428	0.00712284
Dennd4c	0.660072	554.506	0.000448535	0.00718139
Zfp763	-0.659747	322.732	0.000452487	0.00723121
Snurf	0.659716	549.297	0.000452862	0.00723121
Penk	0.659647	75.1462	0.000453706	0.00723497
Gyg	0.659307	115.016	0.000457878	0.00728373
Ankrd42	-0.659274	154.773	0.000458293	0.00728373
Tigd5	-0.659132	50.377	0.000460048	0.00728373
Ppa2	0.659117	258.187	0.000460233	0.00728373
Tmx1	0.659108	891.692	0.000460341	0.00728373
Rbsn	0.6591	414.541	0.000460438	0.00728373
Tmem215	0.658911	399.316	0.000462782	0.0073111
Hist3h2ba	-0.658387	128.883	0.000469352	0.00740506
Slk	0.65818	1373.88	0.000471969	0.00743286
Nt5c2	0.658149	367.599	0.000472364	0.00743286
Gsta4	0.658023	106.581	0.000473962	0.00744815
Sec24a	-0.657932	296.955	0.00047511	0.00745634
Mccc1	-0.657633	163.324	0.000478939	0.00749961
Stmn2	0.657566	249.992	0.000479798	0.00749961
Zfp951	-0.657543	65.7013	0.000480088	0.00749961
Lipe	0.65752	65.9955	0.000480388	0.00749961
Cpne3	0.657386	294.815	0.000482118	0.00751674
Tpp2	0.657249	404.871	0.000483885	0.00751846
Cenpx	0.657249	41.5205	0.000483889	0.00751846
0610037L13Rik	0.65723	87.9122	0.000484124	0.00751846
Rian	0.657119	1112	0.000485572	0.00752406
Hspbap1	-0.657073	62.3377	0.000486166	0.00752406
Hectd2	-0.65702	134.92	0.000486857	0.00752406
Sh3bp4	-0.657008	79.139	0.000487015	0.00752406
1500011B03Rik	0.656934	249.932	0.000487978	0.00752917
Rpl37	0.656543	33.0256	0.000493093	0.00759823
Max	-0.656419	549.743	0.00049473	0.00761359
Nwd2	0.656095	264.855	0.00049902	0.0076697
Kansl1l	0.655977	768.859	0.000500589	0.00767659
Mtx1	-0.655964	75.2222	0.00050076	0.00767659
Mfsd8	-0.655731	168.648	0.000503868	0.0077143
Rhobtb3	0.65561	221.334	0.000505496	0.00772819
Mrrf	0.655567	86.7074	0.000506075	0.00772819
Lhfpl3	0.655336	387.082	0.000509192	0.0077648
Crkl	-0.655292	507.665	0.000509777	0.0077648
Glt28d2	-0.655159	318.2	0.000511583	0.00778235
Epb41l2	-0.65457	7707.37	0.000519638	0.0078891
Snora74a	0.654549	501.805	0.000519927	0.0078891
Cd99l2	0.654487	232.314	0.000520785	0.00789205
Rab10os	0.654014	48.2901	0.000527337	0.00798117
Afap1l1	0.653846	57.9583	0.000529685	0.00800291
Nt5dc3	0.653815	156.131	0.000530119	0.00800291
Il1rapl2	0.653714	55.542	0.00053154	0.0080142
Ptgds	0.653458	225.248	0.000535131	0.00804308
Usp15	0.65343	1000.03	0.000535531	0.00804308
Comt	0.653397	228.17	0.000536005	0.00804308
Tex2	-0.653386	768.829	0.00053616	0.00804308
Arap2	0.653261	171.867	0.000537924	0.00805938
Laptm4a	0.653017	410.538	0.000541395	0.00810118
Vps8	0.652937	586.455	0.000542533	0.00810801
Nudt4	0.652798	909.308	0.000544523	0.00812754
Eef2	0.652594	5994.15	0.00054746	0.00816114
Bax	-0.652288	61.9386	0.000551879	0.00820717
Ercc2	-0.652284	463.491	0.000551928	0.00820717
Zfp758	-0.652058	238.312	0.000555218	0.00824578
Zfp871	-0.65194	2191.25	0.000556936	0.00825293
C1ql3	-0.65193	831.918	0.000557087	0.00825293
Fem1c	-0.651816	353.012	0.000558761	0.00825783
Usp13	-0.651812	256.451	0.000558805	0.00825783
Sfxn5	0.651603	617.243	0.000561883	0.0082818
Slc9a7	0.651589	333.675	0.00056209	0.0082818
Zfp612	-0.65156	554.725	0.000562517	0.0082818
Nebl	0.65116	398.536	0.000568435	0.0083348
Pdcd4	0.651122	568.857	0.000568999	0.0083348
Sat2	0.651093	28.103	0.000569435	0.0083348
Ccnl2	0.651083	679.323	0.000569587	0.0083348
Umad1	-0.651081	131.663	0.000569619	0.0083348
Clvs1	0.651029	98.5585	0.000570389	0.00833581
Snapin	0.650866	249.603	0.00057283	0.0083591
Ppp2ca	0.650773	1492.36	0.000574221	0.0083591
Mrpl41	0.650761	160.01	0.000574399	0.0083591
Aff4	0.650708	3790.24	0.000575198	0.0083591
Sft2d2	0.650688	179.45	0.000575496	0.0083591
Lrrc27	0.650565	86.6293	0.000577353	0.00837584
Ago4	-0.650467	333.826	0.000578825	0.00838697
Hist3h2a	-0.65038	567.148	0.000580133	0.00839325
Slc25a51	0.6503	253.737	0.000581346	0.00839325
Myh10	0.650299	1075.05	0.000581375	0.00839325
Mthfs	-0.650136	37.2246	0.000583847	0.00841872
5031439G07Rik	-0.65007	438.749	0.000584851	0.00842298
Sfi1	-0.649922	549.785	0.00058711	0.00843174
Alad	0.649819	238.973	0.000588683	0.00843174
Ankrd9	0.649814	26.3197	0.000588762	0.00843174
H2afy2	0.649811	109.884	0.000588808	0.00843174
Synj2	0.649798	267.243	0.000589003	0.00843174
Gm15446	-0.649612	94.187	0.000591863	0.00846251
Zwint	0.649554	1488.5	0.000592762	0.00846518
Hspa1a	-0.649335	406.704	0.000596152	0.00849549
Arhgap6	0.649268	30.8826	0.000597187	0.00849549
Zfp382	-0.649267	131.22	0.000597206	0.00849549
Sap30	0.649153	53.3256	0.00059897	0.00849549
Rps29	0.649093	47.8486	0.000599902	0.00849549
Pcdhb3	0.649089	87.5425	0.000599963	0.00849549
Got2	0.649052	843.687	0.000600547	0.00849549
Nup93	-0.649049	219.386	0.000600598	0.00849549
Tmem218	0.648911	176.323	0.000602752	0.00851584
Kyat1	-0.648816	86.8422	0.000604239	0.00852673
Abca13	-0.648555	155.736	0.000608344	0.00857013
Cyb5r1	-0.648473	163.023	0.000609627	0.00857013
Timp3	0.648431	511.94	0.00061029	0.00857013
Synm	0.648423	276.498	0.000610432	0.00857013
Gm20139	0.648392	225.29	0.000610917	0.00857013
Abcd2	0.648189	501.594	0.000614133	0.00860509
Nupl2	-0.64808	103.112	0.000615864	0.00861813
Msl2	-0.64797	838.798	0.000617626	0.00861813
Slfn5	0.64794	27.5574	0.000618101	0.00861813
Rnf20	0.647929	691.133	0.000618279	0.00861813
Mettl7a1	-0.647904	82.7618	0.000618685	0.00861813
Rpl19	0.64756	434.535	0.000624201	0.00868479
Hs6st3	0.647479	46.5828	0.00062551	0.00869284
Osbpl3	0.647352	95.8226	0.000627567	0.00871125
Ctps2	0.647128	255.049	0.000631211	0.00874496
Slc14a1	0.647112	78.2171	0.000631466	0.00874496
Phf1	-0.646882	208.016	0.000635229	0.00878684
Nf1	-0.646835	2395.19	0.000635996	0.00878723
Kctd12	0.646304	142.866	0.000644743	0.0088968
Trmt2b	0.646222	183.13	0.00064611	0.0088968
Zscan12	-0.646218	176.102	0.00064617	0.0088968
Psip1	0.645794	2111.92	0.000653243	0.00897408
Pcdhb17	0.645791	339.5	0.000653291	0.00897408
Nsmce3	-0.645659	129.311	0.000655523	0.00899435
Arhgef26	0.645571	643.158	0.000656993	0.00900414
Ppp1r1a	0.645512	176.566	0.000657996	0.00900751
Sh3glb1	0.645379	1234.12	0.000660237	0.00902779
Clca1	0.645311	65.583	0.000661396	0.00903326
Eri1	-0.645086	195.277	0.000665219	0.00906638
Lamp2	0.645078	648.726	0.000665346	0.00906638
Gm5124	0.645014	41.7656	0.000666443	0.00907094
Slc30a10	0.644898	42.087	0.000668418	0.00908743
Pcdha3	-0.644821	54.2094	0.000669744	0.00909506
Idh3b	0.644716	646.428	0.000671536	0.00910742
Ifit3b	0.644679	26.2173	0.000672185	0.00910742
Lap3	0.644474	78.2611	0.000675709	0.00914475
Cadm1	0.644388	2849.03	0.000677196	0.00915446
Pigk	0.644261	349.809	0.00067939	0.00917369
Irak2	0.644206	76.2477	0.000680348	0.00917621
Glmp	0.644043	90.0287	0.000683184	0.00919821
Pak1	0.644024	231.546	0.000683526	0.00919821
1600020E01Rik	-0.643595	50.5656	0.000691037	0.00928878
Rps27l	0.643379	34.4179	0.000694851	0.00932674
Lgals1	0.643346	43.2834	0.000695428	0.00932674
Thy1	0.643138	660.464	0.000699127	0.00936578
Arih1	-0.642859	1303.44	0.000704096	0.00942174
Zfp58	0.642629	142.745	0.000708223	0.00946632
Cops8	-0.642059	300.014	0.000718534	0.00957515
Cep63	-0.642031	214.262	0.000719052	0.00957515
Gemin2	-0.642026	53.3936	0.000719138	0.00957515
Upf2	0.642001	680.333	0.000719585	0.00957515
Polr2l	0.641947	91.9198	0.000720584	0.00957773
Vps37c	0.641892	278.354	0.000721578	0.00958023
Adipor2	0.64173	522.947	0.000724552	0.00960734
Ttc4	0.64169	328.743	0.000725274	0.00960734
Mzt2	-0.641648	67.7108	0.000726051	0.00960734
Myo16	0.641605	111.011	0.00072685	0.00960734
Ubald1	-0.641387	82.0208	0.000730863	0.00964279
Dct	0.641363	161.665	0.0007313	0.00964279
Kcnmb4	0.641327	72.2758	0.000731963	0.00964279
Rab27b	0.641149	194.217	0.000735266	0.00966163
Hnrnpul1	-0.641144	1035.36	0.000735371	0.00966163
Itih5	0.641099	36.4101	0.000736198	0.00966163
Pltp	0.641043	67.2242	0.000737242	0.00966163
E130114P18Rik	0.641032	82.4901	0.000737454	0.00966163
Atg4a	-0.640859	50.784	0.00074068	0.00969321
Gtf2e2	0.640739	156.611	0.000742925	0.0097119
Aco2	0.640389	1410.97	0.000749504	0.00978716
Clasp2	0.640173	2177.99	0.00075358	0.00982959
Mad2l1	-0.640099	103.724	0.000754995	0.00983727
Zfpl1	-0.639929	101.072	0.000758237	0.0098687
Dgkg	0.639648	58.7739	0.000763605	0.0099277
Ehd2	0.639217	40.9303	0.000771905	0.0100246
Pcdhb21	0.639088	99.0959	0.000774423	0.0100425
Tgm2	0.63906	38.1891	0.000774966	0.0100425
Supt4a	0.638995	59.5945	0.000776214	0.0100477
Ppfia2	0.638857	1351.12	0.000778919	0.0100718
Rbbp4	-0.6388	755.249	0.000780034	0.0100752
Adamtsl4	-0.63852	40.7503	0.00078551	0.0101344
Crx	-0.638465	9216.46	0.000786587	0.0101344
Ago3	-0.638436	1017.3	0.000787173	0.0101344
Ccdc151	-0.638147	47.3379	0.000792873	0.0101968
Sprtn	-0.638015	98.648	0.000795493	0.0102108
Osbpl11	0.638006	257.437	0.000795679	0.0102108
Cnot8	0.637842	320.183	0.000798933	0.0102415
Gpc2	0.637675	30.4157	0.000802283	0.0102734
Ccdc91	0.637549	163.721	0.000804799	0.0102945
Ermard	-0.637479	149.732	0.00080622	0.0103016
Ldhb	0.637337	479.648	0.000809068	0.0103266
Bckdhb	0.637295	52.4733	0.000809909	0.0103266
Zfp444	-0.637178	931.896	0.000812275	0.0103443
Lgmn	0.637141	1033.14	0.000813039	0.0103443
Zfp446	-0.637044	168.778	0.000814998	0.0103581
Cul2	0.636838	258.681	0.000819178	0.0104002
Cep126	-0.63665	218.188	0.000823026	0.0104379
Syde2	0.63622	32.8703	0.00083186	0.0105387
Mpp7	-0.63612	424.908	0.000833937	0.0105464
Ifngr1	0.636105	200.485	0.000834247	0.0105464
Adssl1	0.636023	56.0248	0.000835947	0.0105567
AA986860	0.635968	37.4476	0.000837087	0.0105599
Edc4	-0.6359	568.644	0.000838502	0.0105665
Cr1l	0.635746	46.1097	0.000841699	0.0105817
Rccd1	0.635746	66.4343	0.00084171	0.0105817
Acad10	-0.635714	37.0414	0.000842376	0.0105817
Amotl1	0.635519	355.832	0.000846459	0.0106218
Papolb	-0.635131	58.4268	0.000854618	0.0107129
Rps15	0.635059	648.874	0.000856142	0.0107194
A330074K22Rik	0.635021	119.018	0.000856943	0.0107194
Samd7	-0.634943	1463.88	0.000858604	0.0107289
Cdkl5	0.634813	169.563	0.000861379	0.0107523
Lrp2bp	0.634699	33.1653	0.000863795	0.010765
Ssc5d	0.634673	107.837	0.000864353	0.010765
Zfp956	0.634638	176.203	0.000865107	0.010765
Phyhipl	0.634595	295.721	0.000866021	0.0107651
Dck	0.634313	104.747	0.000872058	0.0108288
Slc35e2	0.634169	487.249	0.000875167	0.0108546
Gdf11	0.634099	240.893	0.000876673	0.0108546
Klf10	0.634066	60.3145	0.000877388	0.0108546
Uchl3	0.63404	58.2021	0.000877952	0.0108546
B3gat1	-0.634006	315.578	0.000878693	0.0108546
Mturn	-0.633902	986.172	0.000880954	0.0108712
Brpf3	0.633752	138.425	0.000884203	0.0109
Cdc26	-0.633698	70.9601	0.000885387	0.0109033
Spcs2	0.633599	486.122	0.000887547	0.0109186
Meis2	-0.632872	701.55	0.000903534	0.011101
Il17rd	0.632816	31.5031	0.000904778	0.011101
Casd1	0.632774	683.276	0.000905714	0.011101
Sfrp1	0.632756	45.8081	0.000906111	0.011101
Grap2	-0.632388	51.3448	0.000914323	0.0111819
Dtwd1	-0.632376	45.6891	0.000914595	0.0111819
Rbm27	-0.63202	751.247	0.00092262	0.0112581
Nqo2	0.632014	90.6557	0.000922737	0.0112581
Gm9079	0.631973	26.4855	0.000923664	0.0112581
Spns2	0.631921	65.5205	0.000924859	0.0112611
Eef1akmt1	0.631744	49.5966	0.00092885	0.0112982
P3h1	0.631589	39.0662	0.000932393	0.011311
Rab5b	0.631584	890.742	0.000932499	0.011311
Nrp1	0.631573	160.104	0.000932755	0.011311
Gck	0.631449	32.365	0.000935583	0.0113337
3830432H09Rik	-0.631379	31.0693	0.000937187	0.0113348
Cacnb4	0.631362	491.374	0.000937578	0.0113348
2510009E07Rik	0.631147	1473.87	0.000942495	0.0113827
Ppm1j	-0.630989	92.6128	0.000946134	0.0114057
Tmed3	-0.630981	136.233	0.000946323	0.0114057
Cplx4	-0.630884	3268.25	0.000948557	0.0114211
Ccdc77	0.630765	120.048	0.000951323	0.0114428
Surf6	-0.630544	207.893	0.000956463	0.011493
Qtrtd1	-0.630465	153.487	0.000958308	0.0115036
Ankrd13b	0.630302	81.9118	0.000962118	0.0115204
Cstf2t	-0.630285	976.88	0.000962502	0.0115204
Tmx2	0.63028	587.139	0.000962615	0.0115204
Zfp212	-0.629906	131.662	0.000971424	0.0116141
Anp32a	-0.629775	2376.37	0.000974505	0.0116393
Cfh	0.629699	119.723	0.000976325	0.0116493
Yeats4	0.629585	277.144	0.00097901	0.0116602
Thnsl1	0.629578	225.067	0.000979196	0.0116602
Ptges3	0.62931	468.526	0.000985581	0.0117206
Sgip1	-0.629244	1365.56	0.00098714	0.0117206
Kcnj11	0.629241	37.5881	0.000987225	0.0117206
Stam2	0.629144	554.349	0.000989553	0.0117327
Ogfod2	-0.629104	76.0168	0.000990506	0.0117327
Pold3	-0.629044	382.672	0.000991944	0.0117327
D3Ertd254e	-0.629005	432.875	0.000992883	0.0117327
Zbtb44	0.628993	1036.19	0.000993179	0.0117327
Reck	0.628817	109.909	0.000997418	0.0117711
Zbtb49	-0.628697	92.4527	0.00100031	0.0117906
Nudcd1	-0.628666	197.556	0.00100106	0.0117906
Dclre1b	-0.62862	66.2963	0.00100219	0.0117923
BC037032	-0.62851	69.1683	0.00100484	0.0118119
Lpcat3	0.628238	71.8109	0.00101149	0.0118782
Ercc6	0.628152	498.943	0.00101358	0.011891
Fn3krp	0.628013	269.757	0.00101699	0.0119153
Rgs22	0.627986	125.702	0.00101765	0.0119153
Optc	0.627563	147.998	0.0010281	0.012021
Alkbh1	0.627493	138.698	0.00102983	0.012021
Lyrm2	0.627491	117.684	0.00102987	0.012021
Map2k6	0.627457	98.665	0.00103072	0.012021
Hn1l	0.627288	64.5439	0.00103494	0.0120479
Ppp2r2a	-0.627283	134.03	0.00103505	0.0120479
Crispld2	0.627227	44.2688	0.00103644	0.0120523
Bbs10	-0.627067	151.249	0.00104046	0.0120844
Grm8	0.627036	367.082	0.00104123	0.0120844
Rnf121	0.626969	133.249	0.00104289	0.0120919
Tsen15	-0.62691	81.4266	0.00104439	0.0120974
Ola1	0.626732	297.57	0.00104886	0.0121182
BC030499	0.626704	932.585	0.00104956	0.0121182
Ifit3	0.62667	41.0167	0.00105043	0.0121182
Gm15455	-0.626667	60.741	0.00105051	0.0121182
LOC100503496	0.626636	87.2788	0.00105128	0.0121182
Pcdha5	-0.626546	72.3388	0.00105355	0.0121326
Ubr5	-0.626486	3272.37	0.00105507	0.0121385
Fstl1	0.626283	215.792	0.00106023	0.012186
Hdhd3	0.626167	36.9741	0.00106318	0.0121992
Oaf	0.626158	37.3929	0.00106343	0.0121992
Tfg	0.625763	413.429	0.00107353	0.0122936
Trim65	-0.625756	26.7617	0.00107373	0.0122936
Ubash3b	-0.625668	138.674	0.00107597	0.0122976
Eif1ax	0.625662	260.637	0.00107614	0.0122976
Hibadh	0.625535	375.455	0.0010794	0.012323
Plekhh2	0.624721	200.763	0.00110061	0.0125531
Ephx2	0.624672	122.564	0.00110191	0.0125559
Nell1	0.624579	87.1306	0.00110436	0.0125717
Mfsd14a	0.624313	310.947	0.00111138	0.0126301
Tspyl2	0.624281	566.142	0.00111224	0.0126301
Dlg4	-0.624265	1930.03	0.00111267	0.0126301
Sec24d	0.624179	44.2772	0.00111495	0.0126439
Cyp2d22	-0.624102	104.7	0.00111698	0.0126549
Ccni	0.624018	874.026	0.00111924	0.0126576
Vcan	0.624013	133.618	0.00111935	0.0126576
Lclat1	-0.623901	368.786	0.00112235	0.0126795
Pkd2	0.623855	275.354	0.00112357	0.0126812
Hist1h2bc	-0.623788	494.707	0.00112539	0.0126897
Ranbp2	-0.623724	4023.66	0.00112708	0.0126968
Snx3	0.623664	338.673	0.0011287	0.0127029
Trim56	0.623597	27.665	0.0011305	0.0127112
Pik3r4	-0.623544	336.913	0.00113193	0.0127152
Fuom	0.623389	60.9799	0.0011361	0.0127501
Fam129b	0.622876	159.707	0.00115004	0.0128831
Rpl17	0.622814	282.953	0.00115171	0.0128831
Acvr2b	-0.62281	808.027	0.00115184	0.0128831
Baiap2	0.622793	106.038	0.00115229	0.0128831
Htr2a	0.622679	32.9572	0.00115541	0.0129059
Fah	0.622255	58.2167	0.00116707	0.0130131
Pcdhb18	0.622247	333.473	0.0011673	0.0130131
Idh1	0.622199	425.247	0.00116863	0.0130131
Fundc2	-0.622172	317.277	0.00116939	0.0130131
Hs3st3b1	-0.621656	940.963	0.00118373	0.0131544
2810013P06Rik	0.621636	273.032	0.0011843	0.0131544
Zfp97	0.621433	194.428	0.00118998	0.0132053
Lrrc28	-0.621183	90.4945	0.00119702	0.0132507
Pld3	0.621167	429.466	0.00119747	0.0132507
Ap2a2	-0.621146	3038.48	0.00119806	0.0132507
9130011E15Rik	-0.62113	153.612	0.00119854	0.0132507
Mcmbp	-0.621014	250.886	0.00120182	0.0132747
Rims3	-0.620851	45.1907	0.00120642	0.0133017
Rps3	0.620812	828.016	0.00120754	0.0133017
Bphl	-0.620809	52.7591	0.00120762	0.0133017
Ptpn3	0.620761	50.6418	0.001209	0.0133046
Med10	-0.620645	80.4813	0.00121229	0.0133122
Efemp1	0.620626	235.958	0.00121286	0.0133122
Asb13	0.620619	200.438	0.00121305	0.0133122
Gnl2	0.620567	439.18	0.00121453	0.0133161
0610009O20Rik	-0.620206	285.88	0.00122489	0.013402
Trmt10a	0.620179	52.9476	0.00122568	0.013402
Tmem5	0.620176	107.756	0.00122574	0.013402
Arhgap35	0.620038	1641.62	0.00122973	0.0134247
Rnf14	0.620026	1266.6	0.00123007	0.0134247
Gosr2	0.619614	478.055	0.00124203	0.0135201
Rnf41	0.61959	395.501	0.00124275	0.0135201
Tmem106b	0.619563	1513.95	0.00124354	0.0135201
Brms1l	0.619491	321.927	0.00124564	0.0135201
Pgbd5	0.619478	347.196	0.001246	0.0135201
Aqp1	0.619455	644.009	0.00124669	0.0135201
Wipi2	0.619421	577.433	0.00124768	0.0135201
Acbd5	0.619413	766.038	0.0012479	0.0135201
Sh3d19	0.619314	56.8823	0.0012508	0.0135392
Golga7b	0.619033	102.169	0.00125908	0.0136081
Cnih1	0.61902	318.234	0.00125946	0.0136081
Zkscan4	-0.618964	62.3873	0.0012611	0.0136135
Ttyh1	0.618908	1695.63	0.00126276	0.013619
Cnppd1	-0.618824	150.97	0.00126524	0.0136334
Sec61b	0.617996	45.6779	0.00128996	0.0138862
Ldlrad4	0.617946	123.565	0.00129149	0.0138862
Tti2	-0.617867	249.9	0.00129387	0.0138862
Zfp764	-0.617746	49.9699	0.00129752	0.0138862
Mfsd1	-0.617746	150.51	0.00129752	0.0138862
Ccdc50	-0.617719	629.407	0.00129834	0.0138862
Plagl1	0.617713	93.2881	0.00129853	0.0138862
Prkcsh	-0.617692	333.946	0.00129915	0.0138862
Mgat1	-0.617656	624.712	0.00130026	0.0138862
Cox7a2l	0.617652	502.768	0.00130037	0.0138862
Tprgl	0.617554	313.521	0.00130335	0.0138921
Eno2	-0.617544	3153.81	0.00130366	0.0138921
Hmgcr	0.617518	1075.87	0.00130443	0.0138921
Eri2	0.617365	100.812	0.00130909	0.0139293
Det1	-0.617285	86.0313	0.00131152	0.013942
Commd5	-0.617249	54.6978	0.00131263	0.013942
Nsun5	-0.61718	90.7025	0.00131474	0.0139449
Atxn2l	-0.617164	414.351	0.00131524	0.0139449
Vmn2r1	0.616831	33.3864	0.00132546	0.0140407
Dyrk1a	-0.61664	1119.08	0.00133135	0.0140834
Apoe	0.616624	2327.91	0.00133186	0.0140834
Neto2	0.616199	344.414	0.00134507	0.0142101
Itpk1	0.616161	294.126	0.00134623	0.0142101
Rictor	-0.616067	1639.34	0.0013492	0.0142288
Taf10	0.615847	69.9653	0.00135608	0.0142829
Kansl1	-0.615826	938.54	0.00135674	0.0142829
Aes	-0.615475	1132.96	0.0013678	0.01438
Col18a1	0.615443	156.388	0.00136883	0.01438
Trappc8	-0.615419	1057.6	0.00136958	0.01438
Cd24a	0.615223	171.665	0.0013758	0.0144325
Zfp536	-0.615129	601.941	0.00137881	0.0144431
Xrcc4	-0.615094	126.955	0.00137992	0.0144431
Ankrd24	0.61501	291.642	0.00138259	0.0144431
Polr3g	0.614956	59.2122	0.00138434	0.0144431
Axl	0.61495	82.125	0.00138453	0.0144431
Fam117b	-0.614941	534.074	0.00138481	0.0144431
Zfp655	-0.614925	672.445	0.00138531	0.0144431
Kif17	0.614789	29.8587	0.00138967	0.014476
Rapgefl1	0.614502	71.4535	0.00139891	0.0145566
Zfp800	-0.614472	446.594	0.00139987	0.0145566
Fam136a	0.614417	137.293	0.00140166	0.0145626
Akap13	0.614305	1025.46	0.00140527	0.0145873
Zbed3	0.61386	55.947	0.00141977	0.014725
Abca8a	0.61371	1503.89	0.00142466	0.0147629
Stard10	-0.613627	233.091	0.00142741	0.0147785
Mc1r	0.61351	57.6341	0.00143126	0.0147927
Trim17	-0.613509	169.333	0.00143127	0.0147927
Zfp324	0.613431	213.641	0.00143385	0.0148065
Anapc5	0.613311	599.165	0.00143781	0.0148318
E130308A19Rik	-0.613281	628.499	0.00143879	0.0148318
Wdr33	-0.613192	733.472	0.00144173	0.0148446
Atp13a3	0.613168	792.054	0.00144253	0.0148446
Atad5	-0.613057	225.471	0.00144621	0.0148643
Aifm1	0.613022	151.054	0.00144737	0.0148643
Cbr1	0.612997	173.103	0.00144819	0.0148643
Fgfr2	0.612813	30.9475	0.00145434	0.0149
Hes1	0.612804	77.6175	0.00145465	0.0149
Cdc25b	0.612748	43.0124	0.0014565	0.0149
Fundc1	0.612664	280.849	0.00145932	0.0149
Col27a1	0.612654	99.8227	0.00145966	0.0149
Ints4	0.612607	333.684	0.00146122	0.0149
Nphp4	-0.6126	160.933	0.00146147	0.0149
Hjurp	-0.612593	137.324	0.00146169	0.0149
Cdh23	-0.61232	35.1768	0.00147087	0.0149807
Taf13	0.611959	83.9761	0.00148309	0.0150892
Tcp11	-0.611911	64.196	0.00148469	0.0150892
Plxnc1	0.611893	250.716	0.00148533	0.0150892
Fez2	0.611773	157.32	0.0014894	0.0151176
Ccdc14	-0.611704	167.902	0.00149173	0.015121
Uhmk1	0.611688	642.741	0.00149228	0.015121
Fgf12	0.611601	665.413	0.00149527	0.0151256
Zfp783	0.611554	121.533	0.00149688	0.0151256
Phpt1	0.611541	115.429	0.00149732	0.0151256
Nt5dc1	-0.611501	45.144	0.00149868	0.0151256
Hps6	-0.611489	37.8849	0.00149908	0.0151256
Higd2a	0.611452	195.925	0.00150037	0.0151257
B4galt4	0.611366	74.7932	0.00150329	0.0151394
Ifit2	0.611338	95.6386	0.00150426	0.0151394
Prkar2a	-0.611197	521.404	0.00150911	0.0151753
Gars	0.611048	439.269	0.00151424	0.015214
Psmb6	0.610621	424.224	0.00152908	0.0153501
Fam173a	0.61048	80.3957	0.00153397	0.0153863
Eif4e3	0.610412	45.3555	0.00153635	0.0153972
Acaca	0.610356	1089.52	0.00153832	0.0154039
Ubr2	-0.610193	791.581	0.00154402	0.0154238
Mrps33	0.610085	185.451	0.00154783	0.0154238
5033417F24Rik	-0.610076	45.4259	0.00154815	0.0154238
Chchd3	0.610065	327.09	0.00154852	0.0154238
Gspt1	0.60999	976.561	0.00155116	0.0154238
Med28	-0.609982	206.391	0.00155145	0.0154238
Spcs3	0.609882	219.951	0.00155498	0.0154238
Acadm	0.609875	449.5	0.00155524	0.0154238
Mief1	-0.609855	315.617	0.00155594	0.0154238
Lrp6	0.609851	1078.81	0.00155607	0.0154238
Ezh1	-0.609786	505.658	0.00155837	0.0154238
Sdcbp	0.609755	268.68	0.00155948	0.0154238
Pdcd11	-0.609748	329.01	0.00155972	0.0154238
Sgpl1	-0.609748	257.125	0.00155974	0.0154238
Rai2	-0.609742	44.3687	0.00155994	0.0154238
Nap1l1	0.609693	880.951	0.00156166	0.0154238
Stau1	-0.609594	364.003	0.00156519	0.0154238
Gnb4	0.609553	35.7814	0.00156664	0.0154238
Aspm	-0.609547	27.9909	0.00156686	0.0154238
Itm2c	0.609546	1143	0.00156688	0.0154238
Fam193a	0.609528	1102.59	0.00156753	0.0154238
Sbno1	-0.609382	1905.7	0.00157273	0.0154621
Scrn3	0.609236	228.229	0.00157794	0.0155006
Oscp1	0.609129	85.5391	0.00158179	0.0155255
Rcc1	0.609082	55.973	0.00158348	0.0155293
Rabep2	-0.609022	75.7991	0.00158563	0.0155376
A930016O22Rik	-0.608927	75.5479	0.00158905	0.0155583
Tmem19	-0.608753	181.718	0.00159531	0.0156067
Rbms3	0.608659	137.98	0.00159869	0.015618
Sh2d3c	0.608648	31.3702	0.00159909	0.015618
Atg16l2	-0.608454	51.0166	0.00160614	0.015674
Rcvrn	-0.608292	4126.63	0.00161201	0.0157155
Unc5c	0.608264	513.9	0.00161303	0.0157155
Mylip	0.608159	249.731	0.00161689	0.0157402
Rnf2	0.608101	497.906	0.001619	0.0157479
Ccdc24	0.608024	725.603	0.00162181	0.0157623
Baz1b	0.607901	2006.52	0.00162633	0.0157933
Efcab14	-0.607772	214.471	0.00163108	0.0158265
Jade2	-0.607596	196.706	0.00163754	0.0158763
Prpf8	-0.607531	3234.62	0.00163997	0.0158844
AI450353	-0.607501	39.7454	0.00164105	0.0158844
Chrna3	-0.607459	62.6178	0.0016426	0.0158865
Ddit4l	-0.607162	37.4478	0.00165366	0.0159804
Tmem98	0.607087	36.961	0.00165646	0.0159887
Golga1	-0.607067	475.544	0.0016572	0.0159887
Ccng2	0.606785	213.297	0.00166775	0.0160724
Dscam	-0.606733	443.018	0.00166968	0.0160724
Adamts5	-0.606726	602.652	0.00166993	0.0160724
Ndufa3	-0.606518	104.588	0.00167777	0.0161348
Llph	0.606364	80.1196	0.00168359	0.0161777
Schip1	0.606176	227.938	0.00169073	0.0162224
Prkg2	-0.606169	48.8905	0.00169097	0.0162224
Kcnj3	0.605955	196.967	0.00169912	0.0162863
Lgalsl	-0.605864	2268.74	0.0017026	0.0162863
Armcx6	0.605862	44.5556	0.00170265	0.0162863
Usf2	0.60585	371.01	0.00170311	0.0162863
Zcchc24	0.605754	69.7879	0.00170679	0.0162999
Slf1	-0.605742	193.205	0.00170727	0.0162999
Sqstm1	0.605638	995.888	0.00171125	0.0163148
Cox18	0.605629	33.2008	0.00171158	0.0163148
Stx6	0.605581	283.53	0.00171342	0.0163194
Agfg2	-0.605497	72.9013	0.00171665	0.016337
Zfp821	0.605455	163.831	0.00171827	0.0163394
Sec22a	0.605229	481.531	0.00172699	0.0164091
Iqgap2	0.605184	145.995	0.0017287	0.0164123
Zfp869	-0.605106	460.748	0.00173174	0.0164229
P4htm	-0.605084	281.903	0.00173258	0.0164229
Prkab1	-0.604922	521.274	0.00173887	0.0164695
Appl1	-0.604823	1024.82	0.00174274	0.0164929
Mkks	0.604527	332.395	0.0017543	0.0165759
Lmbrd1	0.604513	715.884	0.00175481	0.0165759
Tmem86b	0.604459	40.8807	0.00175696	0.0165759
Pyurf	0.60445	435.039	0.00175731	0.0165759
Itm2b	0.60442	2267.56	0.00175847	0.0165759
Fam210a	-0.604342	612.273	0.00176153	0.0165852
Csnk1g3	0.604292	379.096	0.00176351	0.0165852
Pcyox1l	0.604264	40.169	0.00176462	0.0165852
Tmx4	0.604253	1272.31	0.00176504	0.0165852
Rtn1	-0.604165	782.226	0.00176849	0.0166046
Snord15b	0.60411	712.113	0.00177066	0.0166118
Tnfaip3	0.603803	2089.02	0.00178285	0.016713
Plk4	0.603761	27.6538	0.00178451	0.0167154
Akirin2	0.603721	218.318	0.00178608	0.016717
Sel1l3	-0.60364	134.576	0.0017893	0.0167339
Ctps	0.603591	123.762	0.00179126	0.0167391
Tra2b	0.60351	675.883	0.00179451	0.0167563
Ncoa3	-0.603408	369.715	0.00179859	0.0167812
9330020H09Rik	-0.603351	68.7105	0.00180087	0.0167823
Col1a2	0.603323	56.3218	0.00180198	0.0167823
Tln2	-0.60328	2432.99	0.00180372	0.0167823
Zfp61	0.603264	221.018	0.00180436	0.0167823
Krba1	-0.602775	495.886	0.00182404	0.0169522
Hist2h3b	0.602693	32.203	0.00182737	0.0169614
Ppan	-0.60268	82.3461	0.00182788	0.0169614
Ndst2	-0.60257	168.996	0.00183238	0.0169899
Fancf	0.60253	43.9404	0.00183401	0.0169917
Adck5	-0.602474	56.3241	0.00183628	0.0169995
Mapk1ip1l	-0.602269	298.932	0.00184465	0.0170528
Fam3a	0.602262	124.281	0.0018449	0.0170528
2810006K23Rik	0.602226	75.7038	0.00184638	0.0170532
Gorasp1	-0.602118	173.476	0.0018508	0.0170808
Zfp281	-0.602031	1171.82	0.00185438	0.017095
Nifk	0.602011	205.437	0.00185522	0.017095
Plekhg3	0.601948	214.699	0.00185779	0.0171055
Gm10069	0.601768	29.042	0.00186521	0.0171239
Ap3b2	0.601765	775.644	0.00186535	0.0171239
Zkscan8	-0.601763	962.854	0.0018654	0.0171239
Kcnk1	0.60176	162.808	0.00186554	0.0171239
Gm4787	0.60168	82.98	0.00186884	0.0171409
Mul1	-0.601413	176.076	0.0018799	0.017229
Pnck	0.601344	77.1808	0.00188279	0.0172423
Gpr12	0.60122	37.333	0.00188794	0.0172761
Hist1h3e	0.600821	172.039	0.00190465	0.0174157
Nr3c1	-0.60063	1042.63	0.00191267	0.0174755
Man2a1	0.600578	87.5595	0.00191485	0.0174821
Jdp2	0.6005	80.2129	0.00191815	0.0174987
Tcea1	0.600431	406.495	0.00192108	0.017512
Mterf4	0.60037	112.307	0.00192365	0.017522
Tm7sf2	0.600329	39.5913	0.00192541	0.0175246
Nr2c2	-0.600276	1210.98	0.00192763	0.0175314
Nhlrc2	-0.600225	494.647	0.0019298	0.0175377
Map4k4	0.600185	693.005	0.00193152	0.01754
Mex3a	0.600141	40.4427	0.00193338	0.0175418
Adra2a	0.600101	43.2785	0.00193508	0.0175418
Ajuba	0.600076	36.7133	0.00193614	0.0175418
Tpt1	0.599895	523.87	0.00194386	0.0175983
Gde1	0.599796	448.929	0.00194812	0.0176235
Sh2d5	0.599739	217.528	0.00195056	0.0176321
Pds5a	0.599518	586.119	0.00196004	0.0177044
Arcn1	0.599472	1075.1	0.00196204	0.017709
Dapl1	0.599304	77.3943	0.00196926	0.017754
Cdh20	0.599287	130.144	0.00197002	0.017754
4930525G20Rik	0.598931	38.9231	0.00198547	0.0178571
Pxdn	0.598886	171.938	0.00198742	0.0178571
Phka2	0.598883	244.49	0.00198755	0.0178571
Syt11	0.598879	1186.78	0.00198774	0.0178571
Srpx	0.598851	25.7548	0.00198896	0.0178571
Selenow	0.598797	413.014	0.00199128	0.0178644
Abtb2	0.598535	32.1319	0.00200274	0.0179537
Mrps17	0.598139	108.309	0.00202019	0.0180966
Moap1	-0.597915	167.656	0.00203011	0.0181717
Cluap1	-0.597817	196.464	0.00203444	0.0181834
Psmc4	0.5978	301.154	0.00203519	0.0181834
Wdr77	0.597782	431.239	0.002036	0.0181834
Top3a	-0.59757	77.2042	0.00204544	0.018254
Ccpg1	-0.597368	974.114	0.00205447	0.0183208
Tacc1	-0.597318	640.291	0.00205673	0.0183272
Haus7	0.597223	49.8268	0.002061	0.0183399
Ezh2	0.597217	203.682	0.00206124	0.0183399
Snca	-0.597125	110.139	0.0020654	0.0183438
Tgfbr2	0.597121	37.1762	0.00206557	0.0183438
Abhd14a	-0.597105	130.379	0.0020663	0.0183438
Nipa2	-0.596879	198.14	0.00207651	0.0184207
Adal	0.596827	489.02	0.00207885	0.0184277
Gtf3c2	-0.596774	659.217	0.00208126	0.0184354
Foxj3	-0.596586	344.856	0.00208978	0.0184698
Tmem246	0.596584	117.86	0.00208988	0.0184698
Kcnh5	0.596536	704.035	0.00209206	0.0184698
1700003E16Rik	-0.596518	44.4216	0.00209288	0.0184698
Apold1	-0.596517	36.3214	0.00209291	0.0184698
Crispld1	-0.596474	27.2802	0.00209488	0.0184734
Rabgap1l	0.596428	852.428	0.00209698	0.0184783
Ankrd6	-0.596379	341.177	0.00209922	0.0184843
Map2k3	0.596224	32.4027	0.00210631	0.0184993
Pdlim7	0.596223	78.8387	0.00210634	0.0184993
Rpl35a	0.596213	121.626	0.00210677	0.0184993
Ehbp1	0.596205	880.211	0.00210714	0.0184993
Haus1	0.596096	34.3938	0.00211216	0.0185166
Wdr13	0.596094	553.448	0.00211223	0.0185166
Rai14	0.596003	186.946	0.0021164	0.0185396
Isy1	0.595891	96.2846	0.00212156	0.0185697
Cap2	0.595861	227.503	0.00212296	0.0185697
Gpx8	0.595817	43.4109	0.002125	0.0185739
Zfp451	-0.595687	487.464	0.002131	0.0186094
Adgrf5	0.595661	88.0627	0.0021322	0.0186094
Rbmx2	0.595621	50.3836	0.00213403	0.0186117
Ddx25	0.595586	121.154	0.00213568	0.0186125
4931406P16Rik	-0.595526	1008.75	0.00213842	0.0186227
Aimp1	0.595447	158.339	0.00214213	0.0186414
Cep76	0.595228	137.34	0.00215232	0.0187164
Rps6	0.595176	894.651	0.00215473	0.0187237
Agpat3	-0.59505	4971.92	0.0021606	0.018761
Pak2	0.594738	664.8	0.00217523	0.0188677
Cys1	0.59472	32.7994	0.00217607	0.0188677
Efnb2	0.594567	151.864	0.00218328	0.0189165
Hist1h1a	0.594496	101.565	0.00218664	0.0189187
Inpp4b	0.594495	742.426	0.00218672	0.0189187
Sh3bgrl	0.594394	287.004	0.00219147	0.018946
Ccnj	0.594335	166.306	0.00219425	0.0189563
Tiam1	-0.594145	313.994	0.00220327	0.0190204
Impg1	-0.593793	1719.17	0.00222008	0.0191517
Ulk2	0.593687	562.626	0.00222517	0.0191681
Mlc1	0.593686	312.851	0.00222521	0.0191681
Sptssb	0.593535	34.9309	0.00223248	0.0192168
Fntb	-0.59349	111.582	0.00223462	0.0192202
Calb1	0.593459	396.392	0.00223611	0.0192202
4930453N24Rik	-0.593271	277.427	0.0022452	0.0192844
Trappc13	0.593214	494.773	0.00224795	0.0192941
Crlf3	0.592959	451.961	0.00226032	0.0193769
Tle1	-0.592948	363.264	0.00226086	0.0193769
Bud13	-0.592847	133.211	0.00226578	0.0194051
Bcam	0.592753	50.3508	0.00227032	0.0194173
Ggh	-0.592686	81.0961	0.00227359	0.0194173
Nudt13	0.592685	62.2443	0.00227367	0.0194173
Mex3c	0.592661	523.811	0.00227482	0.0194173
Uckl1os	-0.59265	541.237	0.00227536	0.0194173
Pnrc1	0.592564	630.664	0.00227957	0.0194263
Med1	-0.592562	658.025	0.00227968	0.0194263
Mttp	0.592401	108.684	0.00228759	0.0194781
Foxo3	-0.592371	493.63	0.00228904	0.0194781
Col9a3	0.592311	59.1542	0.00229199	0.0194893
Repin1	-0.592257	341.12	0.00229463	0.0194978
Vasn	0.592201	91.8128	0.00229741	0.0195075
Slc35f1	-0.592036	274.532	0.00230554	0.0195571
Nxt2	0.592016	235.308	0.00230654	0.0195571
Itgb1	0.591948	448.827	0.00230992	0.0195718
Tuba1a	0.591819	4194.14	0.0023163	0.0195952
Cyp2j13	0.591811	35.9537	0.00231669	0.0195952
Psmd5	0.591792	227.652	0.00231762	0.0195952
Tmem209	0.591714	226.107	0.00232152	0.0196142
Slc31a1	0.591559	251.813	0.00232922	0.0196653
Dgcr6	0.591467	99.9773	0.00233381	0.0196901
Shisa4	-0.591308	154.985	0.00234179	0.0197434
Aph1c	-0.591185	28.4984	0.00234794	0.0197706
Rps9	0.591176	364.094	0.00234839	0.0197706
Lhx9	-0.591144	84.4868	0.00235001	0.0197706
Mfsd11	-0.591069	76.0091	0.00235378	0.0197884
Lamc1	0.590926	253.298	0.00236095	0.0198347
Lrrtm3	0.590762	107.381	0.00236924	0.0198902
Ptprk	0.590681	589.406	0.00237333	0.0199105
Jmjd8	-0.590565	275.632	0.00237925	0.0199418
Ccdc86	-0.590522	37.8956	0.0023814	0.0199418
Sox5	0.590509	101.903	0.00238209	0.0199418
Endod1	-0.590163	360.566	0.00239974	0.0200754
Kank3	0.590089	47.6532	0.00240351	0.0200928
Psmb3	0.589958	113.443	0.00241021	0.0201348
Fads6	0.589891	27.2937	0.00241364	0.0201493
Zbtb48	-0.589772	84.0626	0.00241978	0.0201691
Mmab	0.589741	163.499	0.0024214	0.0201691
Rnf122	0.589719	98.6243	0.00242251	0.0201691
Nmnat2	0.589714	334.006	0.0024228	0.0201691
Scp2	0.589608	577.485	0.00242823	0.0202002
Phf8	-0.589533	758.34	0.00243212	0.0202184
2900011O08Rik	0.589486	428.407	0.00243456	0.0202227
Apoo	0.589457	69.8526	0.00243603	0.0202227
Evc2	0.589412	34.6635	0.00243836	0.0202279
Npm1	0.589102	438.248	0.00245449	0.0203352
Parp8	0.58906	293.871	0.00245667	0.0203352
Rnf130	0.588981	796.299	0.0024608	0.0203352
Pisd	-0.588958	180.448	0.00246201	0.0203352
Pik3r3	0.588955	879.694	0.00246217	0.0203352
Aldh6a1	0.588952	226.709	0.00246235	0.0203352
Mrps14	-0.588934	121.691	0.00246326	0.0203352
Tnfsf12	0.58878	359.51	0.00247134	0.0203807
Poc1b	-0.588763	132.53	0.0024722	0.0203807
Tmem57	0.588469	750.199	0.00248767	0.020494
Chn2	0.58841	200.799	0.0024908	0.0204969
Nicn1	0.588384	409.946	0.00249218	0.0204969
Dicer1	-0.588351	1314.06	0.00249394	0.0204969
Nfx1	0.588315	875.292	0.0024958	0.0204969
3632451O06Rik	0.588244	262.758	0.00249955	0.0204969
Sumf2	0.588244	54.5269	0.00249958	0.0204969
Elp6	-0.588234	51.7651	0.00250009	0.0204969
Zfp882	-0.588183	332.269	0.00250281	0.0205051
Rpf2	0.588014	79.283	0.00251176	0.0205643
Adk	0.587968	146.45	0.00251421	0.0205669
Cend1	0.587943	486.983	0.00251553	0.0205669
Khdrbs3	0.5879	1008.02	0.00251785	0.0205716
Fbl	0.587868	28.8463	0.00251957	0.0205716
Atp7a	-0.587669	372.707	0.00253016	0.0206439
Usf1	-0.587513	177.778	0.00253852	0.0206979
Fam107b	0.587476	710.124	0.0025405	0.0206999
Fam184b	-0.587438	295.761	0.00254254	0.0207023
Nbeal1	-0.587328	1340.41	0.00254845	0.0207362
Coq8b	-0.587252	91.7527	0.00255255	0.0207554
Erich5	0.587135	139.749	0.00255885	0.0207924
Gm14827	0.587097	82.1794	0.00256091	0.0207949
Tbc1d8	0.58701	1015.73	0.00256563	0.0208126
Alg14	0.586992	39.8732	0.00256659	0.0208126
Pfkfb4	-0.586942	98.8303	0.00256934	0.0208207
Cog1	-0.586756	386.299	0.00257941	0.0208848
Cadps2	0.586731	50.926	0.00258076	0.0208848
Apex2	-0.586626	146.748	0.00258649	0.020917
Kmt2e	-0.58654	1031.7	0.00259118	0.0209406
Wsb1	0.58646	458.596	0.00259557	0.0209619
Fxyd1	0.586374	49.3246	0.00260026	0.0209856
Lamp5	0.586035	245.95	0.00261884	0.0211212
Tbcd	0.586003	302.981	0.00262064	0.0211213
Nelfb	-0.585598	223.236	0.00264302	0.0212873
Trappc2	0.585503	89.8264	0.0026483	0.0213154
Lrrc49	-0.585343	611.863	0.00265721	0.0213727
Mthfd1l	0.585259	62.3432	0.00266191	0.021396
Fbxl17	-0.58522	588.227	0.00266406	0.0213988
Atg4d	-0.585152	184.445	0.00266791	0.0214153
Msantd2	-0.585032	145.546	0.00267461	0.0214546
Galntl6	0.584993	81.7846	0.00267678	0.0214576
Ppard	-0.584943	79.8333	0.00267958	0.0214655
Foxo4	-0.584872	100.52	0.00268359	0.0214832
Thoc3	0.584668	198.738	0.00269508	0.0215607
Enpp2	0.584587	349.101	0.00269964	0.0215826
Bop1	0.584417	111.817	0.00270928	0.0216451
Dusp26	-0.584345	441.421	0.00271337	0.0216632
Tpst1	0.584231	153.796	0.00271987	0.0217006
Med11	0.584171	57.0657	0.00272325	0.021713
Psenen	0.584052	80.1771	0.00273004	0.0217525
Col3a1	0.583915	35.1137	0.00273788	0.0218004
Zfp933	-0.583742	611.088	0.00274779	0.0218647
Gpatch2l	-0.583633	512.854	0.00275404	0.0218998
Pdlim3	-0.583475	69.5283	0.00276313	0.0219574
Cldn5	0.583342	56.514	0.00277082	0.0220038
Zswim3	-0.583234	90.4639	0.00277705	0.0220115
Necab2	0.58321	109.399	0.00277844	0.0220115
Polr2c	-0.583209	165.202	0.00277851	0.0220115
Map1lc3b	0.583197	486.832	0.00277919	0.0220115
Slco1a4	0.58308	124.189	0.00278598	0.0220446
Kmt5a	-0.583061	171.138	0.00278708	0.0220446
Zdhhc20	0.582993	408.645	0.00279106	0.0220614
L3mbtl4	-0.582908	33.8286	0.00279596	0.0220855
Adam1a	-0.582674	317.673	0.00280965	0.0221789
Commd1	0.582514	206.395	0.00281902	0.0222381
Ahcyl2	0.582459	367.852	0.00282224	0.0222488
Gorasp2	-0.582315	630.775	0.00283071	0.0223008
Clec2l	0.582213	161.524	0.00283669	0.0223312
5430405H02Rik	-0.582185	56.2681	0.00283833	0.0223312
Nxn	0.582136	105.219	0.00284121	0.0223391
Kin	-0.58162	140.271	0.00287184	0.022565
Lmo7	0.581487	28.3757	0.00287976	0.0226123
Antxr2	0.581334	215.862	0.0028889	0.0226549
Vps13c	-0.581302	1475.13	0.00289083	0.0226549
Hmx1	0.581299	52.6096	0.00289098	0.0226549
Aoc2	-0.581269	51.585	0.00289281	0.0226549
Insr	-0.581198	1281.88	0.00289706	0.0226733
Gm5801	-0.581139	129.255	0.00290062	0.0226862
Pmepa1	0.581004	155.085	0.00290874	0.0227348
Mfsd10	-0.580497	51.6727	0.0029394	0.0229593
Atp6v1c1	0.580264	618.874	0.00295357	0.0230426
Zfp830	-0.580258	226.851	0.00295393	0.0230426
Hpgd	0.58014	100.343	0.00296112	0.0230709
Ybx3	0.580135	1294.25	0.00296143	0.0230709
Lmbrd2	-0.580062	263.304	0.00296587	0.0230903
Tubgcp3	0.58003	317.004	0.00296785	0.0230906
Brf1	0.579967	340.847	0.0029717	0.0231055
Pea15a	0.579817	2692.53	0.00298093	0.0231621
Chsy1	-0.579626	705.959	0.00299266	0.0232381
Sypl	0.579463	161.843	0.00300277	0.0232959
Tmem159	0.579429	38.3426	0.00300487	0.0232959
Tmbim1	0.579411	43.8504	0.00300598	0.0232959
Zdhhc24	-0.57937	95.0982	0.0030085	0.0233002
Chd7	-0.579292	2951.48	0.00301335	0.0233226
Nphp3	0.578997	102.723	0.00303171	0.0234495
Tsen2	-0.57886	97.7706	0.00304027	0.0234937
Zfp3	-0.578834	104.538	0.0030419	0.0234937
Prpsap2	-0.57881	276.234	0.00304336	0.0234937
Dus1l	0.57877	120.026	0.00304585	0.0234977
Gm10560	0.57872	29.0222	0.00304902	0.0235069
Mrpl42	0.578603	112.829	0.00305635	0.0235337
Osbpl2	0.578601	447.278	0.00305645	0.0235337
Nr3c2	0.578423	458.103	0.00306766	0.0236047
Adpgk	-0.578294	99.8262	0.00307582	0.0236522
Rpl10a	0.57826	387.713	0.00307795	0.0236533
Rab6a	0.578218	984.457	0.00308061	0.0236584
Dgkh	0.577849	364.414	0.00310403	0.0238229
Cyb5d2	-0.577697	126.037	0.00311366	0.0238814
Mboat1	-0.577619	63.9894	0.00311868	0.0238921
Hdgf	0.577613	581.699	0.00311906	0.0238921
Ston2	-0.577441	367.645	0.00313003	0.0239606
Ulk3	-0.577383	80.6513	0.00313375	0.0239737
Elovl4	-0.577239	4592.77	0.00314299	0.0240141
Ociad2	0.577238	38.5915	0.00314307	0.0240141
Ctsz	0.577029	133.699	0.00315654	0.0240901
Rbm12b1	-0.57699	423.617	0.00315907	0.0240901
Camk2g	0.576989	584.518	0.00315909	0.0240901
Phtf1	-0.576946	213.29	0.00316189	0.024096
Unc80	-0.57685	3646.52	0.00316813	0.0241131
Gnb1l	-0.576849	25.786	0.00316819	0.0241131
Nap1l5	0.576688	1287.33	0.00317864	0.0241772
Fam126b	0.576597	1740.57	0.00318454	0.0242066
Hcls1	0.576494	110.575	0.00319122	0.0242419
Smpd2	0.576315	153.171	0.00320288	0.0243121
Ddb2	0.57629	99.6657	0.00320456	0.0243121
Actn4	-0.575755	524.134	0.00323965	0.0245627
Atf3	0.57567	32.5062	0.00324525	0.0245882
Arhgef12	0.575641	2582.15	0.00324715	0.0245882
Pde6a	-0.575226	13130.9	0.00327468	0.0247809
Bace1	-0.575017	775.969	0.00328866	0.0248709
Ostf1	-0.574769	53.4288	0.00330524	0.0249804
Vamp4	0.574728	632.663	0.00330801	0.0249855
Pikfyve	-0.574658	995.773	0.00331266	0.0249961
Pisd-ps2	-0.574644	103.586	0.00331362	0.0249961
Arg2	0.574612	77.017	0.00331581	0.0249967
Unc13c	0.574428	1676.43	0.00332821	0.0250621
Ascc1	-0.574421	137.631	0.00332869	0.0250621
Dhrs13	-0.574382	77.4865	0.00333128	0.0250657
Ankrd33b	-0.574293	3218.32	0.00333732	0.0250845
Oaz2	0.574283	355.158	0.00333799	0.0250845
Mir22hg	0.574043	46.4063	0.00335424	0.0251907
Cngb3	-0.573952	336.126	0.00336043	0.0252212
Mysm1	0.573846	726.721	0.00336764	0.0252594
Cd81	0.573803	856.704	0.0033706	0.025261
Kif5a	0.573738	1695.95	0.00337502	0.025261
Mtch1	0.573724	486.618	0.00337596	0.025261
Sfpq	0.573703	2076.38	0.00337743	0.025261
Ocrl	-0.573688	723.213	0.00337847	0.025261
Ogfod1	0.573576	314.52	0.00338608	0.025302
Tead1	-0.573536	176.278	0.00338887	0.025307
Pigh	0.57341	155.535	0.00339748	0.0253553
Bsg	0.573365	2201.62	0.00340055	0.0253624
Ppat	-0.573294	148.452	0.00340546	0.025374
Tet1	0.573281	690.274	0.00340638	0.025374
Kcnj14	-0.573017	2852.07	0.00342459	0.0254937
Mpv17	0.572978	197.753	0.00342725	0.0254975
Lztfl1	-0.572919	524.025	0.00343136	0.0255122
Rps4l	0.572711	71.0078	0.00344575	0.025576
Sde2	0.572698	219.816	0.00344668	0.025576
Map7	-0.572669	1594.94	0.00344869	0.025576
BC005537	-0.572656	1079.07	0.00344963	0.025576
Ttll4	0.572614	261.256	0.00345251	0.025576
Rmnd5b	0.572592	224.017	0.00345408	0.025576
Zfp808	0.572567	50.9115	0.00345577	0.025576
Lrp2	0.572548	366.87	0.00345715	0.025576
Impad1	0.572327	595.705	0.00347257	0.0256742
Ccdc126	-0.572113	1484.79	0.00348757	0.025769
Zfp654	0.572066	1473.5	0.00349084	0.0257772
Srp54a	0.571918	444.189	0.00350124	0.0258379
Ikbkg	-0.571858	630.769	0.0035055	0.0258533
Cntln	0.571622	634.813	0.00352213	0.0259599
Cspg5	-0.571459	614.221	0.0035337	0.0260291
Pon2	0.571423	158.526	0.00353624	0.0260317
Ndufaf5	0.571189	134.248	0.00355294	0.0261168
Ephx1	0.571188	31.8913	0.00355297	0.0261168
Iffo2	0.571168	159.711	0.00355439	0.0261168
Aass	-0.571069	31.7874	0.00356145	0.0261489
Dpy19l3	0.571011	112.818	0.00356561	0.0261489
9130019O22Rik	0.570996	72.8342	0.00356667	0.0261489
Hspa2	0.570984	45.7976	0.00356755	0.0261489
Rad51d	-0.570702	202.035	0.00358779	0.026281
Mt1	0.570637	134.857	0.00359249	0.0262993
C330018D20Rik	-0.570538	96.7603	0.00359961	0.0263188
Prss56	-0.570495	46.8622	0.0036027	0.0263188
Edf1	0.570446	218.634	0.00360621	0.0263188
Ppp4r1	-0.570384	330.72	0.00361074	0.0263188
Mpc2	0.570375	133.857	0.00361136	0.0263188
Rp2	0.570373	206.868	0.00361154	0.0263188
Ensa	-0.570361	1301.7	0.00361238	0.0263188
Zfhx4	0.570354	989.957	0.00361286	0.0263188
Kpna4	0.570166	520.374	0.0036265	0.0263962
Junb	0.570122	87.9264	0.0036297	0.0263962
Pcdhgb1	0.570116	231.503	0.00363015	0.0263962
Ccdc30	0.570048	25.4335	0.00363507	0.0264159
Syt9	0.569856	451.297	0.00364906	0.0265013
Nup98	-0.569716	821.257	0.00365927	0.0265593
Nectin3	0.569627	237.803	0.00366575	0.0265785
Nrbf2	0.569618	99.3488	0.00366647	0.0265785
Stard7	-0.569588	1701.87	0.00366862	0.0265785
Prr13	0.56936	131.739	0.00368536	0.0266835
Mafg	-0.569282	194.608	0.00369114	0.0267091
Fam83h	-0.569169	82.3203	0.00369946	0.0267531
Thrsp	0.569094	112.39	0.00370499	0.0267694
Msl3l2	-0.569077	39.7679	0.00370622	0.0267694
Rin2	0.568924	157.9	0.00371759	0.0268131
Cenpv	0.568908	28.1766	0.00371878	0.0268131
Rpl23	0.568904	420.135	0.00371903	0.0268131
Tldc1	0.56864	187.346	0.00373866	0.0269383
Zfyve21	0.568577	31.9222	0.00374337	0.0269453
Zfp317	0.568566	482.687	0.00374419	0.0269453
Fchsd2	-0.568536	246.163	0.00374643	0.0269453
Atic	-0.568493	117.671	0.00374959	0.0269517
Rgs8	0.568416	1148.8	0.00375538	0.0269705
Gk5	-0.568398	182.07	0.00375674	0.0269705
Ntn4	0.568259	58.3167	0.00376712	0.0270126
Tprkb	0.568259	248.291	0.00376714	0.0270126
D11Wsu47e	-0.568105	152.33	0.00377866	0.0270789
Cflar	0.567856	472.909	0.00379742	0.0271827
Dcp1a	-0.567852	339.178	0.00379771	0.0271827
Cltb	0.567757	637.574	0.00380492	0.0272095
4921504A21Rik	0.567715	53.511	0.00380807	0.0272095
Tcea2	0.56771	43.7503	0.00380848	0.0272095
Sdc3	-0.567681	466.769	0.00381061	0.0272095
Dbndd1	0.567416	51.2646	0.00383076	0.027337
Ccdc88a	0.567328	1187.35	0.00383746	0.0273684
Palmd	0.567201	36.2524	0.00384711	0.0274207
Serpinh1	0.567133	109.767	0.00385231	0.0274331
Zfp992	0.567118	113.164	0.00385346	0.0274331
Vwa8	0.567061	635.616	0.00385775	0.0274473
Irf3	0.566987	218.736	0.00386343	0.0274712
Uck1	0.566865	164.75	0.00387276	0.0275132
Gigyf1	-0.56685	198.663	0.00387396	0.0275132
B3galt6	-0.566739	107.913	0.00388244	0.0275373
Ganab	-0.566726	1027.63	0.00388347	0.0275373
Pgrmc1	0.566714	1223.35	0.0038844	0.0275373
Pla2r1	0.566671	1932.09	0.00388769	0.0275373
Slc24a4	-0.56663	229.31	0.00389087	0.0275373
Crocc	-0.566625	2813.19	0.00389125	0.0275373
Pdik1l	-0.56653	333.252	0.00389856	0.0275637
Shank1	-0.566516	78.5974	0.0038996	0.0275637
Kl	-0.566442	30.8421	0.00390537	0.027588
Mccc2	-0.566391	111.034	0.0039093	0.0275994
Lrrc4c	0.566346	339.932	0.00391275	0.0276074
Cdc123	0.566294	209.752	0.00391679	0.0276195
H2-D1	0.566076	125.931	0.00393369	0.0277223
Fam160a2	-0.565933	687.32	0.00394486	0.0277845
Btrc	-0.565881	1095.43	0.00394891	0.0277966
Tpgs2	0.565777	381.596	0.00395699	0.027837
Morf4l2	0.565716	894.447	0.00396178	0.0278408
Prdx1	0.56571	282.092	0.00396222	0.0278408
Pid1	0.565673	159.337	0.00396511	0.0278447
1700048O20Rik	0.565572	82.8991	0.00397306	0.0278841
Pcdhb9	0.565521	140.924	0.00397703	0.0278955
Tarsl2	-0.565397	228.051	0.00398676	0.0279473
Ppp2r2b	-0.56534	1267.48	0.00399129	0.0279626
Rhbdd2	-0.565282	329.322	0.00399585	0.027978
Mia2	0.565218	319.06	0.00400087	0.0279886
C87436	-0.565194	150.282	0.00400277	0.0279886
Gga1	-0.565173	104.893	0.00400442	0.0279886
Pcbp2	-0.565002	870.021	0.00401793	0.0280665
B3gntl1	-0.56497	59.5653	0.00402041	0.0280674
Rpl31	0.564842	129.284	0.00403056	0.0281217
Ugdh	-0.564682	254.722	0.00404332	0.0281942
Mmadhc	-0.564455	131.448	0.00406136	0.0283034
Wdr63	0.5644	31.2341	0.0040658	0.0283178
Mtx2	0.564354	160.785	0.00406943	0.0283265
Ndufaf4	0.564138	249.805	0.00408677	0.0284305
Pde5a	0.56372	128.836	0.00412044	0.0286251
Mblac2	-0.563693	177.982	0.00412258	0.0286251
Agrn	-0.563676	657.075	0.00412402	0.0286251
Aldh4a1	0.563671	120.067	0.00412437	0.0286251
Cs	0.563558	841.722	0.0041335	0.0286409
Nab2	0.563555	36.9904	0.00413379	0.0286409
Rbm42	-0.563554	185.553	0.00413386	0.0286409
Tmx3	0.563198	480.621	0.0041628	0.0288097
Tshr	0.563194	49.1121	0.00416308	0.0288097
Dhdds	-0.562993	325.107	0.00417955	0.0288931
Prrc2c	-0.562986	3326.89	0.00418014	0.0288931
Ppm1k	0.562934	354.547	0.00418438	0.0288931
E2f5	0.562928	82.8026	0.00418484	0.0288931
Sh3bgrl2	0.562832	1215.36	0.00419275	0.0289147
Ubqln4	-0.562831	395.322	0.00419283	0.0289147
Rprd2	-0.562793	491.572	0.00419593	0.0289193
Vrk1	0.562674	170	0.00420565	0.0289622
Fgf1	0.562648	419.804	0.00420784	0.0289622
Snap91	-0.562628	2081.16	0.00420945	0.0289622
Tead2	0.562492	31.3572	0.00422065	0.0290201
Tubb2a	0.562453	1227.93	0.00422386	0.0290201
Gpr155	-0.562437	201.639	0.00422519	0.0290201
Bre	0.562353	130.665	0.00423214	0.0290511
Slc38a2	0.562279	700.569	0.00423824	0.0290691
1110059E24Rik	-0.562262	138.739	0.00423965	0.0290691
Sass6	0.562197	74.3875	0.00424506	0.0290894
Slc5a3	-0.56215	881.57	0.00424899	0.0290907
Gm10778	0.562136	149.1	0.00425014	0.0290907
Son	0.561784	6769.57	0.00427942	0.0292743
Msra	0.56171	90.8439	0.00428559	0.0292996
Ost4	0.561582	123.073	0.00429629	0.0293559
Fam160b1	-0.561414	358.725	0.00431039	0.0294354
Clec2d	0.561373	31.1323	0.00431382	0.0294419
Wdr26	-0.561235	940.259	0.00432541	0.0294894
Erp44	-0.561231	232.784	0.00432575	0.0294894
Luc7l2	0.561132	2230.1	0.00433412	0.0295296
Ttr	0.560928	259.142	0.00435132	0.0296298
Ndufa11	0.560856	156.029	0.00435738	0.0296533
Gm14295	-0.560827	67.8256	0.00435987	0.0296533
Mxd4	0.560799	90.2965	0.00436225	0.0296533
Tapt1	0.560661	1000.08	0.00437399	0.0297161
Oat	0.560587	490.727	0.00438021	0.0297414
Srrm1	-0.56052	469.879	0.00438597	0.0297636
Mat2a	0.560472	1809.73	0.00439003	0.0297741
Cnksr1	-0.560318	27.8375	0.00440321	0.0298465
Uchl5	0.560192	118.755	0.00441397	0.0299024
Rrp8	0.56007	132.86	0.00442446	0.0299468
Reep3	0.560057	192.817	0.00442556	0.0299468
Snhg8	0.559935	40.9262	0.004436	0.0299893
Nop56	0.559925	326.281	0.00443688	0.0299893
Tbccd1	0.559829	84.2515	0.00444514	0.0300157
Rnf150	-0.559821	1207.14	0.00444584	0.0300157
Rnps1	-0.559506	367.922	0.00447306	0.0301824
Gcsh	0.559408	141.741	0.00448156	0.0302094
Dnajc10	-0.559401	583.843	0.00448215	0.0302094
Txnl4b	0.55931	88.2252	0.00449004	0.0302314
Fbxo45	0.559305	464.303	0.00449049	0.0302314
Coa3	-0.559035	177.965	0.00451397	0.0303553
Snora23	0.559035	40.2856	0.004514	0.0303553
Stx7	0.558919	393.848	0.00452413	0.0304062
Zfp383	0.558768	97.5287	0.00453729	0.0304775
3010001F23Rik	0.558675	47.1074	0.00454551	0.0304859
Fam171a1	0.558664	78.6012	0.00454641	0.0304859
Zbtb8b	0.558649	34.7845	0.00454779	0.0304859
Dcakd	0.558637	97.8749	0.00454879	0.0304859
Ppp2r3d	-0.558606	123.538	0.00455153	0.0304871
Dym	0.558559	270.798	0.00455569	0.0304978
Gna13	0.558495	468.669	0.00456129	0.0305147
Eral1	-0.558472	123.473	0.00456336	0.0305147
Bcl10	0.558423	82.3601	0.00456761	0.030526
Pbx2	-0.558308	257.737	0.00457782	0.0305635
4930579G24Rik	0.558268	32.7163	0.00458129	0.0305635
Kmt2a	-0.558225	3587.29	0.00458515	0.0305635
Guk1	0.558224	538.98	0.00458518	0.0305635
Chfr	-0.558214	349.453	0.00458607	0.0305635
2010315B03Rik	-0.558169	250.251	0.0045901	0.0305732
Acp2	0.558024	415.834	0.00460292	0.0306415
Pygm	0.557937	317.343	0.00461062	0.0306507
Map2k7	-0.557931	776.249	0.0046112	0.0306507
Pcp4l1	0.557921	197.321	0.00461204	0.0306507
Nucks1	0.557891	1645.83	0.00461473	0.0306515
Cpne5	-0.557837	81.8816	0.0046195	0.030666
2900052N01Rik	0.557779	121.395	0.00462468	0.0306833
Csgalnact1	0.557707	60.9975	0.00463109	0.0307087
Hmgb3	0.557566	100.815	0.00464371	0.0307753
Zkscan7	-0.557439	106.513	0.00465502	0.0308331
Rps17	0.557356	93.6112	0.00466251	0.0308654
Kmt5c	-0.557249	227.417	0.0046721	0.0309117
Btg2	0.557105	671.034	0.00468502	0.0309668
Rpl27a	0.557099	426.499	0.00468563	0.0309668
Vit	0.55695	36.8506	0.00469898	0.0310378
Lix1	0.556889	40.8666	0.00470451	0.0310571
Fam135b	-0.55677	511.433	0.0047153	0.031111
Eef2kmt	0.556702	63.4914	0.00472145	0.0311199
Tmem132c	-0.556697	114.038	0.00472188	0.0311199
Otx2	-0.556447	1406.65	0.00474464	0.0312526
Zfp119a	-0.556367	122.785	0.00475187	0.0312829
Slc7a6	0.556238	204.191	0.00476362	0.0313429
Sdccag3	-0.556188	353.504	0.00476826	0.0313561
Sema3d	0.5561	37.6841	0.00477626	0.0313582
Ncoa2	-0.556092	1462.72	0.00477702	0.0313582
Zfand4	-0.556088	41.8336	0.0047774	0.0313582
Yae1d1	0.556069	308.908	0.00477912	0.0313582
Hdac2	0.555753	549.41	0.00480811	0.031531
Cdh10	0.555651	76.9389	0.0048175	0.0315752
Gng13	0.555312	348.99	0.0048488	0.0317628
Tmem164	0.555229	194.446	0.00485658	0.0317963
Ss18l2	-0.555167	89.0278	0.00486225	0.0318159
Cav1	0.554761	505.178	0.00490017	0.0320464
Zfp804a	0.55462	338.193	0.00491334	0.0321149
Ppp1r26	-0.554508	260.294	0.00492387	0.032141
Crlf2	-0.554478	28.6948	0.00492669	0.032141
Raver1	-0.554466	158.233	0.0049278	0.032141
Sirt1	0.554462	438.344	0.00492815	0.032141
Rbfox2	0.553771	728.243	0.00499342	0.0325489
S100a16	0.553651	61.5832	0.00500481	0.0325998
Lin7a	0.553631	1558.49	0.00500671	0.0325998
Gstcd	-0.553564	168.11	0.00501314	0.0326108
Slc16a6	0.553552	1050.5	0.00501425	0.0326108
Ctsl	0.553527	734.692	0.00501662	0.0326108
Arl6	0.553356	776.789	0.00503297	0.0326845
Gpc3	0.553325	55.2763	0.00503593	0.0326845
Tomm6os	0.553296	29.2193	0.00503876	0.0326845
Rbpms	0.553294	101.152	0.00503895	0.0326845
Noc2l	-0.553207	218.187	0.0050472	0.0327202
Ell2	0.553068	82.5751	0.0050606	0.0327739
Txndc17	0.553043	63.7183	0.00506296	0.0327739
Zfp932	-0.553035	329.066	0.00506375	0.0327739
Gm9833	0.552948	293.063	0.00507209	0.03281
Snrpb	-0.552868	380.721	0.00507984	0.0328423
Rpl36	0.552732	121.923	0.00509298	0.0329094
Panx1	0.552673	40.6249	0.00509869	0.0329283
Slc15a2	0.552636	222.515	0.00510221	0.0329332
Pigg	0.552574	279.441	0.00510822	0.032937
Gm17769	-0.552552	50.2753	0.00511034	0.032937
9430015G10Rik	-0.552524	155.21	0.0051131	0.032937
Arhgap42	0.552516	53.7475	0.00511388	0.032937
Nhsl2	0.552409	133.534	0.00512421	0.0329857
Arid2	-0.552289	1168.4	0.00513592	0.0330345
Hlcs	-0.552274	111.547	0.00513734	0.0330345
Rbbp6	-0.552064	1339.66	0.00515778	0.0331468
Cntnap5b	0.552038	68.7513	0.00516038	0.0331468
Sox6	0.551621	229	0.0052012	0.0333906
Nap1l2	0.551593	278.998	0.00520394	0.0333906
Prph2	-0.55156	23566.5	0.00520716	0.0333932
Dnase1l2	-0.551445	31.6065	0.00521854	0.0334481
Wdpcp	0.551362	127.637	0.00522667	0.0334822
Klf6	0.551264	214.227	0.00523634	0.0335235
Zc3h8	0.55124	44.6598	0.00523875	0.0335235
Strip2	0.551181	779.767	0.00524456	0.0335426
Nek7	0.551147	425.929	0.00524793	0.0335461
Dock8	0.550978	73.1908	0.00526473	0.0336354
Mical2	0.550943	85.1346	0.00526821	0.0336396
Gpr173	0.550864	36.7118	0.00527603	0.0336596
Rflnb	0.550854	30.9911	0.005277	0.0336596
Naaa	-0.550818	201.343	0.00528058	0.0336644
Spats2l	0.550722	41.7695	0.00529021	0.0337077
Tbck	0.550522	524.068	0.00531015	0.0338167
Zfp146	-0.550444	399.431	0.00531798	0.0338484
Agbl3	-0.550414	110.907	0.00532096	0.0338493
Slc39a9	-0.5503	244.683	0.00533238	0.0339038
Lonrf3	0.550254	162.185	0.00533705	0.0339109
Senp5	0.550232	521.406	0.0053392	0.0339109
Rps6ka5	0.550175	320.271	0.00534492	0.0339291
Kif21a	0.55014	2520.43	0.00534845	0.0339334
Xrcc1	-0.550053	170.125	0.00535726	0.0339712
Rab33b	0.549988	171.322	0.00536378	0.0339944
Mrpl13	0.549887	90.8142	0.00537398	0.0340306
Jmjd7	-0.549869	56.3852	0.00537583	0.0340306
Mmd	-0.549847	568.358	0.00537807	0.0340306
Hyal1	0.54973	80.9922	0.00538988	0.0340872
Tomm40l	0.549655	236.444	0.00539744	0.0341103
Ptp4a3	-0.549637	1698.59	0.00539928	0.0341103
Scg3	-0.549604	834.308	0.00540262	0.0341134
Fh1	0.549558	192.32	0.0054073	0.0341248
Ecd	0.549497	250.213	0.00541351	0.0341459
Pde6c	-0.549208	533.1	0.00544298	0.0343
Glmn	0.549201	571.079	0.00544371	0.0343
Xrn1	-0.549145	1033.61	0.00544938	0.0343175
Med20	-0.549096	204.707	0.00545445	0.0343215
Irf7	0.549082	32.9599	0.00545578	0.0343215
Cd63	0.548949	54.6012	0.00546945	0.0343774
Atg7	0.548939	115.31	0.00547044	0.0343774
Stk39	0.548862	440.247	0.00547836	0.0343969
Hexa	0.548853	208.731	0.00547933	0.0343969
Mal2	0.548723	45.8762	0.00549267	0.0344625
Rimkla	0.548676	309.435	0.00549747	0.0344744
Tbcel	-0.548625	466.709	0.00550276	0.0344894
Trmt11	0.54843	108.443	0.00552288	0.0345973
Tmsb10	0.548212	359.513	0.00554548	0.0347049
Proser2	0.548208	80.4854	0.0055459	0.0347049
Smad5	-0.548173	657.964	0.00554951	0.0347092
Ubn2	-0.54798	3139.46	0.00556953	0.0348119
Ccdc43	-0.547959	149.999	0.00557178	0.0348119
Pank3	0.5479	916.716	0.00557792	0.034832
Mark1	-0.547715	246.199	0.00559717	0.0349338
Cdk8	-0.547662	317.52	0.00560279	0.0349506
Decr1	-0.547553	85.7029	0.00561417	0.0350032
Dus3l	-0.547387	282.896	0.00563153	0.0350931
Capns1	0.547169	338.104	0.00565451	0.0352178
Vps29	0.547025	387.938	0.00566971	0.0352853
Ncapd3	0.54701	904.242	0.00567128	0.0352853
Zc3h4	-0.546894	756.144	0.00568362	0.0353436
Tbc1d15	-0.546628	154.542	0.00571185	0.0355006
Col24a1	0.546434	155.071	0.00573251	0.0355992
Zbtb40	-0.546404	270.232	0.00573563	0.0355992
Sord	0.546348	76.3685	0.00574164	0.0355992
Kri1	0.546334	210.988	0.00574316	0.0355992
Dpcd	-0.546334	179.181	0.00574317	0.0355992
Anapc11	-0.546309	153.79	0.00574583	0.0355992
Park7	-0.546282	405.82	0.00574865	0.0355992
Mrgbp	0.546206	54.5809	0.00575687	0.0356315
Tsg101	0.54617	420.023	0.0057607	0.0356366
Elof1	0.546077	167.597	0.0057706	0.0356793
Fam104a	-0.545899	171.825	0.00578978	0.0357793
Ing4	-0.545851	303.952	0.00579495	0.0357927
Hprt	0.545742	532.559	0.0058067	0.0358466
Col6a2	0.545333	51.1843	0.00585089	0.0361007
Ppia	0.545092	1126.36	0.00587709	0.0362436
Rap1a	-0.54506	230.913	0.00588058	0.0362463
Mzt1	0.545019	310.726	0.00588502	0.0362549
Ube3b	-0.544925	651.391	0.0058953	0.0362994
Rnf4	-0.544896	432.86	0.00589848	0.0363002
2010107E04Rik	0.544865	100.792	0.00590189	0.0363024
Ppp6r2	0.544811	608.466	0.0059078	0.03632
Hspa13	-0.544673	402.805	0.00592281	0.0363935
Gab1	0.5446	169.071	0.0059309	0.0364244
Mpped2	-0.544374	128.698	0.00595573	0.036558
Arhgap18	0.544296	70.1373	0.00596427	0.0365915
Ttc25	0.544214	53.435	0.00597337	0.0366284
Ate1	0.544162	1074.45	0.00597907	0.0366428
Sgsm3	-0.544137	124.788	0.00598187	0.0366428
Zfp708	0.54407	50.1261	0.00598924	0.0366691
Enkd1	-0.543711	78.0006	0.00602905	0.0368938
Inhba	0.543618	32.742	0.00603947	0.0369278
Tmem141	0.543543	40.998	0.00604783	0.0369278
9530082P21Rik	0.543537	30.3039	0.00604842	0.0369278
1700030K09Rik	-0.543521	89.2301	0.00605029	0.0369278
Fktn	0.543473	228.991	0.00605564	0.0369278
Id3	0.543437	43.8973	0.00605963	0.0369278
Nme5	0.5434	41.6081	0.0060638	0.0369278
Prickle1	-0.543399	377.398	0.00606383	0.0369278
Gzmm	0.543398	57.9409	0.00606404	0.0369278
Daam1	-0.543382	839.062	0.00606574	0.0369278
Pigx	0.54335	43.6752	0.00606935	0.0369278
Ppargc1b	0.543325	297.891	0.00607213	0.0369278
Sort1	-0.543269	1393.81	0.00607842	0.0369278
Rcn1	0.543257	269.255	0.00607974	0.0369278
Slc17a5	0.543244	92.3982	0.00608117	0.0369278
Sgce	-0.543134	101.257	0.00609352	0.0369839
Pitrm1	-0.543077	239.408	0.00609993	0.0369951
Rps5	0.543063	336.408	0.00610158	0.0369951
D630045J12Rik	-0.543022	652.41	0.00610609	0.0370036
Tbc1d4	0.542954	132.749	0.00611381	0.0370288
Smim1	0.542916	77.1307	0.0061181	0.0370288
Pomk	-0.542895	199.891	0.00612046	0.0370288
Uprt	-0.542875	31.092	0.00612269	0.0370288
March1	-0.54264	965.49	0.00614927	0.0371667
Plxdc2	0.542595	307.469	0.00615436	0.0371667
Mif4gd	-0.54259	273.694	0.00615487	0.0371667
Fam96a	0.542522	147.459	0.00616255	0.0371941
Mitf	0.542439	93.0186	0.00617196	0.0372321
Kmt2d	-0.542268	1008.82	0.00619143	0.0373306
Map4	0.54222	4766.01	0.00619686	0.0373383
Tmem167b	-0.542201	459.721	0.00619898	0.0373383
Qrich1	0.542155	1041.61	0.00620423	0.037351
Cactin	-0.541912	176.406	0.00623201	0.0374913
Utp3	-0.541896	368.726	0.00623384	0.0374913
Klhl21	-0.541732	135.619	0.00625266	0.0375855
4933427D14Rik	-0.541692	195.49	0.00625718	0.0375937
Mrpl24	0.541652	136.877	0.00626186	0.0376028
1810022K09Rik	0.541622	28.1863	0.00626525	0.0376042
Cep104	-0.541436	169.905	0.00628659	0.0377132
5830417I10Rik	0.541223	555.523	0.00631123	0.0378419
Oxr1	0.541083	1146.56	0.00632747	0.0379036
Vsx1	0.541079	210.011	0.00632789	0.0379036
Fam169a	-0.540945	6260.93	0.00634344	0.0379633
Rpa3	-0.540938	26.6324	0.00634424	0.0379633
Col4a3bp	0.540856	1074.84	0.0063538	0.0380014
Prdm4	-0.540672	323.794	0.00637521	0.0381103
Rhoa	0.540552	423.579	0.00638915	0.0381745
Hnrnpf	-0.540471	1857.16	0.00639859	0.0382117
Zdhhc17	0.540319	1479.53	0.00641648	0.0382938
Tmem110	-0.540299	129.588	0.00641878	0.0382938
Atad2b	-0.540187	1614.94	0.00643197	0.0383464
Bcl7b	-0.54015	216.307	0.00643625	0.0383464
Adam19	-0.540141	36.6952	0.00643727	0.0383464
Efnb3	0.540049	94.6309	0.00644816	0.0383708
[truncated: 304 more rows]

## Sheet: Table S4
Table S4. Gene ontology categories significantly associated with genes whose expression correlates with baseline refractive error in Collaborative Cross mice (BP, biological process; CC, cellular component; MF, molecular function)
Category	ID	Term	P-value
BP	GO:0032148	activation of protein kinase B activity	3.48578e-05
BP	GO:0006355	regulation of transcription, DNA-templated	7.63345e-05
BP	GO:0007156	homophilic cell adhesion via plasma membrane adhesion molecules	8.86494e-05
BP	GO:0006351	transcription, DNA-templated	0.000198224
BP	GO:0006412	translation	0.000207597
BP	GO:0016569	covalent chromatin modification	0.000329462
BP	GO:0008286	insulin receptor signaling pathway	0.000650305
BP	GO:0048813	dendrite morphogenesis	0.00132836
BP	GO:0006979	response to oxidative stress	0.00155371
BP	GO:0043087	regulation of GTPase activity	0.00273645
BP	GO:0060041	retina development in camera-type eye	0.00277992
BP	GO:0009116	nucleoside metabolic process	0.00336721
BP	GO:0030204	chondroitin sulfate metabolic process	0.00341811
BP	GO:0034244	negative regulation of transcription elongation from RNA polymerase II promoter	0.00359605
BP	GO:0051259	protein oligomerization	0.00391101
BP	GO:0006506	GPI anchor biosynthetic process	0.00492486
BP	GO:0040008	regulation of growth	0.00523849
BP	GO:0043065	positive regulation of apoptotic process	0.00538489
BP	GO:0035329	hippo signaling	0.00612774
BP	GO:0010719	negative regulation of epithelial to mesenchymal transition	0.00612774
BP	GO:0006810	transport	0.00623359
BP	GO:0046039	GTP metabolic process	0.00626277
BP	GO:0030334	regulation of cell migration	0.0063563
BP	GO:0032259	methylation	0.00639541
BP	GO:0046628	positive regulation of insulin receptor signaling pathway	0.00835542
BP	GO:0030206	chondroitin sulfate biosynthetic process	0.00835542
BP	GO:0071397	cellular response to cholesterol	0.00835542
BP	GO:0010633	negative regulation of epithelial cell migration	0.00859968
BP	GO:0090630	activation of GTPase activity	0.00897983
BP	GO:0007049	cell cycle	0.00912842
BP	GO:0045732	positive regulation of protein catabolic process	0.00926284
BP	GO:0007213	G-protein coupled acetylcholine receptor signaling pathway	0.0103312
BP	GO:0001570	vasculogenesis	0.0111732
BP	GO:0050908	detection of light stimulus involved in visual perception	0.0114578
BP	GO:0007179	transforming growth factor beta receptor signaling pathway	0.0115144
BP	GO:0000226	microtubule cytoskeleton organization	0.011767
BP	GO:0051301	cell division	0.0122123
BP	GO:0007601	visual perception	0.0128531
BP	GO:0031648	protein destabilization	0.0134593
BP	GO:0051726	regulation of cell cycle	0.0139378
BP	GO:0042787	protein ubiquitination involved in ubiquitin-dependent protein catabolic process	0.0140022
BP	GO:0006541	glutamine metabolic process	0.0149251
BP	GO:0070301	cellular response to hydrogen peroxide	0.0152163
BP	GO:0045859	regulation of protein kinase activity	0.0162128
BP	GO:0001701	in utero embryonic development	0.0162854
BP	GO:0035774	positive regulation of insulin secretion involved in cellular response to glucose stimulus	0.0164287
BP	GO:0043473	pigmentation	0.0177906
BP	GO:0007067	mitotic nuclear division	0.0181504
BP	GO:0006102	isocitrate metabolic process	0.0187288
BP	GO:0070989	oxidative demethylation	0.0187288
BP	GO:0000028	ribosomal small subunit assembly	0.0190579
BP	GO:0034644	cellular response to UV	0.0206308
BP	GO:0001764	neuron migration	0.0210095
BP	GO:0007155	cell adhesion	0.0211617
BP	GO:0090090	negative regulation of canonical Wnt signaling pathway	0.0212308
BP	GO:0006915	apoptotic process	0.0220081
BP	GO:0045494	photoreceptor cell maintenance	0.0221681
BP	GO:0000209	protein polyubiquitination	0.0232555
BP	GO:0001964	startle response	0.0239067
BP	GO:0060828	regulation of canonical Wnt signaling pathway	0.0239067
BP	GO:0006024	glycosaminoglycan biosynthetic process	0.0242017
BP	GO:0006364	rRNA processing	0.0247194
BP	GO:0032092	positive regulation of protein binding	0.0254283
BP	GO:0006914	autophagy	0.0263974
BP	GO:0008283	cell proliferation	0.0265017
BP	GO:0006897	endocytosis	0.0271094
BP	GO:0098609	cell-cell adhesion	0.0274114
BP	GO:0048488	synaptic vesicle endocytosis	0.0280504
BP	GO:0000187	activation of MAPK activity	0.0280887
BP	GO:0034976	response to endoplasmic reticulum stress	0.0280887
BP	GO:0043525	positive regulation of neuron apoptotic process	0.0283868
BP	GO:0048227	plasma membrane to endosome transport	0.0302119
BP	GO:0071280	cellular response to copper ion	0.0302119
BP	GO:1903427	negative regulation of reactive oxygen species biosynthetic process	0.0302119
BP	GO:2000300	regulation of synaptic vesicle exocytosis	0.0302119
BP	GO:2000096	positive regulation of Wnt signaling pathway, planar cell polarity pathway	0.0302119
BP	GO:0033148	positive regulation of intracellular estrogen receptor signaling pathway	0.0313135
BP	GO:0035518	histone H2A monoubiquitination	0.0313135
BP	GO:0048009	insulin-like growth factor receptor signaling pathway	0.0313135
BP	GO:0019464	glycine decarboxylation via glycine cleavage system	0.0314807
BP	GO:0014013	regulation of gliogenesis	0.0314807
BP	GO:0006211	5-methylcytosine catabolic process	0.0314807
BP	GO:0009791	post-embryonic development	0.0315239
BP	GO:0031647	regulation of protein stability	0.0315887
BP	GO:0048812	neuron projection morphogenesis	0.0318301
BP	GO:0008152	metabolic process	0.033075
BP	GO:0006886	intracellular protein transport	0.0332339
BP	GO:0046426	negative regulation of JAK-STAT cascade	0.0343121
BP	GO:0001974	blood vessel remodeling	0.0343121
BP	GO:0045880	positive regulation of smoothened signaling pathway	0.0345404
BP	GO:0042327	positive regulation of phosphorylation	0.0345404
BP	GO:0007224	smoothened signaling pathway	0.0350434
BP	GO:0015031	protein transport	0.0354093
BP	GO:0010977	negative regulation of neuron projection development	0.0355242
BP	GO:0042273	ribosomal large subunit biogenesis	0.0359228
BP	GO:0031338	regulation of vesicle fusion	0.0375661
BP	GO:0045454	cell redox homeostasis	0.0395122
BP	GO:0048666	neuron development	0.0399421
BP	GO:0050767	regulation of neurogenesis	0.0406618
BP	GO:0030308	negative regulation of cell growth	0.040866
BP	GO:0016540	protein autoprocessing	0.0415172
BP	GO:0007399	nervous system development	0.0423968
BP	GO:0045807	positive regulation of endocytosis	0.043157
BP	GO:0000723	telomere maintenance	0.0433127
BP	GO:0042274	ribosomal small subunit biogenesis	0.0441292
BP	GO:0008654	phospholipid biosynthetic process	0.0445635
BP	GO:0055114	oxidation-reduction process	0.0445767
BP	GO:0090005	negative regulation of establishment of protein localization to plasma membrane	0.0445813
BP	GO:0000902	cell morphogenesis	0.0454516
BP	GO:0007417	central nervous system development	0.0476986
BP	GO:0090263	positive regulation of canonical Wnt signaling pathway	0.0484074
BP	GO:0016477	cell migration	0.0493642
BP	GO:0046777	protein autophosphorylation	0.0494296
BP	GO:0031398	positive regulation of protein ubiquitination	0.049538
BP	GO:0043085	positive regulation of catalytic activity	0.0496097
BP	GO:0007040	lysosome organization	0.0496097
CC	GO:0005737	cytoplasm	7.70028e-18
CC	GO:0070062	extracellular exosome	3.42351e-16
CC	GO:0005634	nucleus	4.19938e-11
CC	GO:0016020	membrane	1.78541e-09
CC	GO:0005739	mitochondrion	2.4258e-08
CC	GO:0005840	ribosome	9.62164e-08
CC	GO:0045202	synapse	1.00157e-07
CC	GO:0030529	intracellular ribonucleoprotein complex	1.4323e-07
CC	GO:0005654	nucleoplasm	2.63036e-07
CC	GO:0005622	intracellular	2.9408e-07
CC	GO:0005925	focal adhesion	8.00095e-07
CC	GO:0015935	small ribosomal subunit	2.51093e-06
CC	GO:0005730	nucleolus	2.66946e-06
CC	GO:0005829	cytosol	6.54728e-06
CC	GO:0030424	axon	1.27082e-05
CC	GO:0005783	endoplasmic reticulum	3.83695e-05
CC	GO:0031012	extracellular matrix	6.58153e-05
CC	GO:0022627	cytosolic small ribosomal subunit	7.14745e-05
CC	GO:0005913	cell-cell adherens junction	0.000127479
CC	GO:0005856	cytoskeleton	0.000144701
CC	GO:0043209	myelin sheath	0.000204159
CC	GO:0043005	neuron projection	0.000352677
CC	GO:0030425	dendrite	0.000356032
CC	GO:0045121	membrane raft	0.000357499
CC	GO:0035098	ESC/E(Z) complex	0.000686924
CC	GO:1903561	extracellular vesicle	0.00129932
CC	GO:0043231	intracellular membrane-bounded organelle	0.00145347
CC	GO:0042995	cell projection	0.00160439
CC	GO:0005768	endosome	0.00195962
CC	GO:0030054	cell junction	0.00210299
CC	GO:0014069	postsynaptic density	0.00211004
CC	GO:0043234	protein complex	0.00218117
CC	GO:0000151	ubiquitin ligase complex	0.00231555
CC	GO:0022625	cytosolic large ribosomal subunit	0.00264367
CC	GO:0030136	clathrin-coated vesicle	0.00272801
CC	GO:0031410	cytoplasmic vesicle	0.00337375
CC	GO:0002189	ribose phosphate diphosphokinase complex	0.0042939
CC	GO:0005875	microtubule associated complex	0.00527813
CC	GO:0030132	clathrin coat of coated pit	0.00604912
CC	GO:0043235	receptor complex	0.00652011
CC	GO:0005802	trans-Golgi network	0.00689247
CC	GO:0060170	ciliary membrane	0.00720482
CC	GO:0005901	caveola	0.00765504
CC	GO:0005905	clathrin-coated pit	0.00857832
CC	GO:0045211	postsynaptic membrane	0.0098554
CC	GO:0030122	AP-2 adaptor complex	0.00998721
CC	GO:0031305	integral component of mitochondrial inner membrane	0.010951
CC	GO:0015629	actin cytoskeleton	0.0114728
CC	GO:0043025	neuronal cell body	0.0118705
CC	GO:0005844	polysome	0.0121934
CC	GO:0034399	nuclear periphery	0.0142775
CC	GO:0019898	extrinsic component of membrane	0.0150238
CC	GO:0031597	cytosolic proteasome complex	0.0152734
CC	GO:0044754	autolysosome	0.0152734
CC	GO:0042470	melanosome	0.0177285
CC	GO:0005697	telomerase holoenzyme complex	0.0182468
CC	GO:0031901	early endosome membrane	0.0185342
CC	GO:0097060	synaptic membrane	0.0187099
CC	GO:0044297	cell body	0.0194758
CC	GO:0048471	perinuclear region of cytoplasm	0.0199246
CC	GO:0031965	nuclear membrane	0.0209353
CC	GO:0070852	cell body fiber	0.0220311
CC	GO:0042734	presynaptic membrane	0.0235299
CC	GO:0005604	basement membrane	0.0241788
CC	GO:0005794	Golgi apparatus	0.0258771
CC	GO:0043195	terminal bouton	0.0266742
CC	GO:0009925	basal plasma membrane	0.0282712
CC	GO:0005741	mitochondrial outer membrane	0.030296
CC	GO:0005929	cilium	0.030661
CC	GO:0015934	large ribosomal subunit	0.0342668
CC	GO:0036064	ciliary basal body	0.0356465
CC	GO:0008021	synaptic vesicle	0.0403994
CC	GO:0016234	inclusion body	0.0425938
CC	GO:0032585	multivesicular body membrane	0.0434943
CC	GO:0031595	nuclear proteasome complex	0.0434943
CC	GO:0005764	lysosome	0.0436214
CC	GO:0034707	chloride channel complex	0.047896
MF	GO:0046872	metal ion binding	1.95697e-14
MF	GO:0005515	protein binding	7.67809e-13
MF	GO:0044822	poly(A) RNA binding	1.84324e-12
MF	GO:0003676	nucleic acid binding	2.43043e-06
MF	GO:0016740	transferase activity	3.11177e-05
MF	GO:0042802	identical protein binding	5.16745e-05
MF	GO:0098641	cadherin binding involved in cell-cell adhesion	7.96269e-05
MF	GO:0019843	rRNA binding	8.64123e-05
MF	GO:0003723	RNA binding	0.000170949
MF	GO:0061630	ubiquitin protein ligase activity	0.000250685
MF	GO:0008198	ferrous iron binding	0.000505141
MF	GO:0003735	structural constituent of ribosome	0.000527627
MF	GO:0016874	ligase activity	0.000577866
MF	GO:0008270	zinc ion binding	0.00102896
MF	GO:0000287	magnesium ion binding	0.00134159
MF	GO:0000166	nucleotide binding	0.00164965
MF	GO:0042803	protein homodimerization activity	0.00182683
MF	GO:0032403	protein complex binding	0.00207575
MF	GO:0000149	SNARE binding	0.0024638
MF	GO:0030544	Hsp70 protein binding	0.0027389
MF	GO:0046982	protein heterodimerization activity	0.00286329
MF	GO:0005201	extracellular matrix structural constituent	0.00295665
MF	GO:0008144	drug binding	0.0032563
MF	GO:0019900	kinase binding	0.00337316
MF	GO:0044325	ion channel binding	0.0036798
MF	GO:0070579	methylcytosine dioxygenase activity	0.00442609
MF	GO:0017025	TBP-class protein binding	0.00461463
MF	GO:0019903	protein phosphatase binding	0.00473663
MF	GO:0043022	ribosome binding	0.00508634
MF	GO:0008168	methyltransferase activity	0.00594165
MF	GO:0017124	SH3 domain binding	0.00623275
MF	GO:0016301	kinase activity	0.00724787
MF	GO:0003924	GTPase activity	0.007878
MF	GO:0008253	5'-nucleotidase activity	0.00838519
MF	GO:0005096	GTPase activator activity	0.00970675
MF	GO:0051019	mitogen-activated protein kinase binding	0.0103408
MF	GO:0043023	ribosomal large subunit binding	0.0103622
MF	GO:0070530	K63-linked polyubiquitin binding	0.0115032
MF	GO:0003824	catalytic activity	0.0118651
MF	GO:0008289	lipid binding	0.0123051
MF	GO:0019901	protein kinase binding	0.0144135
MF	GO:0002039	p53 binding	0.0144429
MF	GO:0043130	ubiquitin binding	0.0146771
MF	GO:0005509	calcium ion binding	0.0184311
MF	GO:0004749	ribose phosphate diphosphokinase activity	0.0187726
MF	GO:0008134	transcription factor binding	0.0188925
MF	GO:0018024	histone-lysine N-methyltransferase activity	0.0198099
MF	GO:0030553	cGMP binding	0.0217229
MF	GO:0019904	protein domain specific binding	0.02271
MF	GO:0003713	transcription coactivator activity	0.0256352
MF	GO:0043422	protein kinase B binding	0.0281422
MF	GO:0004842	ubiquitin-protein transferase activity	0.0285613
MF	GO:0019899	enzyme binding	0.0290946
MF	GO:0019888	protein phosphatase regulator activity	0.0291802
MF	GO:0004301	epoxide hydrolase activity	0.0315326
MF	GO:0051721	protein phosphatase 2A binding	0.032495
MF	GO:0030331	estrogen receptor binding	0.0344719
MF	GO:0030374	ligand-dependent nuclear receptor transcription coactivator activity	0.0344719
MF	GO:0050431	transforming growth factor beta binding	0.0356453
MF	GO:0008601	protein phosphatase type 2A regulator activity	0.0356453
MF	GO:0035257	nuclear hormone receptor binding	0.0360522
MF	GO:0016829	lyase activity	0.037236
MF	GO:0042393	histone binding	0.0382518
MF	GO:0051059	NF-kappaB binding	0.0408211
MF	GO:0005159	insulin-like growth factor receptor binding	0.0416298
MF	GO:0016831	carboxy-lyase activity	0.0433094
MF	GO:0004843	thiol-dependent ubiquitin-specific protease activity	0.0457159
MF	GO:0016616	oxidoreductase activity, acting on the CH-OH group of donors, NAD or NADP as acceptor	0.0476295
MF	GO:0016787	hydrolase activity	0.0480247

## Sheet: Table S5
Table S5. Canonical signaling pathways affected by genes whose expression correlates with baseline refractive error in Collaborative Cross mice
Canonical pathways	-log(P-value)	z-score	References to previous publications identifying the pathway
mTOR Signaling	6.27	1.347	Tkatchenko et al. Gene expression in response to optical defocus of opposite signs reveals bidirectional mechanism of visually guided eye growth. PLoS Biol. 2018;16(10):e2006021.
EIF2 Signaling	5.9	2.746	Tkatchenko et al. Gene expression in response to optical defocus of opposite signs reveals bidirectional mechanism of visually guided eye growth. PLoS Biol. 2018;16(10):e2006021.
Regulation of eIF4 and p70S6K Signaling	5.66	1.291	Tkatchenko et al. Gene expression in response to optical defocus of opposite signs reveals bidirectional mechanism of visually guided eye growth. PLoS Biol. 2018;16(10):e2006021.
AMPK Signaling	5.35	0.539
Huntington's Disease Signaling	4.41	2.673	Riddell et al. Bidirectional Expression of Metabolic, Structural, and Immune Pathways in Early Myopia and Hyperopia. Frontiers in neuroscience. 2016;10:390.
HIPPO signaling	3.67	-0.775	Tkatchenko et al. Gene expression in response to optical defocus of opposite signs reveals bidirectional mechanism of visually guided eye growth. PLoS Biol. 2018;16(10):e2006021.
Dopamine-DARPP32 Feedback Signaling	3.62	1.569	Tkatchenko et al. Gene expression in response to optical defocus of opposite signs reveals bidirectional mechanism of visually guided eye growth. PLoS Biol. 2018;16(10):e2006021.
Relaxin Signaling	3.55	1.5	Tkatchenko et al. Gene expression in response to optical defocus of opposite signs reveals bidirectional mechanism of visually guided eye growth. PLoS Biol. 2018;16(10):e2006021. Stone et al. Image defocus and altered retinal gene expression in chick: clues to the pathogenesis of ametropia. Invest Ophthalmol Vis Sci. 2011;52(8):5765-5777.
Signaling by Rho Family GTPases	3.41	2.828
Axonal Guidance Signaling	3.33	no activity pattern available
β-adrenergic Signaling	3.32	1.886	Tkatchenko et al. Gene expression in response to optical defocus of opposite signs reveals bidirectional mechanism of visually guided eye growth. PLoS Biol. 2018;16(10):e2006021. Stone et al. Image defocus and altered retinal gene expression in chick: clues to the pathogenesis of ametropia. Invest Ophthalmol Vis Sci. 2011;52(8):5765-5777.
CREB Signaling in Neurons	3.23	2.132	Tkatchenko et al. Gene expression in response to optical defocus of opposite signs reveals bidirectional mechanism of visually guided eye growth. PLoS Biol. 2018;16(10):e2006021. Stone et al. Image defocus and altered retinal gene expression in chick: clues to the pathogenesis of ametropia. Invest Ophthalmol Vis Sci. 2011;52(8):5765-5777.
Gαq Signaling	3.07	2.449
Clathrin-mediated Endocytosis Signaling	3.05	no activity pattern available
Protein Kinase A Signaling	3.05	2.598	Tkatchenko et al. Gene expression in response to optical defocus of opposite signs reveals bidirectional mechanism of visually guided eye growth. PLoS Biol. 2018;16(10):e2006021.
RhoGDI Signaling	3.03	-2.985
ILK Signaling	2.84	1.461
Protein Ubiquitination Pathway	2.7	no activity pattern available	Tkatchenko et al. Gene expression in response to optical defocus of opposite signs reveals bidirectional mechanism of visually guided eye growth. PLoS Biol. 2018;16(10):e2006021.
Amyotrophic Lateral Sclerosis Signaling	2.65	2.065	Stone et al. Image defocus and altered retinal gene expression in chick: clues to the pathogenesis of ametropia. Invest Ophthalmol Vis Sci. 2011;52(8):5765-5777.
G Protein Signaling Mediated by Tubby	2.56	no activity pattern available
IL-1 Signaling	2.51	1.732
NRF2-mediated Oxidative Stress Response	2.49	1.886
Androgen Signaling	2.48	0.333	Tkatchenko et al. Gene expression in response to optical defocus of opposite signs reveals bidirectional mechanism of visually guided eye growth. PLoS Biol. 2018;16(10):e2006021.
Arginine Degradation I (Arginase Pathway)	2.47	no activity pattern available
Gap Junction Signaling	2.42	no activity pattern available	Tkatchenko et al. Gene expression in response to optical defocus of opposite signs reveals bidirectional mechanism of visually guided eye growth. PLoS Biol. 2018;16(10):e2006021.
Dermatan Sulfate Biosynthesis	2.41	0.277
PPARα/RXRα Activation	2.39	0.6	Riddell et al. Bidirectional Expression of Metabolic, Structural, and Immune Pathways in Early Myopia and Hyperopia. Frontiers in neuroscience. 2016;10:390.
CXCR4 Signaling	2.36	2.985
Sumoylation Pathway	2.31	-1.291
Synaptic Long Term Potentiation	2.3	2.132	Tkatchenko et al. Gene expression in response to optical defocus of opposite signs reveals bidirectional mechanism of visually guided eye growth. PLoS Biol. 2018;16(10):e2006021. Stone et al. Image defocus and altered retinal gene expression in chick: clues to the pathogenesis of ametropia. Invest Ophthalmol Vis Sci. 2011;52(8):5765-5777.
D-myo-inositol (1,4,5)-trisphosphate Degradation	2.25	-0.816
Neurotrophin/TRK Signaling	2.23	0.277
14-3-3-mediated Signaling	2.17	2.357
Leucine Degradation I	2.12	-1
Chondroitin Sulfate Biosynthesis	2.1	0
Germ Cell-Sertoli Cell Junction Signaling	2.09	no activity pattern available
P2Y Purigenic Receptor Signaling Pathway	2.06	1.414
GP6 Signaling Pathway	1.99	3.71
Mitotic Roles of Polo-Like Kinase	1.99	0.378
Antiproliferative Role of Somatostatin Receptor 2	1.96	0.707	Tkatchenko et al. Gene expression in response to optical defocus of opposite signs reveals bidirectional mechanism of visually guided eye growth. PLoS Biol. 2018;16(10):e2006021.
G Beta Gamma Signaling	1.92	2.183
Semaphorin Signaling in Neurons	1.92	no activity pattern available
Phototransduction Pathway	1.92	no activity pattern available	Tkatchenko et al. Gene expression in response to optical defocus of opposite signs reveals bidirectional mechanism of visually guided eye growth. PLoS Biol. 2018;16(10):e2006021. Tedja et al. Genome-wide association meta-analysis highlights light-induced signaling as a driver for refractive error. Nat Genet. 2018;50(6):834-848.
Aldosterone Signaling in Epithelial Cells	1.92	2.138	Tkatchenko et al. Gene expression in response to optical defocus of opposite signs reveals bidirectional mechanism of visually guided eye growth. PLoS Biol. 2018;16(10):e2006021.
FAK Signaling	1.9	no activity pattern available
Nitric Oxide Signaling	1.89	0.943	Tkatchenko et al. Gene expression in response to optical defocus of opposite signs reveals bidirectional mechanism of visually guided eye growth. PLoS Biol. 2018;16(10):e2006021.
Phospholipase C Signaling	1.88	2.117
FGF Signaling	1.85	1.5
Glycine Cleavage Complex	1.83	no activity pattern available
Insulin Receptor Signaling	1.81	0.209
Dopamine Receptor Signaling	1.8	1	Tkatchenko et al. Gene expression in response to optical defocus of opposite signs reveals bidirectional mechanism of visually guided eye growth. PLoS Biol. 2018;16(10):e2006021.
Purine Nucleotides De Novo Biosynthesis II	1.77	0	Stone et al. Image defocus and altered retinal gene expression in chick: clues to the pathogenesis of ametropia. Invest Ophthalmol Vis Sci. 2011;52(8):5765-5777.
Nucleotide Excision Repair Pathway	1.76	no activity pattern available
α-Adrenergic Signaling	1.76	1.89	Tkatchenko et al. Gene expression in response to optical defocus of opposite signs reveals bidirectional mechanism of visually guided eye growth. PLoS Biol. 2018;16(10):e2006021.
tRNA Splicing	1.74	0.333	Tkatchenko et al. Gene expression in response to optical defocus of opposite signs reveals bidirectional mechanism of visually guided eye growth. PLoS Biol. 2018;16(10):e2006021.
PTEN Signaling	1.74	-1.414	Tkatchenko et al. Gene expression in response to optical defocus of opposite signs reveals bidirectional mechanism of visually guided eye growth. PLoS Biol. 2018;16(10):e2006021.
Xenobiotic Metabolism Signaling	1.67	no activity pattern available
Netrin Signaling	1.66	no activity pattern available
Integrin Signaling	1.66	2.335	Tkatchenko et al. Gene expression in response to optical defocus of opposite signs reveals bidirectional mechanism of visually guided eye growth. PLoS Biol. 2018;16(10):e2006021.
Production of Nitric Oxide and Reactive Oxygen Species	1.64	2.117	Tkatchenko et al. Gene expression in response to optical defocus of opposite signs reveals bidirectional mechanism of visually guided eye growth. PLoS Biol. 2018;16(10):e2006021.
Ephrin B Signaling	1.64	2.646	Tkatchenko et al. Gene expression in response to optical defocus of opposite signs reveals bidirectional mechanism of visually guided eye growth. PLoS Biol. 2018;16(10):e2006021.
IL-8 Signaling	1.63	2.858
Glycoaminoglycan-protein Linkage Region Biosynthesis	1.62	no activity pattern available
Tec Kinase Signaling	1.61	2.5
CDP-diacylglycerol Biosynthesis I	1.61	-1.633
Superpathway of D-myo-inositol (1,4,5)-trisphosphate Metabolism	1.61	-0.816
NF-κB Signaling	1.61	1.347
ERK/MAPK Signaling	1.6	1.134	Tkatchenko et al. Gene expression in response to optical defocus of opposite signs reveals bidirectional mechanism of visually guided eye growth. PLoS Biol. 2018;16(10):e2006021.
CDK5 Signaling	1.6	1.5
Valine Degradation I	1.59	1.342
Diphthamide Biosynthesis	1.57	no activity pattern available
NADH Repair	1.57	no activity pattern available
Inosine-5'-phosphate Biosynthesis II	1.57	no activity pattern available
4-hydroxyproline Degradation I	1.57	no activity pattern available
Biotin-carboxyl Carrier Protein Assembly	1.57	no activity pattern available
PI3K/AKT Signaling	1.54	0.243	Tkatchenko et al. Gene expression in response to optical defocus of opposite signs reveals bidirectional mechanism of visually guided eye growth. PLoS Biol. 2018;16(10):e2006021.
Rac Signaling	1.53	0.471
Oleate Biosynthesis II (Animals)	1.5	2
1D-myo-inositol Hexakisphosphate Biosynthesis II (Mammalian)	1.5	-0.447
Adrenomedullin signaling pathway	1.49	1.512
3-phosphoinositide Degradation	1.48	1.043
Tight Junction Signaling	1.46	no activity pattern available	Riddell et al. Bidirectional Expression of Metabolic, Structural, and Immune Pathways in Early Myopia and Hyperopia. Frontiers in neuroscience. 2016;10:390.
nNOS Signaling in Neurons	1.45	-0.447	Tkatchenko et al. Gene expression in response to optical defocus of opposite signs reveals bidirectional mechanism of visually guided eye growth. PLoS Biol. 2018;16(10):e2006021.
Phosphatidylglycerol Biosynthesis II (Non-plastidic)	1.45	-1.633
Estrogen Receptor Signaling	1.45	no activity pattern available
autophagy	1.45	no activity pattern available
Gαs Signaling	1.43	0.905
Opioid Signaling Pathway	1.41	0.87
Wnt/Ca+ pathway	1.4	0.905	Tkatchenko et al. Gene expression in response to optical defocus of opposite signs reveals bidirectional mechanism of visually guided eye growth. PLoS Biol. 2018;16(10):e2006021.
IL-4 Signaling	1.38	no activity pattern available
Ephrin Receptor Signaling	1.37	1.964	Tkatchenko et al. Gene expression in response to optical defocus of opposite signs reveals bidirectional mechanism of visually guided eye growth. PLoS Biol. 2018;16(10):e2006021.
D-myo-inositol-5-phosphate Metabolism	1.37	1.877
Synaptic Long Term Depression	1.35	2.2	Stone et al. Image defocus and altered retinal gene expression in chick: clues to the pathogenesis of ametropia. Invest Ophthalmol Vis Sci. 2011;52(8):5765-5777.
Melatonin Signaling	1.35	1.732
Chondroitin Sulfate Biosynthesis (Late Stages)	1.35	0.333
eNOS Signaling	1.34	1.606
p70S6K Signaling	1.33	2.065
IL-3 Signaling	1.31	1.069
HMGB1 Signaling	1.31	1.789
PRPP Biosynthesis I	1.3	no activity pattern available
L-cysteine Degradation I	1.3	no activity pattern available	Riddell et al. Bidirectional Expression of Metabolic, Structural, and Immune Pathways in Early Myopia and Hyperopia. Frontiers in neuroscience. 2016;10:390.
Molybdenum Cofactor Biosynthesis	1.3	no activity pattern available
Assembly of RNA Polymerase II Complex	1.3	no activity pattern available
