# Supplementary material for: Analysis of genetic networks regulating refractive eye development in collaborative cross progenitor strain mice reveals new genes and pathways underlying human myopia
Source: BMC Med Genomics. 2019 Jul 30;12:113. doi: 10.1186/s12920-019-0560-1 (PMC6668126; doi:10.1186/s12920-019-0560-1)
Supplement: Supplementary file 3 — Table S6. List of genes whose expression correlates with susceptibility to myopia in Collaborative Cross mice. Table S7. Gene ontology categories significantly associated with genes whose expression correlates with susceptibility to myopia in Collaborative Cross mice (BP, biological process; CC, cellular component; MF, molecular function). Table S8. Canonical signaling pathways affected by genes whose expression correlates with susceptibility to myopia in Collaborative Cross mice. (XLSX 158 kb) [file 12920_2019_560_MOESM3_ESM.xlsx]

## Sheet: Table S6
Table S6. List of genes whose expression correlates with susceptibility to myopia in Collaborative Cross mice
Gene ID	Correlation (with high myopia)	Expression (reads)	P-value	FDR-adjusted P-value
Traf3ip3	-0.910525	64.2964	6.67156e-10	7.93649e-06
Smim10l1	-0.900634	1102.83	2.0166e-09	1.00354e-05
Rev3l	-0.896055	2843.41	3.23839e-09	1.00354e-05
Txndc16	-0.895647	553.066	3.37436e-09	1.00354e-05
Phldb2	0.891088	35.0094	5.2839e-09	1.25714e-05
Ttll11	-0.880244	68.2447	1.42458e-08	2.82446e-05
Zfp932	0.865694	329.066	4.68663e-08	5.42264e-05
Car2	-0.865479	2431.26	4.7648e-08	5.42264e-05
Nle1	0.865177	45.8817	4.87664e-08	5.42264e-05
Nadk2	-0.864718	1175.68	5.05118e-08	5.42264e-05
Sfxn3	0.864453	309.733	5.15442e-08	5.42264e-05
Dynlt1c	0.863671	97.8834	5.47004e-08	5.42264e-05
Grhpr	-0.859757	54.6951	7.32728e-08	6.59649e-05
Bmp1	0.858969	106.227	7.76318e-08	6.59649e-05
Rps6	-0.857671	894.651	8.53236e-08	6.76673e-05
Zfp607b	0.856564	150.261	9.2409e-08	6.87061e-05
Raph1	-0.850158	339.745	1.44829e-07	0.000101346
Capns2	0.848103	33.439	1.66556e-07	0.000104791
2810454H06Rik	-0.847445	55.991	1.74108e-07	0.000104791
Clec2l	-0.847269	161.524	1.76178e-07	0.000104791
Dclk1	-0.846345	981.329	1.87409e-07	0.000106163
Nhlh2	-0.840791	298.747	2.69509e-07	0.000145731
Pdxk	0.839993	500.099	2.83625e-07	0.000146696
C530005A16Rik	-0.838149	55.4876	3.18819e-07	0.000153081
Slc35e4	0.837667	173.186	3.28639e-07	0.000153081
Zfp444	0.837382	931.896	3.34576e-07	0.000153081
A430046D13Rik	-0.835766	97.0473	3.70062e-07	0.000163046
Dgkh	-0.834314	364.414	4.04776e-07	0.000171972
Bcan	-0.829148	49.4828	5.53132e-07	0.000226899
Bmpr1a	-0.827676	1200.92	6.03446e-07	0.000239286
Stradb	0.826621	89.111	6.42005e-07	0.000246364
Golim4	-0.824911	336.199	7.09157e-07	0.000257537
Hmgn2	-0.824765	666.49	7.15185e-07	0.000257537
Cers6	0.824266	344.421	7.36068e-07	0.000257537
Ppil3	-0.823201	56.1391	7.82542e-07	0.000259522
Nktr	0.822848	2539.16	7.98497e-07	0.000259522
As3mt	0.822383	214.499	8.1997e-07	0.000259522
2610020C07Rik	-0.82219	78.3449	8.29005e-07	0.000259522
Txnl4b	-0.820727	88.2252	9.00671e-07	0.000274728
Gtpbp8	-0.818168	58.8218	1.03933e-06	0.000301742
1700094D03Rik	0.818157	93.9233	1.03996e-06	0.000301742
Ccdc163	0.817206	67.8069	1.09617e-06	0.000310476
A930007I19Rik	-0.814789	40.4216	1.25148e-06	0.000344316
2700097O09Rik	-0.814449	37.2971	1.27479e-06	0.000344316
Dnmbp	0.81365	498.813	1.33119e-06	0.000344316
Dmxl2	-0.813647	6082.6	1.33142e-06	0.000344316
Adgrl2	-0.812542	429.222	1.41306e-06	0.000352256
Pars2	-0.812091	65.4822	1.44765e-06	0.000352256
Zfp28	-0.812049	140.066	1.45095e-06	0.000352256
Arhgef15	0.809649	95.6195	1.64841e-06	0.00039219
Acadm	-0.80721	449.5	1.87327e-06	0.000436951
Rbm7	-0.805664	517.939	2.02957e-06	0.000464303
Gltscr2	-0.804703	690.877	2.1325e-06	0.000478646
Mbd1	0.801565	211.996	2.50157e-06	0.000551087
Wsb1	-0.801029	458.596	2.57003e-06	0.000555873
Rpain	0.799822	68.7246	2.73036e-06	0.000571701
Tbce	-0.799756	213.55	2.73932e-06	0.000571701
Samd7	0.796009	1463.88	3.29642e-06	0.000676107
Yeats4	-0.794965	277.144	3.46872e-06	0.000699388
Edil3	-0.792547	862.912	3.89843e-06	0.000730626
Alyref2	-0.792123	63.9249	3.97859e-06	0.000730626
Taf4b	-0.792016	186.373	3.99903e-06	0.000730626
Rasal2	0.791965	996.284	4.00876e-06	0.000730626
Cyp2d22	0.791492	104.7	4.10045e-06	0.000730626
5330413P13Rik	-0.791363	76.1806	4.12577e-06	0.000730626
Nek6	0.790928	65.1667	4.21205e-06	0.000730626
Zbtb48	0.79024	84.0626	4.35197e-06	0.000730626
Ppp1r9a	0.789561	2039.34	4.49417e-06	0.000730626
Dusp28	-0.789519	68.7506	4.50302e-06	0.000730626
Rit2	-0.789503	573.765	4.50648e-06	0.000730626
Fbxo34	-0.789439	212.004	4.52004e-06	0.000730626
Srsf12	-0.789392	89.1304	4.53007e-06	0.000730626
5430419D17Rik	-0.789346	146.372	4.53995e-06	0.000730626
Hist1h4i	0.789323	148.324	4.54491e-06	0.000730626
Degs1	-0.786744	369.319	5.12878e-06	0.000813493
Gm9079	-0.785912	26.4855	5.33087e-06	0.000827303
Suz12	-0.785637	1043.4	5.39919e-06	0.000827303
2810013P06Rik	-0.785536	273.032	5.42448e-06	0.000827303
Rps15	-0.784938	648.874	5.57617e-06	0.000839673
Senp8	-0.784391	127.911	5.71833e-06	0.000841038
Zfp970	0.784071	634.156	5.80307e-06	0.000841038
Ska2	-0.783872	132.189	5.85633e-06	0.000841038
Chaf1a	-0.783829	54.2542	5.86804e-06	0.000841038
Exd2	-0.783566	422.188	5.93907e-06	0.000841085
Agpat3	0.781464	4971.92	6.53556e-06	0.00091467
Helq	-0.780296	188.786	6.88951e-06	0.000948609
Dab1	-0.780141	319.991	6.93754e-06	0.000948609
Cyp2j6	-0.779657	85.5614	7.09014e-06	0.000958458
Dph3	-0.778315	246.446	7.52872e-06	0.000995554
Fndc1	-0.778305	136.656	7.53193e-06	0.000995554
Map1lc3b	-0.77706	486.832	7.96022e-06	0.00103973
Pmm1	0.776832	498.533	8.04093e-06	0.00103973
Gm3055	-0.775796	340.594	8.41697e-06	0.00107415
Tmem141	-0.775605	40.998	8.48777e-06	0.00107415
Tacc2	-0.775023	347.148	8.70768e-06	0.00109038
Tex15	-0.774579	60.1963	8.8784e-06	0.00110018
Rbbp8	-0.773887	52.944	9.15056e-06	0.00110983
Slc4a5	-0.773882	245.936	9.15259e-06	0.00110983
Synm	-0.773346	276.498	9.36881e-06	0.00110983
Cinp	-0.773302	123.741	9.38667e-06	0.00110983
Nfx1	-0.772693	875.292	9.63797e-06	0.00110983
Zfp488	0.772462	63.775	9.7349e-06	0.00110983
Nop56	-0.772363	326.281	9.77667e-06	0.00110983
Serpinb6a	-0.772224	41.8527	9.83562e-06	0.00110983
Sdc4	0.772178	481.201	9.85519e-06	0.00110983
Gne	-0.771808	235.459	1.00137e-05	0.00110983
Tex2	0.771738	768.829	1.0044e-05	0.00110983
Bub3	-0.771665	210.798	1.00758e-05	0.00110983
Impg2	0.770623	5519.65	1.05375e-05	0.00114262
Gm15446	0.770486	94.187	1.05995e-05	0.00114262
Cox7a2l	-0.769892	502.768	1.08723e-05	0.00114262
Cpeb3	0.769597	504.112	1.101e-05	0.00114262
Rybp	-0.769557	543.031	1.10289e-05	0.00114262
Tmx1	-0.76953	891.692	1.10414e-05	0.00114262
Psg16	-0.769385	186.028	1.11098e-05	0.00114262
Trpc1	-0.768988	907.176	1.12994e-05	0.00114262
Igf2bp2	0.768829	53.4892	1.13759e-05	0.00114262
Disp1	0.76865	83.404	1.1463e-05	0.00114262
Leprot	-0.768574	89.9528	1.15e-05	0.00114262
Naaa	0.768521	201.343	1.15261e-05	0.00114262
Ttll5	0.767927	852.692	1.18198e-05	0.00116206
Nell1	-0.767143	87.1306	1.22178e-05	0.00119134
Scn2b	-0.766834	467.161	1.23777e-05	0.00119423
Ppil2	-0.766673	341.868	1.24618e-05	0.00119423
Bcas3	-0.766508	353.025	1.25487e-05	0.00119423
Ap2a2	0.766047	3038.48	1.27938e-05	0.00120789
H1f0	-0.765513	499.366	1.30828e-05	0.00122546
Ogfrl1	-0.764997	772.007	1.33681e-05	0.0012424
Peli2	-0.764779	192.694	1.349e-05	0.00124401
Lhx3	-0.763689	65.6137	1.41152e-05	0.00127245
Ubn2	0.763468	3139.46	1.42451e-05	0.00127245
Isl1	-0.763379	620.192	1.42981e-05	0.00127245
Ints14	-0.763303	161.791	1.43428e-05	0.00127245
Olfm4	-0.763235	38.254	1.43831e-05	0.00127245
Yif1b	-0.762799	121.901	1.46447e-05	0.00127245
C630043F03Rik	-0.762679	78.838	1.47176e-05	0.00127245
Racgap1	-0.762606	47.5101	1.47619e-05	0.00127245
Lipe	-0.762454	65.9955	1.48544e-05	0.00127245
Ube2j1	-0.762432	990.061	1.48681e-05	0.00127245
Ankrd6	0.761158	341.177	1.56672e-05	0.00133126
Gramd1b	0.76081	1008.84	1.58914e-05	0.00133701
Acacb	0.760706	35.3804	1.59596e-05	0.00133701
Mtrf1	-0.76003	39.7776	1.64059e-05	0.00136479
Tdp1	0.759217	74.7735	1.69572e-05	0.00140086
Ccpg1	0.758496	974.114	1.746e-05	0.00143034
Esd	-0.758362	194.114	1.75546e-05	0.00143034
Synpr	0.757956	1081.84	1.78446e-05	0.00144407
Gm5136	0.757646	55.5763	1.80692e-05	0.00145237
Nebl	-0.757006	398.536	1.85404e-05	0.00148024
Klhl9	-0.756513	1600.75	1.89106e-05	0.00149463
Tes	0.756432	48.3399	1.89719e-05	0.00149463
Tcn2	0.755821	161.288	1.94411e-05	0.00151126
Stag3	-0.755669	92.8895	1.956e-05	0.00151126
Spef1	0.755663	58.6593	1.95641e-05	0.00151126
Tuba1a	-0.755216	4194.14	1.99162e-05	0.00152854
Pter	-0.754664	106.187	2.0358e-05	0.00155006
Baz2b	0.754258	3300.48	2.06889e-05	0.00155006
Nifk	-0.754181	205.437	2.07521e-05	0.00155006
Nemp2	-0.754113	68.974	2.08082e-05	0.00155006
Ier5	-0.753998	102.02	2.09033e-05	0.00155006
Uaca	0.753796	369.667	2.10711e-05	0.00155006
Srrt	-0.753644	669.057	2.11981e-05	0.00155006
Arl6	-0.753595	776.789	2.1239e-05	0.00155006
Gm14403	0.752892	318.794	2.18363e-05	0.00157904
Lgmn	-0.752755	1033.14	2.19549e-05	0.00157904
Ttc39c	0.752663	459.318	2.20344e-05	0.00157904
Frem1	-0.752333	418.451	2.23222e-05	0.00159009
Slc17a5	-0.751657	92.3982	2.29218e-05	0.00162308
Ppa2	-0.751446	258.187	2.31117e-05	0.00162685
Tuba8	-0.750811	25.7407	2.36929e-05	0.00165795
Acox1	-0.750634	965.234	2.38568e-05	0.00165966
Gm14391	0.75009	259.086	2.43676e-05	0.00168206
Zfp941	-0.749982	285.241	2.44699e-05	0.00168206
Csgalnact2	-0.749843	528.69	2.46031e-05	0.00168206
Prosc	0.749608	292.417	2.48287e-05	0.00168779
Zfp691	-0.749202	80.0774	2.52222e-05	0.00170097
Efcab14	0.749013	214.471	2.54076e-05	0.00170097
Ube2cbp	-0.748968	51.9506	2.54516e-05	0.00170097
Pde8a	-0.748814	219.683	2.56035e-05	0.00170156
Cdk19	-0.748551	1125.49	2.58649e-05	0.00170419
Fth1	0.74834	939.47	2.60763e-05	0.00170419
Hykk	-0.748288	34.6062	2.61289e-05	0.00170419
Atraid	-0.748202	167.764	2.62161e-05	0.00170419
Sh3glb1	-0.748041	1234.12	2.63794e-05	0.00170548
Socs2	-0.747773	82.2151	2.66528e-05	0.00171385
Zfp839	0.747302	120.069	2.71394e-05	0.00173576
Zfpm2	-0.74658	90.1095	2.79017e-05	0.00177497
Tmem43	-0.7462	130.159	2.83096e-05	0.00178879
Atic	0.745898	117.671	2.86378e-05	0.00178879
Stom	-0.745713	626.116	2.88412e-05	0.00178879
Wnt5a	-0.745688	40.7185	2.88687e-05	0.00178879
Rxrg	0.745595	28.0375	2.89714e-05	0.00178879
4933421O10Rik	-0.745549	161.508	2.90212e-05	0.00178879
Rgs8	-0.744637	1148.8	3.00449e-05	0.00183276
Tctex1d2	-0.744577	79.7805	3.01138e-05	0.00183276
Polr2d	-0.744505	112.277	3.01968e-05	0.00183276
Narf	-0.744033	726.827	3.07414e-05	0.00185634
Rpl27a	-0.74369	426.499	3.11418e-05	0.00186748
Zfp386	-0.743607	873.772	3.12398e-05	0.00186748
Tldc1	-0.743091	187.346	3.18541e-05	0.00189263
Yae1d1	-0.742987	308.908	3.19787e-05	0.00189263
Fbxl5	-0.74245	2277.77	3.2632e-05	0.00192173
Saal1	0.741553	121.929	3.37481e-05	0.00197767
Snrnp35	0.741145	65.12	3.42656e-05	0.00199816
Tspan13	0.740398	451.225	3.5234e-05	0.00204461
Spats2l	-0.739901	41.7695	3.58916e-05	0.00206912
Tceanc2	0.739816	64.3244	3.60043e-05	0.00206912
Dapp1	0.739384	58.096	3.65866e-05	0.00208387
Ric8b	-0.739365	1585.48	3.66114e-05	0.00208387
Frg1	-0.738958	186	3.71682e-05	0.00210549
Gpr137b	0.73839	140.055	3.79562e-05	0.00213095
E130102H24Rik	0.738171	110.469	3.82636e-05	0.00213095
Spg11	0.738052	442.018	3.84321e-05	0.00213095
Aoc2	0.738044	51.585	3.84433e-05	0.00213095
Denr	-0.737994	125.818	3.85134e-05	0.00213095
Synrg	0.737323	778.277	3.94758e-05	0.00213689
Tmem109	0.737297	128.322	3.95141e-05	0.00213689
Pomp	-0.737289	231.383	3.95254e-05	0.00213689
Tmx3	-0.737273	480.621	3.95487e-05	0.00213689
Aagab	-0.737186	384.519	3.96754e-05	0.00213689
Abca8a	-0.737168	1503.89	3.97016e-05	0.00213689
9330159F19Rik	0.737012	345.273	3.99299e-05	0.00213689
Tubb3	-0.736924	570.815	4.00576e-05	0.00213689
Nxnl1	0.736439	2170.11	4.07766e-05	0.00216445
Grm8	-0.73633	367.082	4.09382e-05	0.00216445
Snx32	-0.735809	213.605	4.1725e-05	0.00219629
Pcdhb9	-0.73544	140.924	4.22908e-05	0.00220044
Mrps5	-0.735411	153.15	4.23352e-05	0.00220044
Smtn	-0.735395	27.5792	4.23589e-05	0.00220044
Spag5	-0.734326	398.27	4.40361e-05	0.00227762
Thnsl1	-0.733653	225.067	4.51229e-05	0.00230947
Selenop	-0.733588	150.735	4.52279e-05	0.00230947
Rragd	0.733579	475.269	4.52427e-05	0.00230947
Tgds	-0.733367	70.0101	4.55907e-05	0.00230947
Cadps	-0.733343	2463.54	4.56312e-05	0.00230947
Tmem218	-0.73323	176.323	4.58166e-05	0.00230947
Ccdc151	0.732925	47.3379	4.63226e-05	0.00231503
Preb	-0.732899	284.389	4.63675e-05	0.00231503
Zfp52	0.732697	81.6615	4.67047e-05	0.00231503
Col11a1	0.732697	161.341	4.67054e-05	0.00231503
Id2	-0.732517	93.009	4.70077e-05	0.00232035
Utp6	-0.732207	456.373	4.75343e-05	0.00233664
Plppr5	-0.732049	209.432	4.78047e-05	0.00233984
Lrif1	-0.731792	331.06	4.8248e-05	0.00233984
Pdhb	-0.73165	378.157	4.84941e-05	0.00233984
Zfp521	-0.731531	512.602	4.87015e-05	0.00233984
Adamts5	0.731389	602.652	4.89488e-05	0.00233984
9330159M07Rik	0.731374	94.0091	4.89754e-05	0.00233984
Cops9	0.731374	128.775	4.89762e-05	0.00233984
Slc12a9	-0.731069	133.077	4.95122e-05	0.00235599
Ccdc59	-0.730589	138.734	5.03691e-05	0.00238721
Tmem17	-0.730387	59.6236	5.07323e-05	0.00239489
Mical2	-0.729979	85.1346	5.1475e-05	0.00241425
Pcdhb6	0.729939	86.7886	5.15484e-05	0.00241425
Polb	-0.729068	273.818	5.31654e-05	0.0024766
Psmd8	-0.728771	521.859	5.37272e-05	0.0024766
Dennd5a	-0.728729	1612.84	5.38083e-05	0.0024766
Aph1b	-0.728673	127.636	5.39154e-05	0.0024766
Ipw	-0.72867	49.3486	5.39206e-05	0.0024766
Slc8a3	0.728428	770.004	5.43834e-05	0.00248021
Crot	-0.728411	355.001	5.44162e-05	0.00248021
Utrn	-0.728039	853.694	5.5135e-05	0.00249881
Tipin	-0.727948	95.5607	5.53119e-05	0.00249881
Lmln	0.727875	310.571	5.54544e-05	0.00249881
Smarca1	-0.727331	256.073	5.65273e-05	0.00253041
Ubash3b	0.72721	138.674	5.67688e-05	0.00253041
Adamts1	-0.727134	263.707	5.69198e-05	0.00253041
Idua	0.727091	52.4462	5.70065e-05	0.00253041
Psmd9	-0.726626	122.987	5.79434e-05	0.00256243
Nasp	0.726153	244.66	5.89121e-05	0.00259284
Vps29	-0.726078	387.938	5.9067e-05	0.00259284
Gpr180	-0.725699	242.76	5.98532e-05	0.00260004
Zfp354a	-0.725679	160.934	5.9895e-05	0.00260004
Fam13c	-0.725538	132.338	6.01919e-05	0.00260004
Snx30	0.725533	272.974	6.02029e-05	0.00260004
Sft2d2	-0.725443	179.45	6.03919e-05	0.00260004
Gfm2	-0.725371	291.053	6.05422e-05	0.00260004
Kcnq2	0.72504	630.559	6.12453e-05	0.00261009
Fabp3	-0.724975	53.3558	6.13842e-05	0.00261009
Tmed2	-0.724735	586.018	6.18992e-05	0.00261009
Gon7	0.724689	89.4348	6.19971e-05	0.00261009
Fam216a	-0.724677	140.439	6.20241e-05	0.00261009
Asrgl1	-0.724645	366.394	6.20927e-05	0.00261009
Ttc21b	0.724402	374.42	6.26186e-05	0.00262293
Nupl1	-0.723267	475.428	6.51305e-05	0.00271857
Tsr2	-0.723014	494.045	6.57021e-05	0.00273284
Lurap1	0.722481	39.1619	6.69214e-05	0.00276517
Hook2	-0.722471	106.452	6.69442e-05	0.00276517
Slc4a1ap	0.72208	392.042	6.78508e-05	0.00279292
Pdcl3	-0.721765	134.679	6.85884e-05	0.00281354
Atg4c	-0.720846	369.107	7.07854e-05	0.00286267
Vasn	-0.720826	91.8128	7.08334e-05	0.00286267
Edem1	0.720797	228.903	7.09019e-05	0.00286267
Zfp677	-0.72071	78.8306	7.11131e-05	0.00286267
Grap2	0.720701	51.3448	7.11372e-05	0.00286267
D11Wsu47e	0.720663	152.33	7.12298e-05	0.00286267
Fars2	0.720162	153.255	7.24579e-05	0.00290222
D030056L22Rik	-0.719657	211.367	7.3715e-05	0.00294266
Prim2	-0.719505	70.2032	7.40974e-05	0.00294804
Rpl28	-0.719241	103.902	7.4766e-05	0.00296472
Gpc3	-0.719111	55.2763	7.50977e-05	0.00296798
Lair1	-0.718708	40.4791	7.6131e-05	0.00299886
Dgcr8	-0.71853	456.545	7.65916e-05	0.00300235
Cbwd1	-0.718479	97.2814	7.67245e-05	0.00300235
Shprh	-0.717994	1040.56	7.79922e-05	0.00303668
Krr1	-0.717949	566.146	7.81122e-05	0.00303668
Ddx1	-0.717544	970.256	7.91882e-05	0.00305865
Tle6	-0.717428	41.9699	7.94974e-05	0.00305865
Ykt6	-0.717355	325.922	7.96946e-05	0.00305865
Neil2	-0.717351	34.107	7.97058e-05	0.00305865
Lpcat2	0.717245	225.736	7.99899e-05	0.00305968
Npnt	0.717004	166.756	8.06406e-05	0.00307468
Impad1	-0.716648	595.705	8.16128e-05	0.00310181
Gpr155	0.716498	201.639	8.20257e-05	0.00310757
2310015A10Rik	-0.715327	285.124	8.53089e-05	0.00322127
Nyx	-0.715206	217.048	8.56541e-05	0.00322127
Gm10778	-0.714957	149.1	8.63703e-05	0.00322127
Cdc25b	-0.714877	43.0124	8.66006e-05	0.00322127
Dnajc27	-0.714865	973.063	8.66348e-05	0.00322127
Zfp804b	-0.714856	322.531	8.66619e-05	0.00322127
Aspm	0.714747	27.9909	8.6978e-05	0.00322127
Erap1	0.714603	136.459	8.73967e-05	0.00322127
Prrt2	-0.71458	120.039	8.74637e-05	0.00322127
Zfp141	0.714298	209.404	8.82893e-05	0.0032331
Rgs16	-0.714284	192.339	8.83288e-05	0.0032331
Tmem209	-0.714132	226.107	8.87783e-05	0.00323959
Nav3	-0.713916	133.398	8.94176e-05	0.00325294
Nt5dc3	-0.713507	156.131	9.06386e-05	0.00328731
Ankrd27	0.71316	437.085	9.16883e-05	0.00331527
Hltf	-0.713043	466.957	9.20451e-05	0.00331809
Dennd4c	-0.712617	554.506	9.33509e-05	0.00334886
Cdk14	-0.71252	877.712	9.36525e-05	0.00334886
Myom1	0.71249	109.424	9.37434e-05	0.00334886
Clca1	-0.712242	65.583	9.45162e-05	0.00336636
Ap4s1	-0.711503	192.315	9.68441e-05	0.00343898
Larp4	-0.710829	1047.24	9.90149e-05	0.0034999
Haus8	0.710788	94.9307	9.91482e-05	0.0034999
Zfp991	0.71055	129.56	9.99244e-05	0.00351687
Dolpp1	-0.710196	85.1496	0.000101091	0.00354745
Lima1	0.710031	765.498	0.000101637	0.00355091
Ehhadh	-0.709986	29.6813	0.000101787	0.00355091
Nosip	-0.709809	191.293	0.000102379	0.00356111
Pcdhb18	-0.709435	333.473	0.000103636	0.00359431
Taf9	-0.709276	203.384	0.000104175	0.00359497
Tmem106b	-0.709251	1513.95	0.000104259	0.00359497
Fez2	-0.708983	157.32	0.000105176	0.00361611
Gpatch2l	0.708807	512.854	0.000105781	0.00362643
Twnk	0.708486	126.46	0.000106889	0.00365389
B3galnt2	-0.708311	149.737	0.0001075	0.00366423
Smdt1	-0.708153	298.992	0.000108051	0.00367251
Rps15a	-0.707891	474.841	0.000108976	0.00369339
Tmem69	0.70762	59.5608	0.000109937	0.00371539
Foxj1	0.707231	25.5795	0.000111329	0.00375175
Pigh	-0.707089	155.535	0.00011184	0.0037578
Rnf170	-0.707006	424.673	0.000112142	0.0037578
Trmt10a	-0.706919	52.9476	0.000112456	0.0037578
Klhl26	-0.706662	166.712	0.000113396	0.00377689
Mtmr9	0.706589	278.703	0.000113662	0.00377689
Samsn1	-0.706484	164.614	0.000114048	0.00377916
Rasa1	-0.705901	768.05	0.00011621	0.0038401
Ate1	-0.705776	1074.45	0.000116676	0.00384483
Prkdc	-0.705641	646.42	0.000117184	0.0038509
Dnajc25	0.705184	49.4158	0.000118919	0.00389389
Pds5a	-0.705124	586.119	0.000119147	0.00389389
Proser2	-0.70481	80.4854	0.000120353	0.00392251
Dna2	-0.704486	28.2701	0.000121607	0.00395255
Appl2	-0.704281	749.79	0.000122404	0.00395286
Nsa2	-0.704252	173.459	0.00012252	0.00395286
Tmem9	-0.704228	289.063	0.000122613	0.00395286
Arsb	0.704049	106.186	0.000123317	0.00395629
Cd82	0.703978	33.0313	0.000123598	0.00395629
Gm3414	-0.703884	445.258	0.000123968	0.00395629
Gpr12	-0.703863	37.333	0.00012405	0.00395629
Sema7a	0.703623	244.929	0.000125002	0.00397599
Lrpprc	-0.703425	906.552	0.000125794	0.00399053
Prdm1	0.703236	191.64	0.000126555	0.00399807
A930016O22Rik	0.703199	75.5479	0.000126704	0.00399807
Tceal6	-0.702566	136.95	0.000129278	0.00406296
Tmem9b	-0.702526	358.995	0.000129444	0.00406296
Rbsn	-0.702196	414.541	0.000130802	0.00408949
Cyb561a3	0.702154	96.7951	0.000130976	0.00408949
Elk4	0.701968	334.557	0.000131752	0.00410294
Rnft2	-0.701552	340.772	0.000133496	0.0041464
Cd276	-0.701303	72.4913	0.000134551	0.00416183
Apaf1	-0.70127	195.843	0.000134693	0.00416183
Xpc	-0.700927	222.389	0.000136158	0.00418461
Fbxl20	-0.700862	872.945	0.000136437	0.00418461
Tcea1	-0.700851	406.495	0.000136485	0.00418461
Cdc123	-0.700738	209.752	0.000136972	0.00418872
Ubr5	0.70013	3272.37	0.000139617	0.00425869
AW146154	0.699552	138.287	0.000142174	0.00430942
Tdrd9	0.699404	155.001	0.000142839	0.00430942
Mars2	0.69938	141.764	0.000142945	0.00430942
Alms1	-0.699272	1776.1	0.000143429	0.00430942
Gid8	-0.699224	473.043	0.000143646	0.00430942
Gm6402	0.699206	152.825	0.000143724	0.00430942
Rpf2	-0.699089	79.283	0.000144255	0.00430942
Tmem41b	-0.698902	321.037	0.000145099	0.00430942
Phpt1	-0.698801	115.429	0.000145557	0.00430942
Csrnp3	-0.698747	942.3	0.000145803	0.00430942
1700048O20Rik	-0.698648	82.8991	0.000146257	0.00430942
Herc3	-0.698624	3508.32	0.000146367	0.00430942
Nefh	-0.69862	717.254	0.000146387	0.00430942
Xndc1	0.698587	184.338	0.000146535	0.00430942
Hlcs	0.698548	111.547	0.000146715	0.00430942
1110002L01Rik	-0.698311	357.601	0.000147803	0.00431016
Txndc11	-0.698274	212.65	0.000147975	0.00431016
Vegfa	0.698268	1076.25	0.000148004	0.00431016
Fam63b	-0.698228	1410.08	0.000148189	0.00431016
Cpeb4	-0.697999	1760.94	0.000149251	0.00432303
Atp13a3	-0.697976	792.054	0.000149358	0.00432303
Cpsf6	-0.697734	2362.81	0.000150489	0.00434517
Cyp4v3	-0.6976	109.638	0.000151116	0.00435273
Gga2	-0.697298	91.9826	0.000152541	0.00436654
Zfp995	-0.697267	41.2648	0.000152691	0.00436654
C530008M17Rik	0.697266	116.998	0.000152697	0.00436654
Ap1g1	-0.697109	881.72	0.000153442	0.00437734
Armcx6	-0.696924	44.5556	0.000154325	0.00438069
Pisd	0.696885	180.448	0.000154512	0.00438069
Slc25a37	-0.696798	111.279	0.000154929	0.00438069
Ppid	-0.696646	286.125	0.00015566	0.00438069
Lncppara	-0.696624	51.2907	0.000155769	0.00438069
Tomm6os	-0.696624	29.2193	0.000155769	0.00438069
Ets1	-0.696432	47.909	0.0001567	0.00439647
Pon2	-0.696204	158.526	0.000157808	0.00441714
Zfp236	-0.695861	804.91	0.000159491	0.00445368
Usp31	0.695785	830.863	0.000159867	0.00445368
Enpp5	-0.69571	2020.6	0.000160237	0.00445368
Gadd45a	-0.695441	166.118	0.000161574	0.00448038
Gtf2f2	-0.694884	236.52	0.00016437	0.00454733
Plppr3	-0.694735	101.95	0.000165129	0.00455772
Afap1l1	-0.694581	57.9583	0.000165912	0.00456874
Haus4	-0.694419	36.3684	0.000166741	0.00458094
Cdk17	-0.694001	315.021	0.000168895	0.00461766
Papss2	-0.69394	35.1108	0.000169212	0.00461766
Pold1	-0.693934	60.8921	0.000169242	0.00461766
Rbm22	-0.693715	206.533	0.000170382	0.00463761
Tfcp2	-0.693644	221.224	0.000170753	0.00463761
Arl5a	-0.69351	671.164	0.000171454	0.00464605
Slc7a14	0.693427	602.824	0.000171894	0.00464739
Osbpl11	-0.693337	257.437	0.000172368	0.00464898
Pef1	0.693267	161.592	0.000172734	0.00464898
Napepld	0.692885	100.305	0.000174767	0.00469307
Dhodh	-0.692659	81.3923	0.000175974	0.00471484
St7	0.692439	90.6081	0.000177163	0.00473323
Pgap3	-0.69237	133.657	0.000177535	0.00473323
Il18bp	-0.69224	55.0842	0.000178238	0.00473323
Snap29	0.692238	150.338	0.000178252	0.00473323
Azi2	-0.691874	733.337	0.000180238	0.00476442
Casc4	0.691811	482.703	0.000180583	0.00476442
Bst1	0.691803	90.1808	0.000180628	0.00476442
Braf	-0.691427	1824.41	0.000182704	0.00480852
Wdr41	-0.691256	229.82	0.000183655	0.00482288
Pibf1	-0.69117	273.809	0.000184134	0.00482479
Cabp5	0.690915	948.28	0.000185562	0.00485152
Zfp825	-0.690732	32.2429	0.000186595	0.00485792
Eya3	-0.690727	291.712	0.000186623	0.00485792
Sox5	-0.690513	101.903	0.000187839	0.00487652
Lancl3	0.690435	63.8296	0.000188282	0.00487652
Sorbs2	-0.690385	455.453	0.000188568	0.00487652
Syt14	-0.689971	757.877	0.000190941	0.0049272
Inpp5f	-0.689342	398.503	0.000194603	0.00501081
Gcsh	-0.689199	141.741	0.000195439	0.00502146
Nacad	0.688957	368.372	0.000196872	0.00504738
Brd8	-0.688853	895.506	0.000197484	0.00505221
Mrps12	-0.68841	63.8375	0.000200131	0.00510006
S100a10	-0.688397	57.4876	0.000200212	0.00510006
Ints2	-0.688176	397.508	0.000201541	0.00512294
Mir124-2hg	-0.687709	1275.58	0.000204382	0.00517413
Zkscan7	0.687616	106.513	0.000204956	0.00517413
Mpc2	-0.687513	133.857	0.000205589	0.00517413
Kpna4	-0.687447	520.374	0.000205994	0.00517413
Plscr1	-0.687369	30.1124	0.000206473	0.00517413
Eps15	-0.687355	576.887	0.000206562	0.00517413
Id4	0.687349	158.569	0.0002066	0.00517413
Prdm5	-0.687222	124.154	0.000207386	0.00518292
Ift22	0.68711	92.2253	0.000208078	0.00518859
Pde9a	-0.686983	73.6131	0.000208869	0.00518859
Raly	-0.686975	882.157	0.000208922	0.00518859
Tacr3	-0.686861	193.56	0.00020963	0.00519534
Epm2aip1	-0.686653	1778.62	0.000210937	0.00520843
Spata13	0.686638	78.942	0.000211034	0.00520843
Npr3	-0.686496	62.2484	0.000211929	0.00521969
Spef2	0.686236	62.9353	0.000213575	0.00524934
Bmp15	-0.685725	38.4343	0.000216847	0.005285
Ctsh	-0.68572	53.8353	0.000216882	0.005285
Wnk4	0.685692	25.9354	0.000217057	0.005285
Ifit2	-0.685496	95.6386	0.000218325	0.005285
Pdzd11	-0.685487	145.965	0.000218385	0.005285
Abcd2	-0.685442	501.594	0.000218676	0.005285
Cebpz	0.685436	406.153	0.000218718	0.005285
Elac2	0.685356	113.396	0.000219239	0.005285
Coa7	-0.685331	169.869	0.000219401	0.005285
Tspan31	-0.68532	357.141	0.000219468	0.005285
Atp2b3	0.68488	225.489	0.000222351	0.00534362
Myo16	-0.684745	111.011	0.000223241	0.00535035
Rasa3	-0.684702	287.389	0.000223531	0.00535035
Rassf4	-0.68458	152.566	0.000224336	0.00535883
Rps2	-0.684279	286.668	0.000226345	0.005396
Hp1bp3	-0.683607	1304.21	0.000230873	0.00549293
Nr2c1	-0.683354	166.2	0.000232606	0.00552165
Megf11	0.683295	147.846	0.000233009	0.00552165
Gpsm2	0.683213	1529.82	0.000233574	0.00552404
Cdon	0.682685	819.011	0.000237224	0.00556449
Gm14296	-0.682671	377.631	0.000237323	0.00556449
2210418O10Rik	-0.682653	376.503	0.000237451	0.00556449
AI837181	-0.68261	135.362	0.00023775	0.00556449
Zfp654	-0.682573	1473.5	0.000238004	0.00556449
Rwdd1	-0.682561	216.806	0.00023809	0.00556449
Rpl13	-0.682412	225.01	0.000239133	0.00557789
Pbrm1	-0.682125	1523.7	0.000241156	0.00561406
Cstf2	-0.681909	472.926	0.00024269	0.00563875
Fam132a	0.681727	57.0341	0.000243986	0.00565059
Tmpo	-0.681704	852.975	0.00024415	0.00565059
Prkar2b	-0.681399	216.591	0.000246337	0.00568103
Robo2	0.681348	830.672	0.000246703	0.00568103
Zfp2	-0.681321	229.315	0.000246898	0.00568103
Gnb1l	0.681165	25.786	0.000248027	0.00568323
Gba2	-0.68114	293.751	0.00024821	0.00568323
Cdc34	-0.68111	165.131	0.000248426	0.00568323
Prss56	0.681003	46.8622	0.000249204	0.00568645
Mia2	-0.680959	319.06	0.000249523	0.00568645
Gsta4	-0.680867	106.581	0.00025019	0.00569075
Polr3g	-0.680801	59.2122	0.000250676	0.00569091
Col25a1	0.680669	166.887	0.000251643	0.005702
Ptprz1	-0.680564	640.219	0.000252411	0.00570853
Pot1a	-0.680493	229.589	0.000252938	0.00570959
Katnal2	-0.680315	47.2375	0.000254249	0.00571945
Cul1	-0.680303	973.701	0.000254337	0.00571945
Mrpl17	0.680201	244.895	0.000255097	0.00572573
Myo1e	-0.679578	60.4234	0.000259758	0.00579086
Acvr2a	0.679466	517.091	0.0002606	0.00579086
Tmem234	-0.679454	102.688	0.000260696	0.00579086
Nae1	-0.679415	265.998	0.000260991	0.00579086
Pkp4	-0.679384	664.387	0.000261227	0.00579086
Lrp12	0.679362	363.652	0.000261391	0.00579086
Arl16	0.679305	98.989	0.000261825	0.00579086
Ero1lb	-0.679296	129.756	0.000261893	0.00579086
Rest	-0.678781	205.22	0.000265832	0.00586705
Stox2	-0.678674	1064.88	0.000266651	0.00587423
Otud6b	-0.678417	370.886	0.000268643	0.00589641
Rilpl2	0.678367	30.4439	0.000269027	0.00589641
AI504432	-0.678334	243.974	0.000269285	0.00589641
Tcp11	0.678268	64.196	0.000269801	0.00589641
Col6a3	-0.678188	80.4251	0.000270426	0.00589641
Ctso	-0.678124	103.976	0.000270927	0.00589641
Pcdhb19	-0.678098	388.806	0.000271128	0.00589641
Slc5a7	0.67794	141.831	0.000272371	0.00591264
Fktn	-0.677192	228.991	0.000278299	0.00603031
Sdr42e1	-0.677058	35.3702	0.000279375	0.0060338
Cntn5	-0.676961	157.984	0.000280155	0.0060338
Frmd4a	0.676944	417.281	0.000280295	0.0060338
Chid1	0.67692	227.534	0.000280489	0.0060338
Dusp5	0.676603	51.9551	0.000283055	0.00607803
Rpl7a	-0.676379	247.172	0.000284879	0.00610616
Rrp12	0.676189	96.002	0.000286433	0.00612843
Ccdc107	-0.675844	210.702	0.000289279	0.00616202
Arrdc2	0.675813	51.4486	0.000289538	0.00616202
Atp5d	-0.675811	315.231	0.000289557	0.00616202
Stk36	0.674448	127.383	0.000301048	0.00639511
Fam175b	0.674231	201.561	0.000302907	0.00642313
Prkar1b	-0.673655	550.775	0.000307908	0.00651757
Nedd1	-0.673296	77.0782	0.000311063	0.00657265
Ctnna1	-0.673217	845.622	0.000311757	0.00657565
Acvrl1	-0.673077	30.1942	0.000313001	0.00657937
Gm15772	0.673072	336.312	0.00031304	0.00657937
Trpc6	-0.672919	80.0437	0.000314406	0.00659642
Eml4	-0.672825	460.289	0.000315239	0.00660227
Gpc2	-0.672709	30.4157	0.000316279	0.00661239
Slc37a4	0.672627	138.157	0.000317008	0.00661601
Otub2	0.672353	193.877	0.000319477	0.00665037
Tra2b	-0.67232	675.883	0.000319773	0.00665037
Abcb1a	-0.671977	91.4136	0.000322891	0.00669988
Cisd2	-0.671934	421.544	0.000323279	0.00669988
D430019H16Rik	0.671724	111.087	0.000325194	0.00672784
Rpl37	-0.671585	33.0256	0.000326475	0.00673776
Tmem258	-0.671549	70.3717	0.000326806	0.00673776
Aldoc	0.671328	2310.48	0.000328845	0.00676806
Epb41l5	0.670729	1125.93	0.000334432	0.00687116
Mmab	-0.670442	163.499	0.000337141	0.00690925
Gpr137b-ps	-0.670409	62.4337	0.000337447	0.00690925
Cacna2d1	0.670113	842.641	0.00034026	0.00694359
Lats2	0.67011	481.262	0.000340295	0.00694359
Lars2	0.670049	103.683	0.000340875	0.00694359
Bend6	0.669817	346.408	0.000343096	0.00697686
Zfp113	0.669703	260.866	0.000344188	0.00698414
Trank1	-0.669658	1804.8	0.000344628	0.00698414
Ccdc50	0.669336	629.407	0.000347744	0.0070353
Esrrg	-0.668978	730.414	0.000351233	0.00709383
Capn10	0.668815	159.839	0.000352831	0.00710567
Sgce	0.668797	101.257	0.000353014	0.00710567
Cox8a	0.668327	814.411	0.000357661	0.00717093
G6pc3	0.668301	128.321	0.00035793	0.00717093
Tmem245	-0.668226	531.856	0.000358676	0.00717093
Gnb4	-0.668208	35.7814	0.000358856	0.00717093
Ubp1	-0.668166	724.261	0.00035927	0.00717093
Wdr45b	-0.668015	181.952	0.000360786	0.00718912
Rimkla	-0.66783	309.435	0.000362649	0.00721416
Cwc15	-0.667567	401.818	0.000365308	0.00725493
Gabra4	0.667365	91.7665	0.000367357	0.00728347
Sh2d3c	-0.667028	31.3702	0.000370803	0.00733955
Spcs2	-0.666943	486.122	0.000371678	0.00734466
Retsat	0.666686	57.386	0.000374333	0.00738485
Nrbf2	-0.66655	99.3488	0.000375746	0.00740046
Ccsap	0.666259	183.441	0.000378775	0.00744778
Zfp493	0.666118	38.539	0.000380262	0.00746467
Msmo1	-0.665948	274.163	0.000382044	0.0074873
Nrip2	-0.665832	65.6595	0.000383271	0.00749004
Col1a1	-0.665816	32.1455	0.000383443	0.00749004
Pccb	-0.665509	184.144	0.000386699	0.00754023
Foxred2	-0.665443	193.072	0.000387404	0.00754023
Ftl1	-0.665395	577.191	0.000387914	0.00754023
Mtfp1	-0.665181	250.137	0.000390204	0.00757237
Higd1a	0.664661	285.267	0.000395826	0.00766897
1110034G24Rik	-0.664492	67.6753	0.000397666	0.00768855
Crybg3	-0.66445	273.431	0.000398129	0.00768855
Lrguk	0.664197	71.5842	0.000400902	0.00772955
Pisd-ps2	0.66411	103.586	0.000401859	0.00773547
Zmym1	0.663796	194.758	0.000405328	0.00778963
Lrrn3	0.66348	604.132	0.000408846	0.00784456
1700066M21Rik	-0.663416	147.898	0.000409568	0.00784578
Gnptab	0.663312	236.244	0.000410733	0.00785543
Cd47	0.662959	152.986	0.000414714	0.00790798
Hbegf	0.662933	81.5027	0.000415005	0.00790798
Ptp4a1	-0.662891	136.282	0.000415475	0.00790798
Zfp212	0.662594	131.662	0.000418857	0.00795197
Pithd1	-0.662571	281.946	0.000419123	0.00795197
6330549D23Rik	0.662476	32.1301	0.000420207	0.00795984
St7l	0.662305	492.652	0.000422174	0.00797245
Poc1b	0.66227	132.53	0.000422571	0.00797245
Amd1	-0.662243	526.791	0.000422883	0.00797245
Rpl32	-0.662141	483.969	0.000424064	0.00798206
Grb10	0.661633	736.046	0.000429955	0.00808016
Gnptg	-0.661563	254.763	0.000430776	0.00808282
Echdc1	0.66129	229.902	0.000433984	0.0081244
Kiz	0.661258	300.298	0.000434358	0.0081244
Insm1	0.661147	188.832	0.000435672	0.00813619
Man1a2	-0.660524	990.346	0.000443077	0.00826152
1500011B03Rik	-0.660387	249.932	0.000444722	0.00827921
Vip	-0.660285	75.028	0.000445955	0.00828918
Irf7	-0.660186	32.9599	0.000447153	0.00829102
Lrrk2	0.660161	178.618	0.000447448	0.00829102
Rmdn2	-0.660062	37.9752	0.00044865	0.00829228
Kank1	0.659986	772.92	0.000449577	0.00829228
Jph4	0.659983	106.68	0.000449606	0.00829228
Rragc	-0.659911	313.257	0.000450488	0.00829567
Eif4a3	-0.659173	312.886	0.000459542	0.00844932
Med20	0.659022	204.707	0.000461405	0.00846628
Lamc3	0.658983	35.9889	0.000461888	0.00846628
Lrrc8b	0.65872	763.052	0.000465167	0.00851327
Vapb	-0.658568	655.149	0.00046708	0.00852392
Nsg1	-0.658559	395.488	0.000467182	0.00852392
Triobp	-0.658492	131.708	0.000468025	0.00852622
Cdh6	0.658268	161.657	0.000470854	0.00856464
A930003A15Rik	-0.658076	410.061	0.00047328	0.00859564
Eef2kmt	-0.657926	63.4914	0.000475189	0.00861715
Mut	0.657464	265.138	0.000481105	0.00871114
Dock10	0.657268	82.0206	0.000483641	0.00874375
Sh3bgrl2	-0.657006	1215.36	0.000487032	0.00877477
Apoo	-0.656975	69.8526	0.000487434	0.00877477
Ddx11	-0.656911	33.6243	0.000488277	0.00877477
Yeats2	-0.656908	389.566	0.000488307	0.00877477
Gyg	-0.656771	115.016	0.000490098	0.00878245
Doc2b	0.656763	542.049	0.000490211	0.00878245
Grm5	-0.656664	448.381	0.000491496	0.00879224
Rpl7	-0.65639	1090.91	0.000495104	0.00881198
Srgap2	0.656345	310.607	0.000495699	0.00881198
Pomt2	-0.656345	476.568	0.000495704	0.00881198
Cyb5r1	0.656305	163.023	0.000496227	0.00881198
Sntg2	0.656299	157.994	0.000496303	0.00881198
Akap13	-0.656042	1025.46	0.000499722	0.00885032
Rnf121	-0.655984	133.249	0.000500489	0.00885032
Tmeff2	-0.655969	59.3229	0.000500695	0.00885032
2610008E11Rik	-0.655299	714.304	0.000509691	0.00898169
Atp6v1c1	-0.655219	618.874	0.000510771	0.00898169
Isca1	-0.655218	468.66	0.000510793	0.00898169
Ywhah	-0.655191	954.466	0.000511147	0.00898169
Fkbp14	-0.655115	84.9144	0.000512185	0.008983
Zfp433	-0.65501	149.758	0.000513617	0.008983
Hmgxb4	-0.654933	304.108	0.000514668	0.008983
Ephx2	-0.654902	122.564	0.000515087	0.008983
Zfp597	0.6549	479.89	0.000515113	0.008983
Oaz1	-0.654853	675.11	0.000515752	0.008983
Rnf219	0.654738	84.9108	0.000517324	0.00899106
Gng4	-0.654658	111.064	0.000518424	0.00899106
Zfp410	0.654654	238.424	0.000518482	0.00899106
1700025G04Rik	0.654555	451.71	0.000519842	0.00899806
Gad1	0.654515	1434.05	0.000520399	0.00899806
Fbxw4	0.65438	108.248	0.000522257	0.00901709
Pxk	-0.654201	294.36	0.00052474	0.00904683
Igf2	-0.653905	111.402	0.000528858	0.00909558
4932416H05Rik	-0.653888	88.7761	0.000529097	0.00909558
Sap18	0.653826	221.217	0.000529962	0.0090973
Twf1	-0.653553	356.783	0.000533797	0.00914992
Slc16a6	-0.653469	1050.5	0.000534976	0.00914992
Atp5sl	-0.65344	211.425	0.000535388	0.00914992
Gm6710	0.65339	527.645	0.000536104	0.00914992
Pcdhb16	-0.653176	473.663	0.000539128	0.00918836
Rdh11	-0.652938	238.996	0.000542523	0.00921908
Magi1	-0.652866	1181.47	0.000543552	0.00921908
Grsf1	-0.652846	573.065	0.000543841	0.00921908
Ndnf	-0.652832	1625.81	0.000544031	0.00921908
Cmas	-0.652651	235.76	0.00054663	0.00924994
Tollip	-0.652547	811.229	0.000548125	0.00926206
Il1rap	-0.652298	229.248	0.000551731	0.00930978
Tmem30a	-0.652025	1676.15	0.000555692	0.00935337
Kmt5a	0.652012	171.138	0.000555887	0.00935337
Tuba1c	0.651956	57.6854	0.000556704	0.00935388
Rdh1	0.65148	58.7123	0.000563689	0.00945789
Spidr	-0.651378	52.4077	0.000565202	0.00946966
Sgtb	-0.651244	773.641	0.000567187	0.00946966
Aasdhppt	-0.65122	289.611	0.00056755	0.00946966
Tomm7	0.651218	111.998	0.000567574	0.00946966
Synj2	-0.650982	267.243	0.000571093	0.00951478
Taok1	-0.650929	3973.5	0.000571879	0.00951478
Hist3h2ba	0.650826	128.883	0.00057343	0.00952727
Got2	-0.650425	843.687	0.000579462	0.00960762
Srprb	-0.650397	363.437	0.000579882	0.00960762
Per1	0.650244	179.336	0.000582203	0.00963267
A330076H08Rik	-0.650112	313.324	0.000584208	0.00965241
Unc45a	-0.649774	319.329	0.000589376	0.0097243
Gtpbp6	0.64968	66.5196	0.000590814	0.00973453
Edrf1	0.649598	404.024	0.000592078	0.00974185
Osbpl3	-0.649523	95.8226	0.000593232	0.00974737
Rpl7l1	-0.64936	265.564	0.000595757	0.00977535
Ddah1	-0.649033	337.367	0.000600837	0.00984511
Ube2w	-0.648877	459.259	0.00060328	0.00987156
Naf1	0.648722	57.6107	0.000605715	0.0098882
Ccnj	-0.648706	166.306	0.00060596	0.0098882
Mfsd4a	0.648574	157.033	0.000608046	0.00990865
Ugdh	0.648248	254.722	0.000613195	0.00997889
Cdc42bpa	-0.648013	2233.69	0.000616939	0.0100203
Zfp618	0.647982	47.72	0.000617426	0.0100203
Col3a1	-0.647741	35.1137	0.000621294	0.0100694
Ddx52	-0.647557	314	0.000624258	0.0101036
Ganab	0.647457	1027.63	0.000625877	0.0101161
Tjp2	-0.647307	1434.4	0.000628302	0.0101331
Zfp365	0.647286	1275.74	0.000628635	0.0101331
Mcoln1	-0.647167	224.102	0.000630577	0.0101507
E130114P18Rik	-0.647073	82.4901	0.000632102	0.0101615
Sfr1	-0.646696	431.38	0.000638273	0.0102468
Fam220a	-0.646539	122.035	0.000640862	0.0102745
5430405H02Rik	0.64637	56.2681	0.000643651	0.0103054
Mthfs	0.646239	37.2246	0.000645818	0.0103261
Rabgap1l	-0.645563	852.428	0.00065714	0.0104836
Zmat4	0.645541	410.58	0.000657502	0.0104836
Rps23	-0.645493	376.787	0.000658312	0.0104836
Idi1	-0.645363	327.695	0.000660506	0.0105031
Rogdi	-0.645309	241.79	0.000661425	0.0105031
Rnf24	0.645265	170.471	0.00066218	0.0105031
Daam1	0.64491	839.062	0.000668227	0.0105608
Nol12	0.644898	48.8763	0.000668426	0.0105608
Pde1b	-0.644894	446.604	0.000668486	0.0105608
Mtcp1	0.644365	49.1138	0.000677599	0.0106906
Nat14	0.644291	135.191	0.000678871	0.0106965
Msh3	-0.643871	410.964	0.000686193	0.0107843
Calm3	-0.643867	3087.01	0.000686255	0.0107843
Rad54b	0.643659	77.8097	0.000689905	0.0108211
Parp8	-0.64361	293.871	0.000690779	0.0108211
Fam136a	-0.643578	137.293	0.000691329	0.0108211
Fbxo36	0.643236	39.0456	0.000697377	0.0109014
Cdh24	0.642886	74.3181	0.000703619	0.0109673
Cenpx	-0.642852	41.5205	0.000704218	0.0109673
Atp5h	-0.642825	187.465	0.000704698	0.0109673
Vat1l	-0.642793	855.868	0.000705277	0.0109673
Itgb5	0.642415	227.238	0.00071208	0.0110577
Mysm1	-0.642367	726.721	0.000712951	0.0110577
Cemip	0.641883	119.971	0.000721754	0.0111442
Chchd4	0.641852	91.5499	0.000722309	0.0111442
Pcdhgb6	-0.641845	311.97	0.000722449	0.0111442
Mphosph9	-0.641768	652.929	0.000723857	0.0111442
Aes	0.641739	1132.96	0.000724376	0.0111442
Slc25a17	0.64164	142.702	0.000726204	0.0111442
Myb	-0.641628	31.4448	0.000726427	0.0111442
Nif3l1	-0.641626	140.775	0.00072645	0.0111442
Nes	-0.641599	69.2997	0.00072696	0.0111442
Chtf8	0.641425	667.746	0.000730151	0.0111725
Trmt61a	0.641338	34.5797	0.000731764	0.0111725
Serinc3	-0.641315	1205.88	0.000732195	0.0111725
Nsf	-0.641295	3334.28	0.000732563	0.0111725
Pcnp	-0.641231	861.96	0.000733749	0.0111763
Ube2e2	-0.640959	104.222	0.000738805	0.0112389
Atg16l2	0.640891	51.0166	0.000740067	0.0112437
Rcc1l	0.640837	48.0635	0.000741091	0.0112449
Map7d2	-0.640742	296.9	0.000742856	0.0112573
Pisd-ps1	0.640648	1521.99	0.000744632	0.0112699
Cep104	0.640497	169.905	0.000747461	0.0112983
Fuom	-0.640386	60.9799	0.000749562	0.0113083
Medag	-0.640329	83.7825	0.000750627	0.0113083
Gprc5b	0.640261	324.085	0.00075192	0.0113083
Hps5	0.640259	238.507	0.000751963	0.0113083
Stam2	-0.640211	554.349	0.000752873	0.0113083
Clic4	-0.639995	178.352	0.000756964	0.0113554
March2	-0.639757	344.033	0.000761518	0.0114093
Dhx35	-0.639648	148.015	0.000763613	0.0114263
Fam98c	-0.639457	54.773	0.000767272	0.0114667
Abcc5	0.639166	755.295	0.000772907	0.0115364
Lnpk	-0.639065	583.418	0.000774858	0.0115506
Mto1	-0.639017	138.617	0.000775801	0.0115506
Fam151b	-0.638859	40.2872	0.000778863	0.0115817
Bcas2	-0.638751	233.001	0.000780988	0.0115988
AA414768	0.63868	35.7275	0.000782374	0.0116049
Caly	-0.638595	170.68	0.00078404	0.0116151
Las1l	0.6385	515.582	0.000785911	0.0116284
Endod1	0.638439	360.566	0.000787108	0.0116316
St6galnac2	0.638155	176.575	0.000792712	0.0116895
Rgs7bp	0.638138	394.758	0.000793052	0.0116895
Rps6kb2	-0.638001	79.0303	0.000795765	0.0116895
Rangap1	-0.63797	590.858	0.000796392	0.0116895
Trmt11	-0.63797	108.443	0.000796397	0.0116895
Cldn5	-0.637943	56.514	0.000796922	0.0116895
Mpp5	-0.637885	648.508	0.000798086	0.0116922
Fgd6	0.637622	347.312	0.000803339	0.0117546
Gclm	-0.637572	102.796	0.000804345	0.0117549
Ccdc66	0.637361	443.921	0.000808587	0.0118024
Pak1	-0.637152	231.546	0.000812808	0.0118495
Lhpp	-0.636955	97.7042	0.000816795	0.011893
Gm14325	0.636669	1038.41	0.000822635	0.0119375
Snhg17	-0.636622	74.0873	0.000823606	0.0119375
Far2	0.636579	51.6243	0.000824482	0.0119375
Tpmt	-0.636567	74.4676	0.000824734	0.0119375
Cdkn2aipnl	-0.63656	180.895	0.000824869	0.0119375
Sirt1	-0.636511	438.344	0.000825884	0.0119377
Htra2	0.636292	113.754	0.000830389	0.0119882
Crispld2	-0.636201	44.2688	0.000832263	0.0120007
Lhx4	-0.636021	123.692	0.000835984	0.0120398
Gfra4	-0.635906	60.3754	0.000838372	0.0120564
Lrig3	0.635868	38.2434	0.000839162	0.0120564
Kcnab1	0.635316	351.94	0.00085073	0.0122078
Dus1l	-0.63512	120.026	0.000854847	0.012226
Mettl9	-0.63511	287.315	0.000855077	0.012226
Pnkp	-0.635109	81.9359	0.000855079	0.012226
Erlin1	0.635044	106.586	0.000856454	0.0122309
Trpm7	-0.634834	1217.08	0.000860923	0.012278
Zfp955a	-0.634792	417.714	0.000861812	0.012278
Efcab12	0.634649	43.5368	0.000864863	0.0123067
Egfl7	-0.634476	31.2307	0.000868563	0.0123115
Slc9a9	-0.634476	107.471	0.000868564	0.0123115
Ccdc166	-0.634412	134.193	0.000869946	0.0123115
Rgs22	-0.634369	125.702	0.000870858	0.0123115
Jkamp	0.634361	302.314	0.000871045	0.0123115
Pcdhac2	-0.63433	195.269	0.000871694	0.0123115
Gm20139	-0.634295	225.29	0.000872445	0.0123115
Flrt3	-0.633812	205.95	0.000882895	0.0124442
Zbtb40	0.633656	270.232	0.00088631	0.0124776
Pih1d1	-0.63354	50.409	0.000888831	0.012486
Ppard	0.633532	79.8333	0.000889008	0.012486
Scn2a	-0.633367	841.994	0.000892613	0.0125218
Exoc3	-0.633216	974.394	0.000895935	0.0125536
Kcng4	-0.633084	155.69	0.000898844	0.0125796
4930503L19Rik	-0.633026	61.6997	0.000900143	0.012583
Nt5c3b	-0.63282	101.363	0.000904698	0.0126318
Inppl1	-0.632691	137.911	0.000907569	0.012657
Cplx2	0.632227	1012.32	0.000917951	0.0127868
Chrna5	-0.631921	32.8797	0.000924839	0.0128677
Aars2	0.631809	174.952	0.00092739	0.0128881
Zfp607a	0.631401	115.707	0.000936668	0.0130019
Ssbp4	0.631277	251.487	0.000939512	0.0130258
Mrpl37	-0.631204	86.8097	0.000941185	0.0130258
Atg4a	0.631183	50.784	0.000941676	0.0130258
Pcdha7	-0.63101	51.1688	0.000945662	0.0130589
Fahd2a	-0.630984	61.3305	0.000946267	0.0130589
Ppef2	0.630456	1072.75	0.000958503	0.0132125
Ubxn2a	-0.630275	631.067	0.000962734	0.0132517
Ttyh1	-0.630229	1695.63	0.000963832	0.0132517
Myl6	-0.630192	293.226	0.000964695	0.0132517
Ctbs	0.629998	73.2041	0.000969245	0.0132989
Hmgb3	-0.629868	100.815	0.000972314	0.0133189
Rb1	-0.629835	653.826	0.000973106	0.0133189
Nrp1	-0.62974	160.104	0.000975338	0.0133189
Pard3	0.629704	328.876	0.000976204	0.0133189
Fbxl17	0.629699	588.227	0.000976305	0.0133189
Arhgap15	0.629262	30.0516	0.000986719	0.0134456
Oaz2	-0.629101	355.158	0.00099057	0.0134826
Rab10os	-0.629002	48.2901	0.000992952	0.0134996
Manba	0.62875	37.2376	0.000999038	0.0135668
Eomes	-0.62858	48.3343	0.00100316	0.0136072
Nrip3	-0.628488	259.581	0.0010054	0.0136172
Rnf139	-0.628452	478.323	0.00100625	0.0136172
Igsf21	0.628408	153.598	0.00100732	0.0136172
Alg9	0.628164	116.653	0.00101329	0.0136823
Det1	0.627576	86.0313	0.00102776	0.0138536
Fgf12	-0.627554	665.413	0.00102831	0.0138536
Tube1	-0.626888	187.645	0.00104494	0.0140529
Lamc1	-0.626842	253.298	0.0010461	0.0140529
Gdap1l1	-0.62682	178.599	0.00104664	0.0140529
Adam19	0.626572	36.6952	0.0010529	0.0141155
Selenoi	-0.626541	387.73	0.00105368	0.0141155
Cldn12	0.626486	671.29	0.00105508	0.0141184
Ppp2r2d	-0.626014	260.763	0.0010671	0.0142631
Rasgef1a	0.62589	124.998	0.00107027	0.0142708
Swap70	-0.625859	50.0034	0.00107107	0.0142708
Cbx4	-0.625827	268.251	0.00107189	0.0142708
B3gnt9	-0.625805	40.5924	0.00107247	0.0142708
Cse1l	-0.625616	672.346	0.00107733	0.0143194
Gnpda1	-0.62543	49.698	0.00108213	0.0143672
Rbm11	-0.624886	24.7931	0.0010963	0.0145392
Rcan3	-0.624806	728.072	0.00109839	0.0145506
Abi1	-0.624498	459.701	0.0011065	0.0146209
Aqp11	-0.624473	26.9132	0.00110715	0.0146209
Ftsj1	-0.624441	110.129	0.001108	0.0146209
Kif22	-0.624418	25.8159	0.00110861	0.0146209
Mrpl48	-0.624123	74.5282	0.00111644	0.0147078
Fubp1	-0.623891	1798.45	0.00112261	0.0147556
Dync1i2	0.623833	770.714	0.00112416	0.0147556
Ttll3	0.623808	125.528	0.00112484	0.0147556
Tkt	-0.623801	1460.04	0.00112503	0.0147556
Cfap61	0.623541	36.03	0.00113201	0.0148308
Mbd4	-0.623302	110.103	0.00113846	0.0148989
Uevld	-0.623144	98.3669	0.00114275	0.0149386
Zfp119b	-0.6229	104.396	0.00114938	0.0150088
Pld2	-0.622834	73.5204	0.00115119	0.0150159
Reep6	0.622704	2106.09	0.00115474	0.0150453
Rbm12	0.622659	769.6	0.00115597	0.0150453
Plk4	-0.622588	27.6538	0.0011579	0.0150453
Gbp7	-0.622563	52.2738	0.00115859	0.0150453
Dnajc9	-0.622521	224.152	0.00115976	0.0150453
Ccni	-0.622399	874.026	0.0011631	0.0150722
Aip	-0.622321	193.084	0.00116525	0.0150836
Sptssb	-0.622209	34.9309	0.00116834	0.0150922
Gca	0.622205	102.462	0.00116845	0.0150922
Pmvk	-0.62193	202.46	0.00117609	0.0151614
Mgat4c	-0.621879	155.073	0.0011775	0.0151614
Pnpla7	0.621874	75.0455	0.00117764	0.0151614
Cyp2u1	0.621769	88.7647	0.00118059	0.0151742
Gcat	-0.621747	35.1436	0.00118118	0.0151742
Cxcl12	-0.621611	148.571	0.00118499	0.0152068
Klhl32	0.621522	91.2493	0.00118748	0.015219
Hist1h4a	-0.621463	194.739	0.00118913	0.015219
Cep97	-0.62144	316.797	0.00118978	0.015219
Rps6ka2	-0.621099	916.61	0.0011994	0.0153255
Amd2	-0.621022	600.651	0.00120159	0.015337
2510009E07Rik	-0.620856	1473.87	0.00120629	0.0153805
Ankrd42	0.620779	154.773	0.00120849	0.015392
Cyp4f17	-0.620661	35.4379	0.00121184	0.0154182
Mum1l1	-0.620418	44.7646	0.00121879	0.0154901
Gtf2h4	0.620283	41.0164	0.00122269	0.0155062
Hsd17b7	-0.620268	80.0044	0.0012231	0.0155062
Pomk	0.620238	199.891	0.00122396	0.0155062
Cyp20a1	-0.619909	55.3901	0.00123347	0.0156046
Lypd1	-0.619835	49.4135	0.00123561	0.0156046
Fam103a1	-0.61979	237.94	0.00123692	0.0156046
Rcbtb1	-0.619788	349.307	0.00123698	0.0156046
Gabarap	-0.619734	333.53	0.00123856	0.0156079
Tmem5	-0.619672	107.756	0.00124035	0.0156139
Adcyap1r1	0.619433	44.4404	0.00124732	0.0156851
Ppif	-0.61936	39.5666	0.00124946	0.0156954
Naxd	-0.619227	137.609	0.00125337	0.015728
Phyh	0.619021	438.085	0.00125943	0.0157806
Fam58b	-0.618932	181.164	0.00126206	0.0157806
Fnip1	-0.618918	1332.74	0.00126247	0.0157806
Abcb10	-0.618904	200.76	0.00126287	0.0157806
Moap1	0.61875	167.656	0.00126744	0.0158211
Tdrp	-0.618403	28.7386	0.00127777	0.0159333
Ssx2ip	0.617901	926.486	0.00129284	0.0161043
Ppp2r5a	-0.617778	345.011	0.00129655	0.0161336
Slc31a2	0.617619	653.724	0.00130136	0.0161766
Gm17769	0.61752	50.2753	0.00130438	0.0161971
Prkag1	-0.61742	244.878	0.0013074	0.0162003
Eci1	0.617417	60.9034	0.00130751	0.0162003
Sfi1	0.617377	549.785	0.00130872	0.0162003
Pdxdc1	-0.617333	608.236	0.00131008	0.0162003
Faap20	0.617197	50.4826	0.00131424	0.0162348
Klhl2	-0.617013	242.559	0.00131985	0.0162436
0610037L13Rik	-0.617002	87.9122	0.00132021	0.0162436
Fkrp	-0.61697	162.949	0.00132119	0.0162436
Rras2	-0.616965	47.7188	0.00132132	0.0162436
Lbhd1	-0.616834	2276.62	0.00132537	0.0162436
Chd7	0.616815	2951.48	0.00132594	0.0162436
Ube2q2	-0.61681	315.283	0.00132611	0.0162436
AI597479	0.616775	407.419	0.00132719	0.0162436
Vrk1	-0.616773	170	0.00132723	0.0162436
Isoc1	0.616609	149.03	0.00133231	0.0162889
Fra10ac1	0.616549	61.0158	0.00133418	0.016295
Dock6	-0.616499	27.1864	0.00133573	0.0162973
Lzic	0.616435	74.1735	0.00133772	0.0163049
2700049A03Rik	-0.616285	452.858	0.00134236	0.0163412
Taf6	-0.616231	191.88	0.00134405	0.0163412
Dcbld2	0.616206	385.359	0.00134483	0.0163412
Cfl1	-0.61597	1453.9	0.00135222	0.0163611
Nup62	-0.615966	123.728	0.00135233	0.0163611
Thsd7b	0.615965	114.632	0.00135239	0.0163611
Tmcc3	0.615953	216.961	0.00135275	0.0163611
Csk	0.615934	162.202	0.00135334	0.0163611
Dhdh	-0.615859	193.624	0.00135572	0.0163639
Elmo1	-0.615839	279.789	0.00135632	0.0163639
Igf1	-0.615688	293.763	0.00136108	0.0163963
Eef2	-0.615623	5994.15	0.00136313	0.0163963
Eef1g	-0.615623	572.04	0.00136314	0.0163963
P2ry1	0.615563	67.3413	0.00136502	0.0164017
1810030O07Rik	-0.615521	169.877	0.00136635	0.0164017
Col19a1	-0.61541	136.964	0.00136987	0.0164274
Lactb2	-0.615278	122.222	0.00137407	0.0164612
Fam189a2	-0.615227	100.577	0.00137569	0.016463
Rpsa	-0.615186	697.098	0.00137699	0.016463
Rbmx2	-0.614938	50.3836	0.00138489	0.0165408
Spryd7	-0.614723	238.739	0.0013918	0.016575
Saysd1	-0.614702	33.2712	0.00139246	0.016575
Pld3	-0.614682	429.466	0.00139313	0.016575
Ankrd16	0.614675	126.893	0.00139333	0.016575
Mcu	-0.614539	260.442	0.00139771	0.0166094
Mboat1	0.614458	63.9894	0.00140033	0.0166094
Arhgap12	-0.614416	717.468	0.00140169	0.0166094
Nucb2	-0.614386	221.545	0.00140265	0.0166094
Rars	-0.614331	260.661	0.00140445	0.0166094
Sprtn	0.614326	98.648	0.00140459	0.0166094
Armcx3	-0.614265	569.088	0.00140658	0.0166163
Cript	0.614062	156.59	0.00141318	0.0166431
Nfatc2ip	0.614057	76.7754	0.00141333	0.0166431
Morn1	0.614036	48.1953	0.00141403	0.0166431
Fibp	-0.614023	81.1958	0.00141444	0.0166431
Hmgcr	-0.613907	1075.87	0.00141823	0.016644
Pex11a	0.613897	27.4538	0.00141857	0.016644
Pawr	-0.613889	60.3821	0.00141882	0.016644
Rfwd2	-0.613834	260.785	0.0014206	0.016644
Smim13	0.613807	1170.48	0.00142151	0.016644
Tceal9	-0.613606	387.789	0.00142809	0.0166837
Nrf1	0.613588	371.64	0.00142868	0.0166837
Ift88	-0.613575	258.139	0.00142911	0.0166837
Sun1	0.613368	606.842	0.00143593	0.0167468
Tspan5	-0.613104	652.047	0.00144465	0.0168178
Cdh7	0.613099	104.412	0.00144484	0.0168178
Pcdhb17	-0.612965	339.5	0.00144928	0.0168531
Tfam	-0.612807	157.047	0.00145455	0.0168978
Lace1	-0.612347	86.7061	0.00146995	0.0170504
Soga3	0.612329	349.046	0.00147055	0.0170504
Fmnl3	-0.612258	38.1721	0.00147297	0.0170618
Zmat3	0.612176	123.15	0.00147574	0.0170772
Cdkn1b	-0.611992	645.229	0.00148196	0.0171211
Cd93	-0.611979	65.7425	0.00148241	0.0171211
Sec14l1	-0.611892	1097.43	0.00148535	0.0171318
Pknox2	-0.611866	66.9364	0.00148622	0.0171318
Kcns2	-0.611726	75.1606	0.00149099	0.0171702
Pou2f1	-0.61166	1253.33	0.00149323	0.0171794
Nploc4	-0.611422	340.884	0.00150137	0.0172564
Surf1	-0.611258	141.272	0.00150701	0.0173035
Gorasp2	0.611172	630.775	0.00150997	0.0173035
Crcp	0.611107	140.954	0.00151222	0.0173035
Kctd9	0.611087	124.698	0.00151292	0.0173035
Trpm3	-0.611051	1779.27	0.00151415	0.0173035
Actr8	0.611049	351.633	0.00151421	0.0173035
Mbp	-0.610997	220.917	0.00151601	0.0173076
Glrx	-0.610898	66.8832	0.00151943	0.0173299
Bmi1	-0.610688	876.446	0.00152673	0.0173965
Sfmbt2	0.610425	49.3825	0.00153592	0.0174845
Eif3l	-0.610342	284.631	0.0015388	0.017485
Galnt4	-0.610267	715.579	0.00154144	0.017485
Slf1	0.610262	193.205	0.00154162	0.017485
Nme2	0.610216	57.9866	0.00154323	0.017485
Rnf150	0.610213	1207.14	0.00154331	0.017485
Pdxp	-0.609943	502.785	0.00155281	0.0175759
Itga9	-0.609647	93.9824	0.0015633	0.0176778
Hmg20b	-0.60956	78.5264	0.0015664	0.0176855
Mrfap1	-0.609536	1757.48	0.00156723	0.0176855
Nedd4l	-0.609502	608.904	0.00156844	0.0176855
Grk1	0.609436	18708.5	0.00157081	0.0176955
Krit1	-0.609361	466.141	0.00157349	0.0177048
Polr3k	-0.609277	481.586	0.00157646	0.0177048
Rrp36	0.609213	45.6384	0.00157876	0.0177048
Xpo6	0.609173	540.573	0.00158019	0.0177048
Ghr	-0.609144	50.1355	0.00158125	0.0177048
Sigmar1	-0.609125	106.037	0.00158192	0.0177048
Dnah9	-0.609121	413.619	0.00158206	0.0177048
Nme7	0.609029	82.7248	0.00158536	0.017725
Neto1	0.608924	78.7845	0.00158915	0.0177507
Tmsb4x	-0.608815	583.14	0.00159306	0.0177777
Rnf144b	0.608712	231.36	0.00159678	0.0178025
Il1r1	-0.608648	45.6613	0.00159909	0.0178116
Pigb	-0.60844	53.0852	0.00160666	0.0178713
Vasp	-0.608418	53.6317	0.00160746	0.0178713
Ptpn23	0.608029	173.458	0.00162162	0.0180076
Tmem80	-0.607999	117.319	0.00162274	0.0180076
Lrp8	0.607821	662.339	0.00162927	0.0180508
1110059G10Rik	-0.60781	84.6066	0.00162967	0.0180508
Asb3	-0.607542	180.251	0.00163956	0.0181434
Rps11	-0.607356	383.896	0.00164644	0.0182026
Cpsf7	-0.607285	831.437	0.00164906	0.0182147
Crnkl1	0.607209	365.845	0.0016519	0.0182191
Tbc1d8	-0.607192	1015.73	0.00165253	0.0182191
Rgl3	-0.606886	25.6147	0.00166394	0.018328
BC065397	0.606761	94.9655	0.00166863	0.0183626
Epha6	0.60667	157.12	0.00167205	0.01837
Ccdc24	-0.606661	725.603	0.00167238	0.01837
Mad2l1	0.606145	103.724	0.00169188	0.018567
Tmem184c	-0.605948	634.97	0.00169938	0.0186277
Fam129b	-0.605917	159.707	0.00170055	0.0186277
Cplx3	-0.605765	1616.59	0.00170638	0.0186744
Yaf2	-0.605717	409.885	0.00170819	0.0186771
Arl4a	-0.60565	334.155	0.00171077	0.0186881
Tvp23a	-0.605516	148.704	0.00171592	0.0187271
Pyroxd1	-0.605391	116.336	0.00172071	0.0187463
Xrcc3	-0.605388	47.367	0.00172082	0.0187463
Med29	-0.605322	54.2012	0.00172338	0.018757
Rasgef1b	-0.605077	267.459	0.00173286	0.0188429
Luc7l2	-0.605005	2230.1	0.00173567	0.0188561
Isg20l2	-0.60494	197.055	0.00173816	0.018866
Eno1	-0.604782	789.727	0.00174431	0.0189155
Jade2	0.604422	196.706	0.00175841	0.019051
Ccdc91	-0.604368	163.721	0.00176051	0.0190564
Tmem191c	-0.604314	64.3574	0.00176266	0.0190572
Cept1	-0.60428	293.943	0.00176398	0.0190572
Clcn3	-0.604244	2774.92	0.00176538	0.0190572
Ptma	-0.604151	2019.07	0.00176906	0.0190617
Cs	-0.604142	841.722	0.00176941	0.0190617
Anapc1	-0.604112	1465.05	0.00177061	0.0190617
Fastkd5	-0.603784	157.962	0.00178359	0.019165
Asap3	0.603767	208.859	0.00178425	0.019165
Tbc1d7	-0.603747	75.8396	0.00178504	0.019165
Fdps	-0.603614	171.087	0.00179036	0.0192048
Smim1	-0.603548	77.1307	0.00179297	0.0192154
Usp13	0.603338	256.451	0.00180136	0.019288
Plcd3	0.603261	366.224	0.00180448	0.019304
Bhlhb9	-0.603131	350.17	0.00180969	0.0193279
St18	-0.603124	340.14	0.00180996	0.0193279
Tia1	-0.602999	878.393	0.00181499	0.0193642
Irf3	-0.602937	218.736	0.00181749	0.0193735
Rps9	-0.602865	364.094	0.00182042	0.0193836
9430037G07Rik	0.602833	161.628	0.00182169	0.0193836
Dixdc1	-0.602768	1183.84	0.00182433	0.0193943
Usp45	-0.602321	411.891	0.0018425	0.01957
Doc2g	-0.602068	28.7463	0.00185287	0.0196625
Mpp6	0.60191	287.612	0.00185935	0.0197137
Arpin	-0.601665	157.601	0.00186948	0.0198036
Paf1	-0.601314	356.313	0.00188403	0.0199266
Bhlhe23	-0.601301	137.296	0.00188456	0.0199266
Ext1	-0.601244	485.724	0.00188693	0.0199266
Acyp1	-0.601223	66.0321	0.0018878	0.0199266
Msn	-0.60112	93.3507	0.0018921	0.0199397
Pcid2	-0.601108	143.683	0.00189263	0.0199397
Arhgdig	-0.601073	24.6697	0.00189407	0.0199397
Ppme1	-0.600999	497.304	0.00189715	0.0199413
Gm9833	-0.60098	293.063	0.00189795	0.0199413
Tmem44	-0.600914	34.7337	0.00190072	0.0199413
Zscan22	0.600909	149.447	0.00190092	0.0199413
Tm7sf3	0.600653	539.094	0.00191171	0.0200105
Ttc27	0.60065	97.9942	0.00191182	0.0200105
Cggbp1	-0.600633	791.414	0.00191257	0.0200105
Fzd6	-0.60059	50.2085	0.00191435	0.0200115
Slc23a2	-0.600327	971.6	0.00192549	0.020094
Letm2	0.600324	162.158	0.00192562	0.020094
Kcnma1	-0.60025	2117.58	0.00192877	0.0201027
Tcp11l2	0.600225	246.156	0.00192983	0.0201027
Ubxn10	-0.600139	48.1293	0.00193345	0.0201041
Ss18l1	0.600126	334.176	0.00193402	0.0201041
Ccdc127	0.600102	668.419	0.00193503	0.0201041
Ankrd44	0.599887	144.007	0.00194421	0.0201152
Gm4724	-0.599879	145.182	0.00194456	0.0201152
Gm14434	-0.599879	145.182	0.00194456	0.0201152
Gm14430	-0.599879	145.182	0.00194456	0.0201152
Gm14308	-0.599879	145.182	0.00194456	0.0201152
Optn	0.599788	1092.63	0.00194848	0.0201382
Gstz1	0.599526	164.845	0.00195971	0.0202368
Lama4	-0.59946	52.7519	0.00196254	0.0202484
Magi2	-0.59934	530.259	0.00196771	0.0202769
Pafah1b2	-0.599315	1321.34	0.0019688	0.0202769
Slc29a2	-0.599278	96.4533	0.00197042	0.0202769
Npc2	-0.599204	180.831	0.00197359	0.020292
Tfrc	-0.599136	1180.8	0.00197654	0.0202935
Pid1	-0.599122	159.337	0.00197715	0.0202935
Mrpl43	-0.599003	145.5	0.00198235	0.0203293
Pomgnt1	0.598827	259.144	0.00199001	0.0203856
Nip7	-0.598798	124.516	0.00199126	0.0203856
Spata1	-0.598615	280.205	0.00199925	0.0204498
Itga7	0.598531	33.9226	0.00200291	0.0204696
Ipo9	-0.598308	1359.3	0.00201274	0.0205387
Srp54c	-0.598279	476.953	0.00201399	0.0205387
Ston2	0.59826	367.645	0.00201485	0.0205387
Pola1	-0.598183	332.05	0.00201824	0.0205509
Acbd5	-0.598129	766.038	0.0020206	0.0205509
Sephs1	-0.598115	298.697	0.00202123	0.0205509
Tnpo1	-0.597839	3230.62	0.00203347	0.0206577
Spp1	0.597697	70.7274	0.00203979	0.0206923
Trappc8	0.597684	1057.6	0.00204035	0.0206923
Sdccag3	0.597496	353.504	0.00204874	0.0207596
Srpr	0.597315	309.138	0.00205685	0.0208222
Aldh1l1	-0.59728	67.4152	0.00205842	0.0208222
8430429K09Rik	-0.597236	44.9538	0.00206039	0.0208245
1700028E10Rik	-0.597181	38.2388	0.00206288	0.0208319
Mrpl14	0.597099	54.9862	0.00206656	0.0208426
Dnajc19	-0.597079	118.091	0.00206744	0.0208426
Casp8ap2	-0.597024	628.934	0.00206994	0.0208501
Mypn	-0.596831	59.755	0.00207868	0.0209204
Phykpl	0.596761	26.3061	0.00208183	0.0209344
Brms1l	-0.596717	321.927	0.00208384	0.0209369
Pdcl	-0.5966	551.158	0.00208916	0.020955
Ddit4l	0.59653	37.4478	0.0020923	0.020955
Pm20d2	0.59653	240.351	0.00209232	0.020955
Smad5	0.596522	657.964	0.00209268	0.020955
Churc1	-0.596381	40.4328	0.00209911	0.0210017
Col24a1	-0.596232	155.071	0.0021059	0.0210519
Etnk1	-0.596173	2172.81	0.00210862	0.0210615
March4	0.596085	86.9151	0.00211266	0.0210841
Rgs9bp	0.596024	5827.31	0.00211545	0.0210942
Derl2	-0.595966	206.113	0.00211814	0.0211006
Frem2	-0.595933	85.0859	0.00211964	0.0211006
Gabra3	0.595705	189.183	0.00213017	0.0211798
Ccdc106	-0.595683	86.5991	0.00213116	0.0211798
Peg13	0.59559	1386.03	0.00213546	0.0212048
Tmem38b	-0.595369	50.2634	0.00214573	0.0212798
Adra2a	-0.595323	43.2785	0.00214786	0.0212798
Dopey1	-0.595295	1473.36	0.00214919	0.0212798
Hspa2	-0.595274	45.7976	0.00215016	0.0212798
Rbm12b2	-0.595203	694.709	0.00215344	0.0212946
Rps6kc1	-0.595069	419.273	0.00215972	0.0213389
Khdrbs3	-0.594836	1008.02	0.00217065	0.0214291
Ssh2	0.594779	474.822	0.00217332	0.0214328
Pnpo	-0.594727	115.954	0.00217574	0.0214328
Vps53	-0.594713	332.78	0.00217643	0.0214328
Unc13b	-0.594666	3356.89	0.00217865	0.0214369
Chn1	-0.594537	1279.83	0.00218469	0.0214786
Rp9	-0.594396	98.6968	0.00219137	0.0215264
Ccdc94	0.594291	83.1053	0.00219635	0.0215364
Ppp2r2a	0.594286	134.03	0.00219657	0.0215364
Adap1	-0.594226	86.8503	0.00219943	0.0215364
Gm10033	-0.594196	101.104	0.00220086	0.0215364
Sav1	0.59417	170.623	0.00220208	0.0215364
Kcnv2	-0.594146	5047.29	0.00220324	0.0215364
Kctd12	-0.594059	142.866	0.00220736	0.0215562
Phtf2	-0.593994	173.081	0.00221046	0.0215562
Marcksl1	-0.593989	206.117	0.00221071	0.0215562
Tmem132b	-0.593878	176.711	0.00221599	0.0215901
B3galt1	-0.593675	166.696	0.00222573	0.0216672
Ptar1	0.593622	267.411	0.00222828	0.0216726
Smad3	-0.593588	315.454	0.00222993	0.0216726
Fam19a4	-0.593507	35.9807	0.00223383	0.0216928
Psmb6	-0.593399	424.224	0.00223903	0.0217255
4632415L05Rik	-0.593328	451.343	0.00224242	0.0217407
B4galt1	-0.593267	418.936	0.0022454	0.0217519
Fn3k	-0.593221	260.109	0.00224759	0.0217554
AI314180	0.59275	996.372	0.00227046	0.021921
Lrrc49	0.592713	611.863	0.00227227	0.021921
Tmem70	0.592704	119.582	0.00227275	0.021921
AU040320	-0.59268	396.52	0.00227389	0.021921
Tmem106c	-0.59268	222.269	0.00227391	0.021921
Lrrn4cl	-0.592542	29.925	0.00228064	0.021968
Oat	-0.592341	490.727	0.0022905	0.0220451
Plxdc2	-0.592247	307.469	0.00229514	0.0220719
Unc5c	-0.592195	513.9	0.0022977	0.0220787
Chchd3	-0.592151	327.09	0.00229989	0.0220798
Itfg1	-0.592085	858.45	0.0023031	0.0220798
Dedd	-0.592061	169.178	0.00230433	0.0220798
Clip1	-0.592042	964.589	0.00230524	0.0220798
Chrna6	-0.591937	853.517	0.00231046	0.0220996
Nptn	-0.591884	1148.91	0.00231309	0.0220996
Enoph1	-0.591861	279.992	0.0023142	0.0220996
Pcdhb20	-0.591851	197.519	0.00231473	0.0220996
Tapt1	-0.591765	1000.08	0.00231896	0.0221134
Tpst1	-0.591746	153.796	0.0023199	0.0221134
Tmem135	-0.591704	497.443	0.00232199	0.0221156
Gphn	-0.591633	652.048	0.00232552	0.0221182
Aasdh	0.591624	182.088	0.00232598	0.0221182
2610001J05Rik	0.591557	92.0715	0.00232934	0.0221324
Mycbpap	0.591424	27.3551	0.00233595	0.0221775
Commd3	-0.591383	174.973	0.00233802	0.0221795
Olfm2	-0.591301	32.2695	0.0023421	0.0222005
Angel1	-0.591184	88.3786	0.002348	0.0222387
Akap6	0.590843	2838.91	0.00236516	0.0223834
Acad10	0.590758	37.0414	0.00236944	0.0224061
Mrpl41	-0.590531	160.01	0.00238098	0.0224833
Plekhj1	0.590523	70.0087	0.00238139	0.0224833
B230219D22Rik	-0.590409	931.164	0.00238719	0.0225202
Rps12	-0.590165	49.8041	0.00239962	0.0226195
Chst3	0.590116	433.751	0.00240215	0.0226195
Sptan1	-0.590091	6937.36	0.00240342	0.0226195
Ap3b2	-0.589876	775.644	0.00241444	0.0227053
Cnot8	-0.589598	320.183	0.00242877	0.0227902
Snx16	-0.589591	214.512	0.00242912	0.0227902
Mfsd13a	0.589589	31.0121	0.00242922	0.0227902
Rpl17	-0.589484	282.953	0.00243467	0.0228233
Rbm25	0.589182	1846.1	0.00245033	0.0229341
Snhg5	0.589155	98.6046	0.00245172	0.0229341
Gm6548	0.589111	207.696	0.00245403	0.0229341
Rbck1	-0.589108	206.949	0.00245419	0.0229341
P2ry12	-0.588997	31.613	0.00245998	0.0229603
Col5a2	-0.58898	35.3058	0.00246086	0.0229603
Slc40a1	-0.588888	34.5248	0.00246567	0.0229789
Capn7	0.588828	894.151	0.00246883	0.0229789
Dctn3	-0.588826	169.825	0.00246895	0.0229789
Ccnh	-0.588794	219.196	0.00247058	0.0229789
E130317F20Rik	-0.588737	63.5968	0.00247362	0.0229892
Stat5b	-0.588588	439.163	0.00248145	0.0230438
Dpy19l1	-0.588523	343.808	0.00248486	0.0230438
C1ql1	0.588511	290.803	0.00248548	0.0230438
Ttc4	-0.588477	328.743	0.00248725	0.0230438
Scd2	-0.588356	2817.8	0.00249364	0.0230851
Tbc1d32	0.588293	659.682	0.002497	0.0230982
Inha	-0.588217	84.2574	0.00250102	0.0230988
Cnppd1	0.588189	150.97	0.00250247	0.0230988
H3f3a	-0.588147	1718.29	0.0025047	0.0230988
Sh2d5	-0.588127	217.528	0.00250577	0.0230988
Sh3yl1	-0.588077	94.1806	0.00250841	0.0230988
Vsnl1	0.588072	330.081	0.00250871	0.0230988
Rnf123	-0.587704	456.871	0.00252832	0.0232613
Mrpl44	-0.587649	90.2395	0.00253122	0.02327
Clpb	-0.587383	327.965	0.0025455	0.0233832
Ass1	-0.587315	40.1368	0.00254919	0.0233991
Gba	0.587013	168.676	0.00256545	0.0235279
Pianp	0.586918	30.1555	0.0025706	0.0235279
Gm20172	-0.586911	46.3201	0.00257097	0.0235279
Firre	-0.586908	538.472	0.00257113	0.0235279
Abcf3	0.586702	444.82	0.00258233	0.0236122
Tomm20	-0.586616	1389.1	0.00258703	0.023637
Lancl2	-0.586469	411.999	0.00259507	0.0236922
Psat1	0.586425	201.083	0.00259746	0.0236959
Rian	-0.586359	1112	0.00260108	0.0237107
Riox1	0.586093	54.961	0.00261567	0.0238224
Mios	-0.586063	247.628	0.00261733	0.0238224
Mmp16	-0.585874	142.481	0.00262773	0.023887
Il11ra1	0.585861	86.9825	0.00262845	0.023887
Tmem63c	-0.585786	154.626	0.0026326	0.0239064
Tmem50a	-0.585622	228.24	0.00264168	0.0239705
Gm11696	-0.585487	50.4079	0.00264919	0.0240204
AI450353	0.585404	39.7454	0.0026538	0.0240439
Pcdha3	0.585326	54.2094	0.00265815	0.0240649
Nedd4	-0.585255	4916.63	0.00266213	0.0240827
Akap5	-0.585208	82.9709	0.00266476	0.0240881
Rgs20	-0.584985	281.303	0.00267726	0.0241828
Dpcd	0.584771	179.181	0.00268926	0.0242565
Prkcz	-0.584767	554.268	0.0026895	0.0242565
Pex7	-0.584686	129.376	0.00269405	0.0242791
Tmem151b	-0.584519	134.844	0.0027035	0.0243459
Elmod3	-0.584465	123.185	0.00270655	0.024349
Ankzf1	-0.584441	272.332	0.00270794	0.024349
Tgfbr2	-0.584248	37.1762	0.00271889	0.024429
Phospho2	-0.584196	230.008	0.00272185	0.024437
Echs1	-0.58407	111.004	0.00272899	0.0244827
Pusl1	0.583956	27.6159	0.00273555	0.0245231
Rheb	-0.583597	253.853	0.00275611	0.0246888
Higd2a	-0.583546	195.925	0.00275906	0.0246966
Uqcrc2	-0.583317	582.852	0.00277228	0.0247963
Eid1	-0.583243	1151.1	0.00277654	0.0248157
Ubxn11	0.583147	81.7198	0.0027821	0.0248335
Ice2	-0.583137	324.778	0.0027827	0.0248335
Ntng1	-0.583034	608.484	0.00278863	0.0248678
Vps36	-0.582874	85.3871	0.00279797	0.0249324
Dnase1l2	0.582732	31.6065	0.00280627	0.0249875
Plekhd1	-0.582552	198.688	0.00281677	0.0250226
Cog1	0.582539	386.299	0.00281753	0.0250226
3830432H09Rik	0.582513	31.0693	0.00281903	0.0250226
Nudt3	-0.582502	703.903	0.00281969	0.0250226
Pigg	-0.582447	279.441	0.00282295	0.0250226
Ssr3	-0.582439	935.992	0.00282338	0.0250226
1700030K09Rik	0.582382	89.2301	0.00282673	0.0250226
Nek4	0.582377	321.383	0.00282703	0.0250226
Desi2	0.582283	411.536	0.00283257	0.0250374
Zfp287	-0.582277	291.892	0.00283291	0.0250374
Sirt2	0.582142	449.096	0.00284088	0.0250635
Lamp2	-0.582134	648.726	0.00284134	0.0250635
Arhgap26	-0.58212	820.569	0.00284218	0.0250635
Tceal5	0.58203	115.349	0.00284752	0.0250919
Dqx1	0.581674	38.7555	0.0028686	0.025259
Syndig1l	0.581616	33.3319	0.00287204	0.0252605
Trim2	0.5816	2134.54	0.00287303	0.0252605
Fam96a	-0.581137	147.459	0.00290072	0.0254852
Gabrr2	-0.580856	280.455	0.00291766	0.025601
Col4a3bp	-0.580847	1074.84	0.0029182	0.025601
Eif2a	-0.580719	220.207	0.00292591	0.0256463
Vwa8	-0.58069	635.616	0.00292768	0.0256463
Tbx2	-0.580609	294.354	0.00293256	0.0256702
Ttc41	0.580541	45.7293	0.00293668	0.0256873
Ablim1	0.580354	2172.88	0.00294805	0.0257679
2410002F23Rik	-0.580283	234.649	0.00295237	0.0257867
BC029722	-0.580247	197.6	0.00295459	0.0257871
Slc25a32	-0.580106	111.995	0.00296322	0.0258258
Setbp1	0.580103	532.146	0.00296337	0.0258258
Ddx41	0.579665	183.797	0.00299031	0.0260396
Rnf215	0.579608	134.561	0.00299381	0.0260396
Fam83h	0.579597	82.3203	0.00299446	0.0260396
Krt18	-0.579527	259.469	0.00299882	0.0260584
Ndufa12	-0.579484	193.15	0.00300146	0.0260623
Mmd2	-0.579385	324.207	0.00300761	0.0260966
Rnaset2a	-0.579232	87.1052	0.00301707	0.0261346
Ywhaz	-0.579231	1415.17	0.00301714	0.0261346
Slc25a44	-0.579208	540.484	0.00301858	0.0261346
Tek	-0.579155	60.0325	0.00302187	0.0261441
Star	-0.579046	30.5623	0.00302867	0.0261839
Tigd5	0.578997	50.377	0.00303171	0.0261912
Marveld3	-0.578943	43.1057	0.00303509	0.0262014
Gemin2	0.578827	53.3936	0.00304231	0.0262446
Rabl3	-0.57874	79.3774	0.00304774	0.0262724
Thumpd1	0.578556	310.396	0.0030593	0.026353
Usp29	-0.578389	450.971	0.00306984	0.0264247
AU022252	-0.577979	112.395	0.00309575	0.0266283
Ovca2	-0.577939	210.382	0.00309825	0.0266306
Stx8	-0.577882	113.188	0.00310194	0.0266431
Gstp1	-0.577747	234.531	0.00311049	0.0266972
Kif16b	0.577534	416.328	0.00312412	0.0267949
Plpp5	-0.577442	93.3989	0.00313002	0.0268261
Noct	-0.577354	135.503	0.00313565	0.026855
Vps35	-0.577295	935.079	0.0031394	0.0268634
Prpf19	0.577268	538.567	0.00314114	0.0268634
B230354K17Rik	0.57713	342.978	0.00315003	0.0269201
Ndufv1	-0.577083	486.173	0.00315305	0.0269266
Rsrc2	-0.576992	1481.71	0.0031589	0.0269571
Cdc26	0.576594	70.9601	0.00318475	0.0271392
Btf3	-0.57657	212.687	0.0031863	0.0271392
Fcho1	-0.576558	120.048	0.00318708	0.0271392
Psmd10	0.57652	59.9573	0.00318952	0.0271406
Clasp2	-0.576376	2177.99	0.00319894	0.0272013
Tgm4	0.576289	73.7908	0.00320461	0.02723
Lrrc2	-0.576128	161.789	0.0032151	0.0272997
Usp53	-0.575955	323.838	0.00322649	0.0273686
Lpp	-0.575935	203.718	0.00322782	0.0273686
Pts	-0.57584	112.268	0.00323405	0.0274019
Ssbp3	-0.575671	400.713	0.00324521	0.0274769
B3galt6	0.575561	107.913	0.00325247	0.0275188
Pdlim3	0.575512	69.5283	0.00325572	0.0275267
Zfp967	-0.575265	344.872	0.00327208	0.0276257
Zfp966	-0.575265	344.872	0.00327208	0.0276257
Ubxn7	-0.575206	1970.14	0.00327601	0.0276393
St3gal1	0.575112	297.876	0.0032823	0.0276727
Pax6	0.574931	1922.52	0.00329441	0.0277552
Ube2r2	-0.574883	262.939	0.00329759	0.0277623
Cnp	-0.57475	74.9869	0.00330655	0.027818
Rnaseh2b	-0.574575	30.0408	0.00331825	0.0278968
Ppl	0.574358	34.6338	0.00333294	0.0280005
Gm6297	-0.574111	31.5012	0.00334963	0.0281208
Atxn1	0.574033	2231.27	0.00335494	0.0281455
Smad9	-0.573957	75.0418	0.00336012	0.0281606
Brwd1	-0.573912	2913.21	0.00336318	0.0281606
Selenow	-0.573902	413.014	0.00336384	0.0281606
Lamp5	-0.573867	245.95	0.00336625	0.0281609
Psen2	-0.573577	106.168	0.003386	0.0283063
Chchd7	0.573416	168.139	0.00339709	0.0283562
Tmem19	0.573376	181.718	0.00339982	0.0283562
Cdo1	-0.573353	39.7408	0.00340142	0.0283562
Car14	0.573352	230.101	0.0034015	0.0283562
Caprin2	-0.573235	159.289	0.00340953	0.0283893
Gpsm3	0.573224	61.2735	0.00341025	0.0283893
Qtrtd1	0.573123	153.487	0.00341724	0.0284277
Ecsit	-0.572959	166.497	0.00342857	0.028502
Rpl22	-0.572858	516.284	0.00343558	0.0285403
Ccng2	-0.57274	213.297	0.00344376	0.028587
Zfp68	-0.572708	630.922	0.00344601	0.028587
Ergic1	0.57251	349.492	0.00345973	0.0286808
Taf5	0.572345	219.093	0.00347127	0.0287564
Sema5a	-0.572224	490.798	0.00347977	0.0287856
Zbtb38	0.572204	880.284	0.00348115	0.0287856
Sept8	-0.572183	744.197	0.00348261	0.0287856
Usp38	0.572138	397.601	0.00348581	0.0287856
Gmeb1	-0.572122	217.79	0.00348689	0.0287856
Baiap2	-0.571891	106.038	0.00350316	0.0288999
Mrpl39	-0.571832	145.239	0.00350728	0.0289138
Ola1	-0.571744	297.57	0.00351356	0.0289455
Pvr	-0.571381	77.1138	0.00353924	0.0291369
Pnmal1	-0.571338	146.188	0.00354228	0.0291418
Fndc5	-0.571084	267.324	0.00356041	0.0292706
Gstm7	0.571041	43.5707	0.00356346	0.029273
Snhg12	-0.570978	60.1152	0.00356802	0.029273
Rgs5	-0.570977	553.971	0.00356808	0.029273
Lurap1l	0.570709	342.007	0.00358729	0.0294104
Rnpc3	-0.570655	1453.43	0.00359118	0.029422
Rps3	-0.570576	828.016	0.00359686	0.0294482
Mfsd8	0.57052	168.648	0.0036009	0.029461
Marcks	-0.570427	715.726	0.00360763	0.0294958
Kat8	-0.570355	115.788	0.00361283	0.0295088
Zfp518a	-0.570336	585.121	0.00361419	0.0295088
Gstcd	0.570208	168.11	0.00362344	0.0295641
Fen1	-0.57009	107.011	0.003632	0.0296006
Dvl1	-0.570078	396.277	0.00363289	0.0296006
Adgrv1	-0.569924	6467.09	0.00364407	0.0296714
Hist1h2ak	-0.569795	35.1556	0.00365351	0.0297279
Tmem62	-0.569745	135.313	0.00365715	0.0297371
Qsox2	0.569628	246.669	0.00366569	0.0297792
Rnf26	-0.569555	80.4338	0.00367106	0.0297792
Dck	-0.569488	104.747	0.00367599	0.0297792
Gck	-0.569487	32.365	0.00367607	0.0297792
Dusp22	-0.569462	201.359	0.00367789	0.0297792
Ppp2r1b	0.569327	81.5416	0.00368781	0.0297792
Matr3	-0.569282	3554.83	0.00369114	0.0297792
Slc35f1	0.569275	274.532	0.0036916	0.0297792
Gm1943	0.569272	83.3003	0.00369189	0.0297792
Btrc	0.569254	1095.43	0.00369316	0.0297792
Lims1	-0.569242	459.023	0.00369404	0.0297792
Actn1	-0.569236	162.897	0.00369452	0.0297792
Rfc2	-0.569222	111.416	0.00369558	0.0297792
Hmox2	-0.569197	194.174	0.00369737	0.0297792
Sil1	-0.569095	136.357	0.00370494	0.02982
Zfp619	-0.568906	166.176	0.00371889	0.029912
Prpsap1	0.568752	176.278	0.00373034	0.0299712
Ntng2	0.568733	159.244	0.00373172	0.0299712
Serpinh1	-0.568705	109.767	0.0037338	0.0299712
Ing2	-0.568525	271.491	0.00374726	0.0300589
Mgat5b	0.568413	76.0339	0.0037556	0.0300883
St8sia5	-0.568408	77.4755	0.00375598	0.0300883
Snord15b	-0.56834	712.113	0.00376102	0.0301084
Fahd1	-0.568064	95.1419	0.00378173	0.0302538
Clvs1	-0.568028	98.5585	0.00378447	0.0302554
Sspo	0.567975	51.4793	0.00378846	0.030267
Trim33	0.567862	957.149	0.00379699	0.0303028
Lactb	-0.567848	92.4033	0.00379804	0.0303028
Setd7	-0.567734	613.611	0.00380666	0.0303512
Id3	-0.567688	43.8973	0.00381007	0.0303581
Trim65	0.56755	26.7617	0.00382052	0.030421
Polr2h	-0.567454	28.7956	0.00382781	0.0304472
Cpeb1	0.56744	111.897	0.00382894	0.0304472
Gpm6a	-0.567252	2399.96	0.00384322	0.0305334
Pcdha8	0.56723	80.8803	0.0038449	0.0305334
Wdr55	0.567156	79.751	0.00385056	0.0305553
Ugcg	-0.5671	468.736	0.00385484	0.0305553
Sqle	-0.567093	313.161	0.00385537	0.0305553
Vmac	-0.56703	116.271	0.00386018	0.030573
Rpl19	-0.566972	434.535	0.0038646	0.0305877
Zfp664	0.56692	789.525	0.0038686	0.030599
4732471J01Rik	-0.566871	37.8772	0.00387231	0.030608
Cep95	-0.566688	206.961	0.00388638	0.0306697
Arl13b	0.566674	861.207	0.00388749	0.0306697
Tctn2	0.566669	175.148	0.00388786	0.0306697
Xrcc6	0.566602	164.573	0.00389304	0.0306903
Zfp11	-0.566323	109.723	0.00391452	0.0308392
Rab33b	-0.56611	171.322	0.0039311	0.0309337
Xylt2	-0.566071	176.809	0.00393406	0.0309337
Eif2b4	-0.566068	164.719	0.00393432	0.0309337
8430431K14Rik	-0.565652	95.887	0.00396675	0.0311681
Zfp82	0.565616	36.3323	0.0039696	0.0311699
Chrac1	-0.565492	134.865	0.00397929	0.0312254
Oraov1	0.565455	162.859	0.0039822	0.0312276
Fam193b	0.565259	858.304	0.00399763	0.0313279
Rsrc1	0.565099	315.954	0.00401023	0.031406
Vps8	-0.564931	586.455	0.00402355	0.0314893
AI464131	-0.564898	29.9237	0.00402616	0.0314893
Stard7	0.564813	1701.87	0.00403292	0.0314983
Strip2	-0.56481	779.767	0.00403314	0.0314983
Mrps6	0.564783	60.1813	0.00403525	0.0314983
Als2cr11	-0.564743	36.2904	0.00403847	0.0315027
Gtf3a	-0.564408	51.365	0.00406518	0.0316776
Trim37	-0.564331	1139.08	0.00407132	0.0316776
Zfp764	0.56432	49.9699	0.00407222	0.0316776
Dgkg	-0.564285	58.7739	0.00407497	0.0316776
Ehd4	-0.564254	173	0.00407745	0.0316776
Ddx5	0.564211	9366.22	0.00408089	0.0316776
Scarna13	-0.564207	338.893	0.00408121	0.0316776
Epn2	-0.564195	528.853	0.00408219	0.0316776
Itpa	-0.564068	102.691	0.00409237	0.0317359
9530082P21Rik	-0.563971	30.3039	0.00410018	0.0317569
Trmt1	-0.563951	112.175	0.00410177	0.0317569
Dennd4a	-0.563935	1293.81	0.0041031	0.0317569
Trhr	0.563882	36.1006	0.00410732	0.031769
Vps45	-0.563818	187.551	0.00411255	0.0317888
Hmbs	-0.563761	56.7022	0.00411713	0.0317899
Paqr3	0.563749	33.3268	0.00411805	0.0317899
Ppfia2	-0.563708	1351.12	0.00412143	0.0317954
Nudt2	-0.563544	59.923	0.00413464	0.0318621
Mmadhc	0.563521	131.448	0.00413654	0.0318621
Dcakd	-0.563502	97.8749	0.00413811	0.0318621
Mtus2	-0.563451	736.041	0.00414221	0.0318731
Tmem255a	0.56322	91.946	0.00416097	0.0319858
Kcnn3	0.56318	30.6325	0.00416422	0.0319858
Rpl26	0.563172	74.8667	0.00416493	0.0319858
Xkr8	-0.563107	38.0044	0.00417018	0.0320055
Tmem243	-0.562854	87.9259	0.00419094	0.0321314
Kcnip2	-0.562841	95.0303	0.00419199	0.0321314
Mfsd11	0.562509	76.0091	0.00421924	0.0322855
Arhgap29	-0.5625	137.211	0.00421998	0.0322855
Eef1a1	-0.56246	8955.53	0.00422328	0.0322855
Cfdp1	-0.562415	490.02	0.00422701	0.0322855
Mettl4	0.562389	123.466	0.00422914	0.0322855
Efr3a	-0.562387	1062.54	0.00422932	0.0322855
5330434G04Rik	-0.562366	168.871	0.0042311	0.0322855
Colgalt2	0.562268	139.859	0.00423921	0.0323042
Atp2b1	-0.562256	4216.59	0.00424013	0.0323042
Tmbim6	-0.562238	1788.53	0.00424169	0.0323042
Msrb1	-0.561988	67.6137	0.00426241	0.0324412
Tubgcp3	-0.56194	317.004	0.00426637	0.0324506
Cdc14b	-0.561733	156.83	0.00428369	0.0325522
Cdh23	0.561709	35.1768	0.00428568	0.0325522
Ptprg	-0.561682	704.244	0.00428794	0.0325522
Slc25a35	-0.561564	77.3136	0.00429781	0.0326064
Pacsin3	0.561367	66.2273	0.00431433	0.0327108
Cbx7	0.561211	237.619	0.00432742	0.0327892
Kansl2	0.561094	268.384	0.00433729	0.0328165
Ctsa	-0.561071	415.77	0.00433922	0.0328165
Sh3bp4	0.56107	79.139	0.00433931	0.0328165
Pdap1	-0.56099	350.035	0.00434603	0.0328465
N6amt1	-0.560671	56.384	0.00437309	0.03303
Itsn2	0.560504	1238.61	0.00438728	0.0331162
B430319G15Rik	-0.560315	33.2837	0.00440342	0.0332152
Elovl2	0.560285	645.656	0.00440599	0.0332152
Rasl10b	-0.56004	340.702	0.00442703	0.0333527
Wdr83	-0.5599	59.9688	0.00443899	0.0334109
Slc41a2	-0.559884	65.4856	0.00444036	0.0334109
Cntn2	-0.559707	81.7602	0.00445568	0.0334689
Arpc2	-0.559666	321.137	0.00445918	0.0334689
Dyrk1b	0.55965	238.943	0.00446059	0.0334689
Ubxn1	-0.559646	267.046	0.00446095	0.0334689
Umps	0.559632	159.591	0.00446215	0.0334689
Thsd4	-0.559552	93.5289	0.00446903	0.0334994
Cp	-0.559349	1164.68	0.00448661	0.03361
Gm14305	-0.559148	183.214	0.00450411	0.0337199
Pola2	-0.559037	43.1382	0.00451378	0.033771
Kank3	-0.558925	47.6532	0.00452362	0.0338064
Llph	-0.558918	80.1196	0.0045242	0.0338064
Frg2f1	-0.558738	33.8875	0.00453999	0.0338989
Sod1	0.558712	294.654	0.00454227	0.0338989
Zfp882	0.558627	332.269	0.00454969	0.0339174
Plekha5	0.558618	464.694	0.00455045	0.0339174
Pcdhgb1	-0.558231	231.503	0.00458463	0.0341507
Trip11	-0.558169	1271.05	0.00459005	0.0341666
Etl4	0.558142	105.104	0.00459249	0.0341666
Hsbp1l1	-0.557903	80.2877	0.00461369	0.0343028
Crkl	0.557798	507.665	0.00462302	0.0343507
Vrk3	-0.557722	95.1029	0.00462978	0.0343795
Tmem196	0.557678	99.7559	0.00463368	0.0343869
Adamtsl5	0.557557	54.535	0.00464449	0.0344457
Arhgap18	-0.557494	70.1373	0.00465014	0.0344661
Ralgds	0.557395	238.629	0.00465896	0.03451
Slc1a7	0.557353	846.196	0.00466281	0.034517
Pyurf	-0.557265	435.039	0.00467062	0.0345456
A630072M18Rik	-0.557245	106.114	0.00467248	0.0345456
Ap3b1	-0.557195	317.939	0.00467693	0.0345504
Gdi2	-0.557173	1307.09	0.00467894	0.0345504
Dnah7c	-0.55709	38.4211	0.00468643	0.0345842
Kank2	-0.557044	57.5304	0.00469053	0.0345892
Vamp1	-0.557018	370.733	0.00469291	0.0345892
Rgs11	-0.556936	247.122	0.00470033	0.0346157
Mib1	0.556913	797.19	0.00470234	0.0346157
Arid2	0.556842	1168.4	0.00470876	0.0346415
Acadsb	0.556714	456.397	0.00472034	0.0347053
Zfp317	-0.556422	482.687	0.00474691	0.0348584
Glce	-0.55642	365.525	0.00474702	0.0348584
Rpl38	0.556375	83.3127	0.00475116	0.0348673
Gria2	-0.55623	2029.41	0.00476437	0.0349427
Dhrs1	-0.556126	113.752	0.00477391	0.0349765
Hif3a	0.556115	37.662	0.00477487	0.0349765
Nfyc	-0.556041	264.694	0.00478169	0.0350049
2900011O08Rik	-0.555802	428.407	0.0048036	0.0351437
Dok6	0.555748	31.815	0.00480859	0.0351586
Dnmt3a	-0.555622	2151.9	0.00482016	0.0352215
Brap	-0.555357	308.163	0.00484469	0.0353712
Dnajc28	-0.555311	271.422	0.00484896	0.0353712
Stk3	-0.555265	262.614	0.00485318	0.0353712
Ccdc88b	0.555233	99.3253	0.00485612	0.0353712
Paqr9	-0.555231	135.991	0.00485635	0.0353712
4933407K13Rik	-0.55518	62.8576	0.00486106	0.0353712
Trappc2l	0.555176	83.7066	0.00486146	0.0353712
Gm14295	0.55509	67.8256	0.00486941	0.0354074
Lnx2	0.554987	192.958	0.00487901	0.0354555
Toe1	-0.554795	120.381	0.00489693	0.035564
Ost4	-0.554531	123.073	0.00492167	0.0357219
Lsm7	-0.554422	32.7044	0.00493188	0.0357409
Psenen	-0.554417	80.1771	0.00493239	0.0357409
Tmem185a	0.554407	240.916	0.0049333	0.0357409
Mcrs1	-0.554361	152.415	0.00493767	0.035746
Epha10	0.554333	154.146	0.00494029	0.035746
Clock	-0.554304	2044.78	0.00494302	0.035746
BC064078	0.554129	34.6792	0.0049595	0.0358434
Sh3d19	-0.554093	56.8823	0.00496292	0.0358463
Thy1	-0.553989	660.464	0.00497274	0.035855
Zdhhc20	-0.553987	408.645	0.0049729	0.035855
Chst9	0.553955	45.8403	0.00497596	0.035855
Hdac2	-0.553953	549.41	0.00497617	0.035855
Lbh	0.553871	790.844	0.00498391	0.0358633
Sept9	0.553847	86.7216	0.0049862	0.0358633
Smim10l2a	-0.553845	61.7239	0.00498638	0.0358633
Scg2	0.553659	3210.87	0.00500405	0.0359687
Myl9	-0.55355	42.0977	0.00501447	0.0360218
R3hcc1	0.55323	117.121	0.00504502	0.0362194
Mrpl51	-0.553023	168.713	0.00506493	0.0363227
Pds5b	-0.553017	858.121	0.00506551	0.0363227
Rsl24d1	-0.552789	107.212	0.00508745	0.036458
Alg14	-0.552682	39.8732	0.00509778	0.03651
Heatr5a	-0.552455	896.605	0.00511975	0.0366453
Nop9	0.552387	72.3571	0.00512632	0.0366703
Capns1	-0.552264	338.104	0.00513828	0.0367338
Ankrd9	-0.552227	26.3197	0.00514189	0.0367375
Numa1	0.552104	1237.23	0.00515385	0.0368008
Mogs	0.551892	160.537	0.00517456	0.0369117
Tmem198b	0.551882	64.9928	0.00517558	0.0369117
Gabarapl2	-0.551812	404.518	0.00518248	0.0369383
Rdh12	-0.55176	1607.32	0.0051875	0.0369383
Dgkz	-0.551749	353.332	0.00518862	0.0369383
Orc5	-0.551586	145.955	0.00520463	0.0370051
Chgb	-0.551578	2619.77	0.00520538	0.0370051
Amt	-0.551558	76.6909	0.00520735	0.0370051
Srrd	-0.551404	26.5495	0.00522251	0.0370908
Gtf2h2	0.551362	62.661	0.00522666	0.037098
Calu	-0.551314	701.552	0.00523147	0.0371101
Gm16386	-0.551174	199.965	0.00524528	0.0371858
Syt13	-0.550909	380.241	0.00527156	0.037337
Plcb1	-0.550896	252.322	0.00527288	0.037337
Cdipt	0.550744	414.256	0.00528799	0.0373948
Stam	-0.550732	525.764	0.00528917	0.0373948
Rps8	-0.5507	302.888	0.00529239	0.0373948
Rere	0.550688	531.829	0.00529361	0.0373948
Akt2	0.550587	277.929	0.00530362	0.0374432
Sdhaf1	-0.550387	167.558	0.00532363	0.0375622
1700020D05Rik	-0.5502	64.3292	0.00534247	0.0376728
Smarca2	0.550146	1669.44	0.00534784	0.0376883
Kalrn	-0.549991	597.388	0.00536354	0.037731
Rundc1	0.54999	164.649	0.00536355	0.037731
Zfp397	-0.54997	1126.99	0.00536564	0.037731
Adgrl3	0.54996	963.661	0.00536658	0.037731
Schip1	-0.549687	227.938	0.00539423	0.0378628
Trmt2b	-0.549681	183.13	0.00539479	0.0378628
1810058I24Rik	0.549681	49.9486	0.00539488	0.0378628
Tbcel	0.549633	466.709	0.00539974	0.0378746
Casc3	0.549555	393.655	0.00540761	0.0379074
1810037I17Rik	-0.549432	113.196	0.00542014	0.0379729
Sec31a	-0.549324	551.25	0.00543115	0.0380277
Azin1	-0.549239	1528.48	0.00543981	0.0380659
Lztfl1	0.549096	524.025	0.00545443	0.0381457
Zfp536	0.549026	601.941	0.00546159	0.0381734
Smad2	-0.548945	765.856	0.00546987	0.0382088
Zfp65	-0.548576	175.088	0.0055078	0.0384512
Gcnt2	0.548441	56.1403	0.00552173	0.0385258
Cmpk1	-0.548342	385.034	0.00553201	0.0385656
Cfap206	-0.548323	69.4125	0.00553392	0.0385656
Mtfmt	-0.548238	61.2499	0.00554277	0.0386047
Mark1	0.548008	246.199	0.00556665	0.0387421
Nup93	0.547985	219.386	0.00556901	0.0387421
Depdc5	-0.547842	500.483	0.0055839	0.0388229
Fam175a	-0.547599	95.7155	0.00560934	0.0389771
Vsx1	-0.547268	210.011	0.00564415	0.039196
Cd99l2	-0.547155	232.314	0.00565599	0.0392554
Casp7	-0.546944	222.619	0.0056783	0.0393872
Gpr37	-0.546479	1024.72	0.00572771	0.0396942
Gstt1	-0.546464	46.5632	0.00572923	0.0396942
Uqcrh	-0.546365	387.896	0.00573987	0.0397447
Hist1h2bc	0.546332	494.707	0.0057433	0.0397454
Mccc1	0.546195	163.324	0.00575801	0.039824
Pcdha12	-0.546139	67.071	0.00576402	0.0398424
Asb13	-0.546099	200.438	0.00576828	0.0398487
Rrp15	0.545962	61.5212	0.00578295	0.0399269
Fam169a	0.545819	6260.93	0.00579838	0.0400085
Pcdha10	0.545786	75.7489	0.00580191	0.0400085
Acsl5	0.545759	78.8633	0.00580487	0.0400085
Edc4	0.545659	568.644	0.00581559	0.0400592
Garem1	0.545582	269.417	0.00582392	0.0400609
Xpo7	-0.545579	719.807	0.00582427	0.0400609
Arfip1	-0.54555	246.045	0.00582744	0.0400609
Pdk1	0.545532	397.986	0.0058293	0.0400609
Pcgf6	0.54548	145.749	0.00583498	0.0400648
Ttpal	-0.545465	255.789	0.00583661	0.0400648
Cry1	-0.545419	242.147	0.00584155	0.0400756
2010320M18Rik	-0.545289	52.0343	0.00585561	0.0401489
Jade3	-0.545241	95.3291	0.00586087	0.0401618
Atad2b	0.545178	1614.94	0.00586772	0.0401856
Selenon	-0.545076	139.742	0.00587879	0.0402105
Mrpl33	0.545073	50.7525	0.00587917	0.0402105
Efr3b	-0.545029	669.754	0.00588395	0.0402105
Zfp59	-0.545021	204.914	0.00588487	0.0402105
Xpnpep3	0.544893	190.677	0.00589881	0.04025
Myo1b	0.544893	339.524	0.00589882	0.04025
Acot13	-0.544874	89.2636	0.00590081	0.04025
Msto1	-0.544812	67.703	0.00590763	0.0402554
Asah1	-0.544805	364.387	0.00590836	0.0402554
Jchain	-0.54472	98.5294	0.00591771	0.0402748
Sh3rf3	0.544708	49.689	0.005919	0.0402748
Kifc2	-0.544687	323.209	0.00592137	0.0402748
Ssc5d	-0.544506	107.837	0.00594115	0.0403863
Lcorl	-0.544465	541.719	0.00594566	0.0403938
Zfr2	-0.544416	184.16	0.00595108	0.0404076
BC037032	0.544157	69.1683	0.00597965	0.0405622
Tfb2m	-0.544148	114.624	0.00598067	0.0405622
Zfp280b	-0.543975	179.584	0.00599981	0.0406688
Htr2a	-0.543941	32.9572	0.00600352	0.0406707
Myl12b	-0.543843	622.246	0.00601442	0.0407214
Edem2	-0.543792	217.305	0.00602012	0.0407369
Lasp1	-0.543591	356.027	0.00604242	0.040855
Abcb8	-0.543573	155.33	0.00604446	0.040855
1600020E01Rik	0.543439	50.5656	0.0060594	0.0409327
Trappc6b	-0.543402	308.077	0.0060635	0.0409372
Pcdhb21	-0.543038	99.0959	0.00610437	0.0411687
Styx	-0.543035	760.091	0.0061047	0.0411687
Pcdhb8	-0.542883	81.6593	0.00612176	0.0412603
Cers5	-0.542656	169.012	0.00614736	0.0413913
Akt3	0.542649	1876.08	0.00614815	0.0413913
C330018D20Rik	0.542538	96.7603	0.00616074	0.0414526
Baiap3	-0.542493	48.1629	0.00616587	0.0414637
Erc2	-0.542367	851.793	0.00618019	0.0415365
Sept4	-0.542194	654.654	0.00619983	0.0416449
Pnmal2	0.541996	1005.45	0.00622235	0.0417549
2610002M06Rik	-0.541989	293.918	0.00622322	0.0417549
6430548M08Rik	-0.541938	2434.1	0.00622905	0.0417704
Gtf2a1	0.541832	1063.44	0.00624117	0.0418057
P4hb	-0.541831	1191.13	0.00624133	0.0418057
Nme5	-0.541556	41.6081	0.00627287	0.0419933
Pikfyve	0.541335	995.773	0.00629829	0.0421398
Chac2	0.541303	63.4238	0.00630201	0.0421409
Tmem108	-0.541019	189.39	0.00633487	0.0423144
Rcor3	-0.541017	295.276	0.00633507	0.0423144
Ppp1r16b	0.540931	201.87	0.00634502	0.0423571
Spc25	0.540896	364.529	0.00634916	0.0423609
Ccdc39	-0.540785	211.459	0.00636199	0.0424228
Atp6v0e2	0.540604	1623	0.00638308	0.0425396
Cbfa2t2	0.540458	492.605	0.00640019	0.0426112
Zfp644	-0.54043	3277.03	0.00640349	0.0426112
Snca	0.54042	110.139	0.00640457	0.0426112
Agfg2	0.540316	72.9013	0.00641683	0.0426689
Ezh1	0.540173	505.658	0.00643357	0.0427563
5033417F24Rik	0.540131	45.4259	0.00643852	0.0427653
Nup155	-0.540079	429.464	0.00644463	0.042782
Unc119b	0.539974	228.086	0.00645693	0.0428321
Qrsl1	-0.539954	55.3257	0.00645938	0.0428321
Asns	0.539764	174.192	0.00648172	0.0429563
Lsamp	-0.539612	1650.97	0.00649974	0.0430518
Nelfb	0.539495	223.236	0.00651365	0.0431142
Nudt12	0.539455	38.5862	0.00651838	0.0431142
Gmcl1	-0.539392	142.47	0.00652587	0.0431142
Slc5a3	0.539381	881.57	0.00652717	0.0431142
Klf10	-0.53936	60.3145	0.00652966	0.0431142
Dpy19l3	-0.539349	112.818	0.00653092	0.0431142
Ankrd13d	0.539281	67.3102	0.00653909	0.0431253
Zfp810	-0.539274	375.799	0.00653985	0.0431253
Prcd	0.539185	805.274	0.00655047	0.0431714
Parp12	-0.539109	46.0814	0.00655959	0.0432076
Fkbp15	0.538868	344.925	0.00658833	0.0433728
Slco1a4	-0.538611	124.189	0.00661924	0.0435522
Zkscan17	-0.538232	133.726	0.00666498	0.043829
Uqcr11	-0.538121	125.109	0.00667834	0.0438814
Ccnl2	-0.538105	679.323	0.00668033	0.0438814
Klhdc2	-0.538004	522.907	0.00669262	0.0439379
Bcdin3d	-0.537921	40.9469	0.00670264	0.043959
Praf2	-0.537916	290.615	0.00670322	0.043959
Fgfr1op2	-0.537647	359.909	0.00673597	0.0441493
Sema6d	0.537503	113.132	0.00675358	0.0442404
Mrps25	-0.537127	517.23	0.0067998	0.0444952
Spag9	-0.537125	2736.14	0.00679995	0.0444952
Usf2	-0.536993	371.01	0.00681623	0.0445765
Zfr	-0.536953	2031.65	0.00682118	0.0445765
Sidt1	0.536933	26.168	0.00682362	0.0445765
Usp48	0.536833	1488.13	0.006836	0.0446329
Smyd2	-0.536635	143.916	0.0068605	0.0447683
Gaa	-0.536465	536.033	0.00688158	0.0448812
Zfp780b	0.536383	247.026	0.00689172	0.0449227
Zfp9	-0.536255	100.596	0.00690776	0.0449958
Edf1	-0.536233	218.634	0.00691051	0.0449958
AA986860	-0.536129	37.4476	0.00692348	0.0450556
Rab3b	-0.536081	29.6933	0.00692941	0.0450696
Cttnbp2	0.535821	457.67	0.006962	0.0452568
Ikzf5	-0.535751	493.685	0.00697072	0.0452762
Plch1	-0.535736	1553.5	0.00697259	0.0452762
Rpp30	-0.535508	76.9015	0.00700132	0.0454123
Gdap10	-0.535507	75.2977	0.0070014	0.0454123
Pcdh17	-0.535479	419.633	0.00700501	0.0454123
Ikbkg	0.535251	630.769	0.00703373	0.0455737
Glcci1	0.535186	1063.16	0.00704198	0.0456023
Aacs	-0.535122	214.44	0.00705018	0.0456306
Pcdha2	0.535088	52.8989	0.0070544	0.045633
Pdlim5	-0.535041	317.717	0.00706035	0.0456408
Spag7	-0.535018	259.045	0.00706328	0.0456408
Tmem163	-0.534952	82.5923	0.00707174	0.0456707
Pigk	-0.534751	349.809	0.00709726	0.0458106
Nos3	-0.534588	32.1402	0.00711804	0.0459199
N4bp2l1	-0.534317	109.114	0.0071528	0.0461191
Rab5b	-0.534182	890.742	0.00717012	0.0462057
Pdha1	-0.534087	709.77	0.00718231	0.0462592
Zfp599	-0.533978	26.0915	0.00719636	0.0463246
Nhlrc3	-0.533831	31.0473	0.00721539	0.046422
Umad1	0.533726	131.663	0.00722896	0.0464841
Klhl3	-0.533648	78.3837	0.00723912	0.0465243
Dgcr6	-0.533603	99.9773	0.00724493	0.0465263
Rgs3	-0.5335	193.499	0.00725834	0.0465263
2610524H06Rik	-0.533482	64.2016	0.00726061	0.0465263
Zfhx2os	0.533469	82.5589	0.00726231	0.0465263
Ddit4	0.533448	371.637	0.00726509	0.0465263
Ankrd50	-0.533446	273.064	0.00726531	0.0465263
Prkg2	0.533434	48.8905	0.0072668	0.0465263
Slc35c1	0.533376	34.7838	0.00727439	0.0465498
Elp6	0.533308	51.7651	0.00728323	0.0465814
Sdha	0.533174	1403.55	0.00730066	0.0466602
Ndst4	0.533153	41.8787	0.00730341	0.0466602
Dock8	-0.533014	73.1908	0.00732168	0.0467519
Pip5k1a	-0.532781	319.365	0.00735218	0.0469214
Zbtb22	-0.532584	364.695	0.00737807	0.0470614
Tle4	0.532552	460.201	0.00738222	0.0470627
Oxct1	0.532512	683.871	0.00738762	0.0470719
Npm1	-0.532432	438.248	0.00739809	0.0471133
Desi1	0.53215	526.062	0.00743546	0.0473259
Zfand2b	0.532071	46.4086	0.00744582	0.0473666
Cecr5	0.532003	94.61	0.00745488	0.0473988
Pappa2	0.531865	152.247	0.0074732	0.0474899
Esrrb	0.531774	1708.2	0.00748535	0.0475418
Spopl	-0.531669	213.318	0.00749938	0.0475917
Elmod2	-0.531655	895.786	0.00750122	0.0475917
Rexo2	-0.531617	127.771	0.00750638	0.0475991
Lin7a	-0.531412	1558.49	0.00753371	0.0477469
Mbtps1	-0.531303	840.98	0.00754836	0.0477726
Flcn	-0.531296	801.122	0.00754925	0.0477726
Kcnmb2	-0.531273	24.6302	0.00755242	0.0477726
Rabep2	0.531247	75.7991	0.0075559	0.0477726
Aaed1	0.531232	59.8245	0.00755789	0.0477726
Tmod2	-0.531195	1875.85	0.00756287	0.0477726
Rps19	-0.531173	122.892	0.00756587	0.0477726
Pdp2	0.53112	180.165	0.00757292	0.0477811
Arfrp1	-0.531103	177.041	0.00757525	0.0477811
Mrpl42	-0.530909	112.829	0.00760141	0.0479105
Slc2a3	-0.530891	562.518	0.00760381	0.0479105
Rbms3	-0.530818	137.98	0.00761372	0.0479475
Abcd4	-0.530688	53.2572	0.00763122	0.0479777
Zfp511	0.53068	63.3831	0.00763237	0.0479777
D1Ertd622e	-0.530675	595.806	0.00763305	0.0479777
E130307A14Rik	-0.530651	44.9602	0.00763631	0.0479777
Socs4	-0.530633	111.024	0.00763869	0.0479777
B3gntl1	0.530327	59.5653	0.00768025	0.0481977
Camk2d	-0.530307	2475.64	0.00768299	0.0481977
Ppm1d	-0.530286	577.094	0.00768587	0.0481977
Iffo2	-0.530143	159.711	0.00770544	0.048295
Nxph3	-0.530095	59.065	0.00771195	0.0483104
Pip4k2c	-0.52991	741.756	0.00773721	0.0484431
Cox5b	-0.529878	202.573	0.00774162	0.0484452
Tcf24	0.529586	55.5793	0.00778179	0.048671
Xk	0.529537	63.067	0.00778852	0.0486875
Neurod4	-0.529437	1749.72	0.00780229	0.0487234
Aplp1	-0.529436	433.613	0.00780246	0.0487234
Pfdn4	-0.529378	39.6033	0.00781038	0.0487473
Ap3s2	0.528984	618.412	0.00786499	0.0490624
Spcs3	-0.528785	219.951	0.00789269	0.0492093
Fam173b	-0.528613	65.9933	0.00791658	0.0493317
Tgfbr1	-0.528584	444.687	0.00792061	0.0493317
Vcp	-0.528515	1100.09	0.00793038	0.0493617
Brdt	0.528491	43.8715	0.00793372	0.0493617
Map4k2	-0.528331	272.846	0.00795613	0.0494565
Tmem123	-0.528323	100.675	0.00795727	0.0494565
Rp2	-0.528125	206.868	0.00798497	0.0496027
Plce1	-0.527734	351.002	0.0080401	0.0498954
Fundc1	-0.527732	280.849	0.00804047	0.0498954

## Sheet: Table S7
Table S7. Gene ontology categories significantly associated with genes whose expression correlates with susceptibility to myopia in Collaborative Cross mice (BP, biological process; CC, cellular component; MF, molecular function)
Category	ID	Term	P-value
BP	GO:0009968	negative regulation of signal transduction	3.52282e-05
BP	GO:0098609	cell-cell adhesion	4.71266e-05
BP	GO:0015031	protein transport	0.000210052
BP	GO:0006412	translation	0.000212637
BP	GO:0006810	transport	0.000266271
BP	GO:0008152	metabolic process	0.000589045
BP	GO:0006355	regulation of transcription, DNA-templated	0.00359574
BP	GO:0007156	homophilic cell adhesion via plasma membrane adhesion molecules	0.00446864
BP	GO:0007040	lysosome organization	0.00586416
BP	GO:0010506	regulation of autophagy	0.00591292
BP	GO:0006364	rRNA processing	0.00705065
BP	GO:0051894	positive regulation of focal adhesion assembly	0.00792106
BP	GO:0000422	mitophagy	0.00813786
BP	GO:0006596	polyamine biosynthetic process	0.00818736
BP	GO:0006281	DNA repair	0.00872529
BP	GO:0006024	glycosaminoglycan biosynthetic process	0.00925573
BP	GO:0030433	ER-associated ubiquitin-dependent protein catabolic process	0.0101018
BP	GO:0001921	positive regulation of receptor recycling	0.010115
BP	GO:0007067	mitotic nuclear division	0.0119514
BP	GO:0051272	positive regulation of cellular component movement	0.0119782
BP	GO:0008654	phospholipid biosynthetic process	0.0130407
BP	GO:0006635	fatty acid beta-oxidation	0.0131871
BP	GO:0042273	ribosomal large subunit biogenesis	0.0156476
BP	GO:0040008	regulation of growth	0.0166788
BP	GO:0035556	intracellular signal transduction	0.017511
BP	GO:0048842	positive regulation of axon extension involved in axon guidance	0.0182515
BP	GO:0000226	microtubule cytoskeleton organization	0.0205805
BP	GO:0031334	positive regulation of protein complex assembly	0.0215802
BP	GO:0043516	regulation of DNA damage response, signal transduction by p53 class mediator	0.0219323
BP	GO:0048936	peripheral nervous system neuron axonogenesis	0.0219323
BP	GO:1990126	retrograde transport, endosome to plasma membrane	0.0225125
BP	GO:0070932	histone H3 deacetylation	0.0225125
BP	GO:0006629	lipid metabolic process	0.025661
BP	GO:0010718	positive regulation of epithelial to mesenchymal transition	0.026496
BP	GO:0090305	nucleic acid phosphodiester bond hydrolysis	0.0273119
BP	GO:0070723	response to cholesterol	0.0273119
BP	GO:0032007	negative regulation of TOR signaling	0.02745
BP	GO:0051301	cell division	0.0297874
BP	GO:0007568	aging	0.0306754
BP	GO:0001938	positive regulation of endothelial cell proliferation	0.0315276
BP	GO:0000462	maturation of SSU-rRNA from tricistronic rRNA transcript (SSU-rRNA, 5.8S rRNA, LSU-rRNA)	0.0324121
BP	GO:0031572	G2 DNA damage checkpoint	0.0326186
BP	GO:0045725	positive regulation of glycogen biosynthetic process	0.0373211
BP	GO:0006974	cellular response to DNA damage stimulus	0.0379246
BP	GO:0051497	negative regulation of stress fiber assembly	0.0392435
BP	GO:0007264	small GTPase mediated signal transduction	0.0424686
BP	GO:0006914	autophagy	0.0437635
BP	GO:0007224	smoothened signaling pathway	0.0456895
BP	GO:0003351	epithelial cilium movement	0.0463898
BP	GO:0043981	histone H4-K5 acetylation	0.0463898
BP	GO:0043982	histone H4-K8 acetylation	0.0463898
BP	GO:0007178	transmembrane receptor protein serine/threonine kinase signaling pathway	0.0466282
BP	GO:0006897	endocytosis	0.0477371
BP	GO:0006351	transcription, DNA-templated	0.0495801
BP	GO:0050680	negative regulation of epithelial cell proliferation	0.0498149
CC	GO:0005737	cytoplasm	1.28937e-13
CC	GO:0005739	mitochondrion	1.93507e-08
CC	GO:0005622	intracellular	2.20539e-08
CC	GO:0005634	nucleus	2.28987e-08
CC	GO:0016020	membrane	7.43559e-07
CC	GO:0005840	ribosome	7.44515e-07
CC	GO:0005856	cytoskeleton	7.50876e-06
CC	GO:0030529	intracellular ribonucleoprotein complex	8.37081e-06
CC	GO:0000139	Golgi membrane	2.78848e-05
CC	GO:0005654	nucleoplasm	2.87569e-05
CC	GO:0005913	cell-cell adherens junction	5.22309e-05
CC	GO:0072686	mitotic spindle	0.000133304
CC	GO:0000922	spindle pole	0.000283759
CC	GO:0005640	nuclear outer membrane	0.000342737
CC	GO:0070062	extracellular exosome	0.000384448
CC	GO:0005829	cytosol	0.000433358
CC	GO:0005637	nuclear inner membrane	0.000457348
CC	GO:0031252	cell leading edge	0.000855487
CC	GO:0005925	focal adhesion	0.0023513
CC	GO:0043209	myelin sheath	0.00247355
CC	GO:0005730	nucleolus	0.00254487
CC	GO:0015935	small ribosomal subunit	0.00265265
CC	GO:0098793	presynapse	0.00267598
CC	GO:0014069	postsynaptic density	0.00306361
CC	GO:0032587	ruffle membrane	0.00309044
CC	GO:0005759	mitochondrial matrix	0.00355986
CC	GO:0005777	peroxisome	0.00457712
CC	GO:0045177	apical part of cell	0.00486843
CC	GO:0022627	cytosolic small ribosomal subunit	0.00528654
CC	GO:0005783	endoplasmic reticulum	0.00626656
CC	GO:0044754	autolysosome	0.00785301
CC	GO:0042995	cell projection	0.0105624
CC	GO:0031965	nuclear membrane	0.0134443
CC	GO:0005794	Golgi apparatus	0.0147375
CC	GO:0030175	filopodium	0.0151201
CC	GO:0005768	endosome	0.0170536
CC	GO:0005813	centrosome	0.0178578
CC	GO:0031901	early endosome membrane	0.0178597
CC	GO:0005743	mitochondrial inner membrane	0.0187516
CC	GO:0005635	nuclear envelope	0.018955
CC	GO:0030131	clathrin adaptor complex	0.020607
CC	GO:0048471	perinuclear region of cytoplasm	0.0209219
CC	GO:0000421	autophagosome membrane	0.0218497
CC	GO:0030054	cell junction	0.0238158
CC	GO:0022625	cytosolic large ribosomal subunit	0.0255485
CC	GO:0034098	VCP-NPL4-UFD1 AAA ATPase complex	0.0264733
CC	GO:0005930	axoneme	0.0293711
CC	GO:0030864	cortical actin cytoskeleton	0.0302989
CC	GO:0005789	endoplasmic reticulum membrane	0.0331419
CC	GO:0005901	caveola	0.0348188
CC	GO:0043234	protein complex	0.0351494
CC	GO:0045202	synapse	0.0352561
CC	GO:0030426	growth cone	0.0359578
CC	GO:0072687	meiotic spindle	0.0371809
CC	GO:0071013	catalytic step 2 spliceosome	0.0383063
CC	GO:0043231	intracellular membrane-bounded organelle	0.0427641
CC	GO:0015629	actin cytoskeleton	0.0446888
CC	GO:0005911	cell-cell junction	0.0446888
CC	GO:0035098	ESC/E(Z) complex	0.0447152
CC	GO:0005802	trans-Golgi network	0.047761
CC	GO:0005681	spliceosomal complex	0.0485004
MF	GO:0046872	metal ion binding	1.11175e-07
MF	GO:0044822	poly(A) RNA binding	3.38064e-06
MF	GO:0000166	nucleotide binding	8.60545e-06
MF	GO:0098641	cadherin binding involved in cell-cell adhesion	2.01743e-05
MF	GO:0043130	ubiquitin binding	2.54993e-05
MF	GO:0016740	transferase activity	5.0738e-05
MF	GO:0003676	nucleic acid binding	5.95747e-05
MF	GO:0005096	GTPase activator activity	7.22777e-05
MF	GO:0003735	structural constituent of ribosome	0.000213684
MF	GO:0003824	catalytic activity	0.000238036
MF	GO:0031625	ubiquitin protein ligase binding	0.000517688
MF	GO:0016787	hydrolase activity	0.00132642
MF	GO:0031593	polyubiquitin binding	0.00163793
MF	GO:0003723	RNA binding	0.00526394
MF	GO:0005524	ATP binding	0.00624641
MF	GO:0016874	ligase activity	0.00634356
MF	GO:0003779	actin binding	0.00792449
MF	GO:0032403	protein complex binding	0.00837852
MF	GO:0005515	protein binding	0.0120686
MF	GO:0004553	hydrolase activity, hydrolyzing O-glycosyl compounds	0.0152799
MF	GO:0019899	enzyme binding	0.0175414
MF	GO:0016829	lyase activity	0.0182194
MF	GO:0016831	carboxy-lyase activity	0.0183732
MF	GO:0004675	transmembrane receptor protein serine/threonine kinase activity	0.0218841
MF	GO:0000030	mannosyltransferase activity	0.0218841
MF	GO:0043022	ribosome binding	0.0220246
MF	GO:0004702	receptor signaling protein serine/threonine kinase activity	0.0246883
MF	GO:0003756	protein disulfide isomerase activity	0.0258765
MF	GO:0004198	calcium-dependent cysteine-type endopeptidase activity	0.0258765
MF	GO:0003746	translation elongation factor activity	0.0264514
MF	GO:0005085	guanyl-nucleotide exchange factor activity	0.0308871
MF	GO:0003887	DNA-directed DNA polymerase activity	0.0312526
MF	GO:0008092	cytoskeletal protein binding	0.0329201
MF	GO:0019215	intermediate filament binding	0.0374982
MF	GO:0016757	transferase activity, transferring glycosyl groups	0.0404551
MF	GO:0005381	iron ion transmembrane transporter activity	0.0406591
MF	GO:0016853	isomerase activity	0.0421968
MF	GO:0016887	ATPase activity	0.0438211
MF	GO:0030165	PDZ domain binding	0.0451417
MF	GO:0030695	GTPase regulator activity	0.0451755
MF	GO:0005547	phosphatidylinositol-3,4,5-trisphosphate binding	0.0498332

## Sheet: Table S8
Table S8. Canonical signaling pathways affected by genes whose expression correlates with susceptibility to myopia in Collaborative Cross mice
Canonical Pathways	-log(P-value)	z-score	References to previous publications identifying the pathway
mTOR Signaling	4.01	-1.414	Tkatchenko et al. Gene expression in response to optical defocus of opposite signs reveals bidirectional mechanism of visually guided eye growth. PLoS Biol. 2018;16(10):e2006021.
Iron homeostasis signaling pathway	3.3	no activity pattern available
Amyloid Processing	3.28	1.633	Tkatchenko et al. APLP2 Regulates Refractive Error and Myopia Development in Mice and Humans. PLoS Genet. 2015;11(8):e1005432.
Antiproliferative Role of TOB in Cell Signaling	3.17	no activity pattern available
Axonal Guidance Signaling	3.08	no activity pattern available
D-myo-inositol (1,4,5)-Trisphosphate Biosynthesis	3.05	-0.707
EIF2 Signaling	2.95	-1.886	Tkatchenko et al. Gene expression in response to optical defocus of opposite signs reveals bidirectional mechanism of visually guided eye growth. PLoS Biol. 2018;16(10):e2006021.
HIPPO signaling	2.89	0.302	Tkatchenko et al. Gene expression in response to optical defocus of opposite signs reveals bidirectional mechanism of visually guided eye growth. PLoS Biol. 2018;16(10):e2006021.
Tight Junction Signaling	2.79	no activity pattern available	Riddell et al. Bidirectional Expression of Metabolic, Structural, and Immune Pathways in Early Myopia and Hyperopia. Frontiers in neuroscience. 2016;10:390.
Protein Kinase A Signaling	2.53	-2.466	Tkatchenko et al. Gene expression in response to optical defocus of opposite signs reveals bidirectional mechanism of visually guided eye growth. PLoS Biol. 2018;16(10):e2006021.
Epithelial Adherens Junction Signaling	2.42	no activity pattern available	Tkatchenko et al. Gene expression in response to optical defocus of opposite signs reveals bidirectional mechanism of visually guided eye growth. PLoS Biol. 2018;16(10):e2006021.
RAR Activation	2.33	no activity pattern available
D-myo-inositol-5-phosphate Metabolism	2.32	-1.877
Regulation of eIF4 and p70S6K Signaling	2.29	-0.707	Tkatchenko et al. Gene expression in response to optical defocus of opposite signs reveals bidirectional mechanism of visually guided eye growth. PLoS Biol. 2018;16(10):e2006021.
Superpathway of Cholesterol Biosynthesis	2.27	-2.646
Assembly of RNA Polymerase II Complex	2.27	no activity pattern available
Cell Cycle: G2/M DNA Damage Checkpoint Regulation	2.27	0.378
PTEN Signaling	2	0.943	Tkatchenko et al. Gene expression in response to optical defocus of opposite signs reveals bidirectional mechanism of visually guided eye growth. PLoS Biol. 2018;16(10):e2006021.
PPARα/RXRα Activation	1.89	0.894	Riddell et al. Bidirectional Expression of Metabolic, Structural, and Immune Pathways in Early Myopia and Hyperopia. Frontiers in neuroscience. 2016;10:390.
PI3K/AKT Signaling	1.8	-0.728	Tkatchenko et al. Gene expression in response to optical defocus of opposite signs reveals bidirectional mechanism of visually guided eye growth. PLoS Biol. 2018;16(10):e2006021.
Choline Biosynthesis III	1.8	-1	Tkatchenko et al. Gene expression in response to optical defocus of opposite signs reveals bidirectional mechanism of visually guided eye growth. PLoS Biol. 2018;16(10):e2006021.
Inhibition of Angiogenesis by TSP1	1.8	1.342
Biotin-carboxyl Carrier Protein Assembly	1.75	no activity pattern available
GP6 Signaling Pathway	1.71	-1.698
RhoGDI Signaling	1.61	0.229
3-phosphoinositide Degradation	1.58	-1.789
Sirtuin Signaling Pathway	1.58	-0.756
Melatonin Signaling	1.58	-1.897
Phosphatidylethanolamine Biosynthesis II	1.53	no activity pattern available
Cell Cycle Control of Chromosomal Replication	1.5	no activity pattern available
Unfolded protein response	1.5	no activity pattern available
IGF-1 Signaling	1.49	-0.277
Mismatch Repair in Eukaryotes	1.47	no activity pattern available	Tkatchenko et al. Gene expression in response to optical defocus of opposite signs reveals bidirectional mechanism of visually guided eye growth. PLoS Biol. 2018;16(10):e2006021.
Methylmalonyl Pathway	1.47	no activity pattern available
L-cysteine Degradation I	1.47	no activity pattern available	Riddell et al. Bidirectional Expression of Metabolic, Structural, and Immune Pathways in Early Myopia and Hyperopia. Frontiers in neuroscience. 2016;10:390.
Fatty Acid β-oxidation III (Unsaturated, Odd Number)	1.47	no activity pattern available
Superpathway of Inositol Phosphate Compounds	1.44	-2.117
Opioid Signaling Pathway	1.43	-0.962
D-myo-inositol (1,4,5,6)-Tetrakisphosphate Biosynthesis	1.43	-1.414
D-myo-inositol (3,4,5,6)-tetrakisphosphate Biosynthesis	1.43	-1.414
Estrogen Receptor Signaling	1.43	no activity pattern available
RAN Signaling	1.39	no activity pattern available	Tkatchenko et al. Gene expression in response to optical defocus of opposite signs reveals bidirectional mechanism of visually guided eye growth. PLoS Biol. 2018;16(10):e2006021.
Superpathway of Geranylgeranyldiphosphate Biosynthesis I (via Mevalonate)	1.39	-2
DNA Methylation and Transcriptional Repression Signaling	1.31	no activity pattern available
D-myo-inositol (1,4,5)-trisphosphate Degradation	1.3	-2
