# Supplementary material for: Analysis of genetic networks regulating refractive eye development in collaborative cross progenitor strain mice reveals new genes and pathways underlying human myopia
Source: BMC Med Genomics. 2019 Jul 30;12:113. doi: 10.1186/s12920-019-0560-1 (PMC6668126; doi:10.1186/s12920-019-0560-1)
Supplement: Supplementary file 4 — Table S9. List of genes whose expression correlates with both baseline refractive error and susceptibility to myopia in Collaborative Cross mice. Table S10. Gene ontology categories significantly associated with genes whose expression correlates with both baseline refractive error and susceptibility to myopia in Collaborative Cross mice (BP, biological process; CC, cellular component; MF, molecular function). Table S11. Canonical signaling pathways affected by genes whose expression correlates with both baseline refractive error and susceptibility to myopia in Collaborative Cross mice. (XLSX 110 kb) [file 12920_2019_560_MOESM4_ESM.xlsx]

## Sheet: Table S9
Table S9. List of genes whose expression correlates with both baseline refractive error and susceptibility to myopia in Collaborative Cross mice
Gene ID	Correlation with baseline refractive error				Correlation with susceptibility to myopia
	Correlation (with negative RE)	Expression (reads)	P-Value	FDR-adjusted P-value	Correlation (with high myopia)	Expression (reads)	P-Value	FDR-adjusted P-value
Sept4	0.695549	654.654	0.000161036	0.0039079	-0.542194	654.654	0.00619983	0.0416449
0610037L13Rik	0.65723	87.9122	0.000484124	0.00751846	-0.617002	87.9122	0.00132021	0.0162436
1500011B03Rik	0.656934	249.932	0.000487978	0.00752917	-0.660387	249.932	0.000444722	0.00827921
1600020E01Rik	-0.643595	50.5656	0.000691037	0.00928878	0.543439	50.5656	0.0060594	0.0409327
1700030K09Rik	-0.543521	89.2301	0.00605029	0.0369278	0.582382	89.2301	0.00282673	0.0250226
1700048O20Rik	0.565572	82.8991	0.00397306	0.0278841	-0.698648	82.8991	0.000146257	0.00430942
2210418O10Rik	0.519778	376.503	0.00923281	0.0483492	-0.682653	376.503	0.000237451	0.00556449
2510009E07Rik	0.631147	1473.87	0.000942495	0.0113827	-0.620856	1473.87	0.00120629	0.0153805
2610002M06Rik	0.678839	293.918	0.00026538	0.00521811	-0.541989	293.918	0.00622322	0.0417549
2610008E11Rik	0.783189	714.304	6.04235e-06	0.000619151	-0.655299	714.304	0.000509691	0.00898169
2610524H06Rik	0.698216	64.2016	0.000148243	0.00375246	-0.533482	64.2016	0.00726061	0.0465263
2810013P06Rik	0.621636	273.032	0.0011843	0.0131544	-0.785536	273.032	5.42448e-06	0.000827303
2900011O08Rik	0.589486	428.407	0.00243456	0.0202227	-0.555802	428.407	0.0048036	0.0351437
3830432H09Rik	-0.631379	31.0693	0.000937187	0.0113348	0.582513	31.0693	0.00281903	0.0250226
4632415L05Rik	0.530017	451.343	0.00772255	0.0428686	-0.593328	451.343	0.00224242	0.0217407
4933421O10Rik	0.528542	161.508	0.0079265	0.0436949	-0.745549	161.508	2.90212e-05	0.00178879
5033417F24Rik	-0.610076	45.4259	0.00154815	0.0154238	0.540131	45.4259	0.00643852	0.0427653
5330413P13Rik	0.716779	76.1806	8.12553e-05	0.00285137	-0.791363	76.1806	4.12577e-06	0.000730626
5330434G04Rik	0.743071	168.871	3.18783e-05	0.00163012	-0.562366	168.871	0.0042311	0.0322855
5430405H02Rik	-0.582185	56.2681	0.00283833	0.0223312	0.64637	56.2681	0.000643651	0.0103054
6330549D23Rik	-0.536516	32.1301	0.00687522	0.0397993	0.662476	32.1301	0.000420207	0.00795984
8430429K09Rik	0.675543	44.9538	0.000291783	0.00553749	-0.597236	44.9538	0.00206039	0.0208245
9330159F19Rik	-0.666418	345.273	0.000377115	0.00646466	0.737012	345.273	3.99299e-05	0.00213689
9530082P21Rik	0.543537	30.3039	0.00604842	0.0369278	-0.563971	30.3039	0.00410018	0.0317569
A330076H08Rik	0.528049	313.324	0.00799566	0.0438576	-0.650112	313.324	0.000584208	0.00965241
A630072M18Rik	0.698128	106.114	0.000148649	0.00375246	-0.557245	106.114	0.00467248	0.0345456
A930016O22Rik	-0.608927	75.5479	0.00158905	0.0155583	0.703199	75.5479	0.000126704	0.00399807
AA986860	0.635968	37.4476	0.000837087	0.0105599	-0.536129	37.4476	0.00692348	0.0450556
Abca8a	0.61371	1503.89	0.00142466	0.0147629	-0.737168	1503.89	3.97016e-05	0.00213689
Abcb10	0.539853	200.76	0.0064713	0.0383762	-0.618904	200.76	0.00126287	0.0157806
Abcb1a	0.518487	91.4136	0.00943955	0.049122	-0.671977	91.4136	0.000322891	0.00669988
Abcc5	-0.719732	755.295	7.35277e-05	0.00271756	0.639166	755.295	0.000772907	0.0115364
Abcd2	0.648189	501.594	0.000614133	0.00860509	-0.685442	501.594	0.000218676	0.005285
Ablim1	-0.761915	2172.88	1.5188e-05	0.00100833	0.580354	2172.88	0.00294805	0.0257679
Acad10	-0.635714	37.0414	0.000842376	0.0105817	0.590758	37.0414	0.00236944	0.0224061
Acadm	0.609875	449.5	0.00155524	0.0154238	-0.80721	449.5	1.87327e-06	0.000436951
Acbd5	0.619413	766.038	0.0012479	0.0135201	-0.598129	766.038	0.0020206	0.0205509
Actr8	-0.675713	351.633	0.000290367	0.00552673	0.611049	351.633	0.00151421	0.0173035
Adam19	-0.540141	36.6952	0.00643727	0.0383464	0.626572	36.6952	0.0010529	0.0141155
Adamts5	-0.606726	602.652	0.00166993	0.0160724	0.731389	602.652	4.89488e-05	0.00233984
Adra2a	0.600101	43.2785	0.00193508	0.0175418	-0.595323	43.2785	0.00214786	0.0212798
Aes	-0.615475	1132.96	0.0013678	0.01438	0.641739	1132.96	0.000724376	0.0111442
Afap1l1	0.653846	57.9583	0.000529685	0.00800291	-0.694581	57.9583	0.000165912	0.00456874
Agfg2	-0.605497	72.9013	0.00171665	0.016337	0.540316	72.9013	0.00641683	0.0426689
Agpat3	-0.59505	4971.92	0.0021606	0.018761	0.781464	4971.92	6.53556e-06	0.00091467
AI450353	-0.607501	39.7454	0.00164105	0.0158844	0.585404	39.7454	0.0026538	0.0240439
Akap13	0.614305	1025.46	0.00140527	0.0145873	-0.656042	1025.46	0.000499722	0.00885032
Alg14	0.586992	39.8732	0.00256659	0.0208126	-0.552682	39.8732	0.00509778	0.03651
Amd1	0.708694	526.791	0.00010617	0.00320118	-0.662243	526.791	0.000422883	0.00797245
Amd2	0.721677	600.651	6.87972e-05	0.00262312	-0.621022	600.651	0.00120159	0.015337
Amt	0.666873	76.6909	0.000372398	0.00641107	-0.551558	76.6909	0.00520735	0.0370051
Ankrd42	-0.659274	154.773	0.000458293	0.00728373	0.620779	154.773	0.00120849	0.015392
Ankrd50	0.792341	273.064	3.93726e-06	0.000484778	-0.533446	273.064	0.00726531	0.0465263
Ankrd6	-0.596379	341.177	0.00209922	0.0184843	0.761158	341.177	1.56672e-05	0.00133126
Ankrd9	0.649814	26.3197	0.000588762	0.00843174	-0.552227	26.3197	0.00514189	0.0367375
Aoc2	-0.581269	51.585	0.00289281	0.0226549	0.738044	51.585	3.84433e-05	0.00213095
Ap2a2	-0.621146	3038.48	0.00119806	0.0132507	0.766047	3038.48	1.27938e-05	0.00120789
Ap3b2	0.601765	775.644	0.00186535	0.0171239	-0.589876	775.644	0.00241444	0.0227053
Apoo	0.589457	69.8526	0.00243603	0.0202227	-0.656975	69.8526	0.000487434	0.00877477
Appl2	0.729553	749.79	5.22591e-05	0.002294	-0.704281	749.79	0.000122404	0.00395286
Arhgap18	0.544296	70.1373	0.00596427	0.0365915	-0.557494	70.1373	0.00465014	0.0344661
Arid2	-0.552289	1168.4	0.00513592	0.0330345	0.556842	1168.4	0.00470876	0.0346415
Arl4a	0.718131	334.155	7.7632e-05	0.00279006	-0.60565	334.155	0.00171077	0.0186881
Arl6	0.553356	776.789	0.00503297	0.0326845	-0.753595	776.789	2.1239e-05	0.00155006
Armcx6	0.605862	44.5556	0.00170265	0.0162863	-0.696924	44.5556	0.000154325	0.00438069
Arpin	0.713813	157.601	8.97224e-05	0.00303221	-0.601665	157.601	0.00186948	0.0198036
Asb13	0.620619	200.438	0.00121305	0.0133122	-0.546099	200.438	0.00576828	0.0398487
Aspm	-0.609547	27.9909	0.00156686	0.0154238	0.714747	27.9909	8.6978e-05	0.00322127
Asrgl1	0.534418	366.394	0.00713984	0.0408731	-0.724645	366.394	6.20927e-05	0.00261009
Ass1	0.518999	40.1368	0.00935724	0.0487577	-0.587315	40.1368	0.00254919	0.0233991
Atad2b	-0.540187	1614.94	0.00643197	0.0383464	0.545178	1614.94	0.00586772	0.0401856
Ate1	0.544162	1074.45	0.00597907	0.0366428	-0.705776	1074.45	0.000116676	0.00384483
Atg16l2	-0.608454	51.0166	0.00160614	0.015674	0.640891	51.0166	0.000740067	0.0112437
Atg4a	-0.640859	50.784	0.00074068	0.00969321	0.631183	50.784	0.000941676	0.0130258
Atic	-0.568493	117.671	0.00374959	0.0269517	0.745898	117.671	2.86378e-05	0.00178879
Atp13a3	0.613168	792.054	0.00144253	0.0148446	-0.697976	792.054	0.000149358	0.00432303
Atp5h	0.708328	187.465	0.000107441	0.00321503	-0.642825	187.465	0.000704698	0.0109673
Atp6v1c1	0.580264	618.874	0.00295357	0.0230426	-0.655219	618.874	0.000510771	0.00898169
AW146154	-0.540045	138.287	0.00644867	0.0383708	0.699552	138.287	0.000142174	0.00430942
B230354K17Rik	-0.531959	342.978	0.00746078	0.0420035	0.57713	342.978	0.00315003	0.0269201
B3galnt2	0.73098	149.737	4.96705e-05	0.00222135	-0.708311	149.737	0.0001075	0.00366423
B3galt6	-0.566739	107.913	0.00388244	0.0275373	0.575561	107.913	0.00325247	0.0275188
B3gntl1	-0.56497	59.5653	0.00402041	0.0280674	0.530327	59.5653	0.00768025	0.0481977
B430319G15Rik	0.768197	33.2837	1.16854e-05	0.000883303	-0.560315	33.2837	0.00440342	0.0332152
Baiap2	0.622793	106.038	0.00115229	0.0128831	-0.571891	106.038	0.00350316	0.0288999
BC037032	-0.62851	69.1683	0.00100484	0.0118119	0.544157	69.1683	0.00597965	0.0405622
BC065397	-0.677703	94.9655	0.000274233	0.00533487	0.606761	94.9655	0.00166863	0.0183626
Bhlhe23	0.713384	137.296	9.10118e-05	0.00305841	-0.601301	137.296	0.00188456	0.0199266
Brms1l	0.619491	321.927	0.00124564	0.0135201	-0.596717	321.927	0.00208384	0.0209369
Bst1	-0.69739	90.1808	0.000152108	0.00380942	0.691803	90.1808	0.000180628	0.00476442
Btrc	-0.565881	1095.43	0.00394891	0.0277966	0.569254	1095.43	0.00369316	0.0297792
C330018D20Rik	-0.570538	96.7603	0.00359961	0.0263188	0.542538	96.7603	0.00616074	0.0414526
C530008M17Rik	-0.690617	116.998	0.000187249	0.00418705	0.697266	116.998	0.000152697	0.00436654
Cacna2d1	-0.531719	842.641	0.00749275	0.0421237	0.670113	842.641	0.00034026	0.00694359
Caly	0.718938	170.68	7.55393e-05	0.00275534	-0.638595	170.68	0.00078404	0.0116151
Capns1	0.547169	338.104	0.00565451	0.0352178	-0.552264	338.104	0.00513828	0.0367338
Caprin2	0.748719	159.289	2.56983e-05	0.00146974	-0.573235	159.289	0.00340953	0.0283893
Cbx7	-0.815253	237.619	1.22019e-06	0.000236821	0.561211	237.619	0.00432742	0.0327892
Ccdc151	-0.638147	47.3379	0.000792873	0.0101968	0.732925	47.3379	4.63226e-05	0.00231503
Ccdc24	0.608024	725.603	0.00162181	0.0157623	-0.606661	725.603	0.00167238	0.01837
Ccdc39	0.827803	211.459	5.98948e-07	0.00014541	-0.540785	211.459	0.00636199	0.0424228
Ccdc50	-0.617719	629.407	0.00129834	0.0138862	0.669336	629.407	0.000347744	0.0070353
Ccdc91	0.637549	163.721	0.000804799	0.0102945	-0.604368	163.721	0.00176051	0.0190564
Ccng2	0.606785	213.297	0.00166775	0.0160724	-0.57274	213.297	0.00344376	0.028587
Ccni	0.624018	874.026	0.00111924	0.0126576	-0.622399	874.026	0.0011631	0.0150722
Ccnj	0.594335	166.306	0.00219425	0.0189563	-0.648706	166.306	0.00060596	0.0098882
Ccnl2	0.651083	679.323	0.000569587	0.0083348	-0.538105	679.323	0.00668033	0.0438814
Ccpg1	-0.597368	974.114	0.00205447	0.0183208	0.758496	974.114	1.746e-05	0.00143034
Cd93	0.675773	65.7425	0.000289868	0.00552673	-0.611979	65.7425	0.00148241	0.0171211
Cd99l2	0.654487	232.314	0.000520785	0.00789205	-0.547155	232.314	0.00565599	0.0392554
Cdc123	0.566294	209.752	0.00391679	0.0276195	-0.700738	209.752	0.000136972	0.00418872
Cdc25b	0.612748	43.0124	0.0014565	0.0149	-0.714877	43.0124	8.66006e-05	0.00322127
Cdc26	-0.633698	70.9601	0.000885387	0.0109033	0.576594	70.9601	0.00318475	0.0271392
Cdc34	0.530337	165.131	0.00767891	0.0427394	-0.68111	165.131	0.000248426	0.00568323
Cdh23	-0.61232	35.1768	0.00147087	0.0149807	0.561709	35.1768	0.00428568	0.0325522
Cdo1	0.794839	39.7408	3.48995e-06	0.000456225	-0.573353	39.7408	0.00340142	0.0283562
Cenpx	0.657249	41.5205	0.000483889	0.00751846	-0.642852	41.5205	0.000704218	0.0109673
Cep104	-0.541436	169.905	0.00628659	0.0377132	0.640497	169.905	0.000747461	0.0112983
Chchd3	0.610065	327.09	0.00154852	0.0154238	-0.592151	327.09	0.00229989	0.0220798
Chchd7	-0.71877	168.139	7.59711e-05	0.00275534	0.573416	168.139	0.00339709	0.0283562
Chd7	-0.579292	2951.48	0.00301335	0.0233226	0.616815	2951.48	0.00132594	0.0162436
Chn1	0.838131	1279.83	3.19186e-07	9.4926e-05	-0.594537	1279.83	0.00218469	0.0214786
Chrac1	0.526908	134.865	0.00815764	0.0444745	-0.565492	134.865	0.00397929	0.0312254
Chrna6	0.768293	853.517	1.16378e-05	0.000883303	-0.591937	853.517	0.00231046	0.0220996
Chst3	-0.715611	433.751	8.45035e-05	0.00293077	0.590116	433.751	0.00240215	0.0226195
Churc1	0.539658	40.4328	0.00649433	0.0384552	-0.596381	40.4328	0.00209911	0.0210017
Clasp2	0.640173	2177.99	0.00075358	0.00982959	-0.576376	2177.99	0.00319894	0.0272013
Clca1	0.645311	65.583	0.000661396	0.00903326	-0.712242	65.583	9.45162e-05	0.00336636
Cldn5	0.583342	56.514	0.00277082	0.0220038	-0.637943	56.514	0.000796922	0.0116895
Clec2l	0.582213	161.524	0.00283669	0.0223312	-0.847269	161.524	1.76178e-07	0.000104791
Clip1	0.744074	964.589	3.06935e-05	0.00161468	-0.592042	964.589	0.00230524	0.0220798
Clvs1	0.651029	98.5585	0.000570389	0.00833581	-0.568028	98.5585	0.00378447	0.0302554
Cnot8	0.637842	320.183	0.000798933	0.0102415	-0.589598	320.183	0.00242877	0.0227902
Cnp	0.712372	74.9869	9.41096e-05	0.00309262	-0.57475	74.9869	0.00330655	0.027818
Cnppd1	-0.618824	150.97	0.00126524	0.0136334	0.588189	150.97	0.00250247	0.0230988
Cntn5	0.777335	157.984	7.86389e-06	0.000709937	-0.676961	157.984	0.000280155	0.0060338
Coa7	0.702196	169.869	0.000130802	0.00355508	-0.685331	169.869	0.000219401	0.005285
Cog1	-0.586756	386.299	0.00257941	0.0208848	0.582539	386.299	0.00281753	0.0250226
Col24a1	0.546434	155.071	0.00573251	0.0355992	-0.596232	155.071	0.0021059	0.0210519
Col3a1	0.583915	35.1137	0.00273788	0.0218004	-0.647741	35.1137	0.000621294	0.0100694
Col4a3bp	0.540856	1074.84	0.0063538	0.0380014	-0.580847	1074.84	0.0029182	0.025601
Cox5b	0.792258	202.573	3.95288e-06	0.000484778	-0.529878	202.573	0.00774162	0.0484452
Cox7a2l	0.617652	502.768	0.00130037	0.0138862	-0.769892	502.768	1.08723e-05	0.00114262
Cp	0.722877	1164.68	6.60143e-05	0.00260964	-0.559349	1164.68	0.00448661	0.03361
Crispld2	0.627227	44.2688	0.00103644	0.0120523	-0.636201	44.2688	0.000832263	0.0120007
Crkl	-0.655292	507.665	0.000509777	0.0077648	0.557798	507.665	0.00462302	0.0343507
Crot	0.764747	355.001	1.35082e-05	0.000956511	-0.728411	355.001	5.44162e-05	0.00248021
Crybg3	0.669208	273.431	0.000348985	0.0061232	-0.66445	273.431	0.000398129	0.00768855
Cs	0.563558	841.722	0.0041335	0.0286409	-0.604142	841.722	0.00176941	0.0190617
Csk	-0.694125	162.202	0.000168253	0.00395561	0.615934	162.202	0.00135334	0.0163611
Csrnp3	0.7391	942.3	3.69729e-05	0.00180258	-0.698747	942.3	0.000145803	0.00430942
Cyb561a3	-0.683309	96.7951	0.000232912	0.00479272	0.702154	96.7951	0.000130976	0.00408949
Cyb5r1	-0.648473	163.023	0.000609627	0.00857013	0.656305	163.023	0.000496227	0.00881198
Cyp20a1	0.815814	55.3901	1.18336e-06	0.000236821	-0.619909	55.3901	0.00123347	0.0156046
Cyp2d22	-0.624102	104.7	0.00111698	0.0126549	0.791492	104.7	4.10045e-06	0.000730626
Cyp2j6	0.690447	85.5614	0.000188216	0.00419291	-0.779657	85.5614	7.09014e-06	0.000958458
Cyp4f17	0.696872	35.4379	0.000154575	0.00382293	-0.620661	35.4379	0.00121184	0.0154182
Cyp4v3	0.724339	109.638	6.27561e-05	0.00253067	-0.6976	109.638	0.000151116	0.00435273
D11Wsu47e	-0.568105	152.33	0.00377866	0.0270789	0.720663	152.33	7.12298e-05	0.00286267
Daam1	-0.543382	839.062	0.00606574	0.0369278	0.64491	839.062	0.000668227	0.0105608
Dapp1	-0.67665	58.096	0.000282673	0.00545005	0.739384	58.096	3.65866e-05	0.00208387
Dcakd	0.558637	97.8749	0.00454879	0.0304859	-0.563502	97.8749	0.00413811	0.0318621
Dck	0.634313	104.747	0.000872058	0.0108288	-0.569488	104.747	0.00367599	0.0297792
Ddit4l	-0.607162	37.4478	0.00165366	0.0159804	0.59653	37.4478	0.0020923	0.020955
Ddx52	0.532056	314	0.00744788	0.0419799	-0.647557	314	0.000624258	0.0101036
Dennd4c	0.660072	554.506	0.000448535	0.00718139	-0.712617	554.506	9.33509e-05	0.00334886
Desi1	-0.726406	526.062	5.83933e-05	0.00243604	0.53215	526.062	0.00743546	0.0473259
Det1	-0.617285	86.0313	0.00131152	0.013942	0.627576	86.0313	0.00102776	0.0138536
Dgcr6	0.591467	99.9773	0.00233381	0.0196901	-0.533603	99.9773	0.00724493	0.0465263
Dgkg	0.639648	58.7739	0.000763605	0.0099277	-0.564285	58.7739	0.00407497	0.0316776
Dgkh	0.577849	364.414	0.00310403	0.0238229	-0.834314	364.414	4.04776e-07	0.000171972
Dhdh	0.531099	193.624	0.00757583	0.0423705	-0.615859	193.624	0.00135572	0.0163639
Dhrs1	0.662089	113.752	0.000424656	0.00697749	-0.556126	113.752	0.00477391	0.0349765
Dnah9	0.665852	413.619	0.000383057	0.00652843	-0.609121	413.619	0.00158206	0.0177048
Dnajc27	0.679145	973.063	0.000263044	0.00518933	-0.714865	973.063	8.66348e-05	0.00322127
Dnajc28	0.533296	271.422	0.00728487	0.0413853	-0.555311	271.422	0.00484896	0.0353712
Dnase1l2	-0.551445	31.6065	0.00521854	0.0334481	0.582732	31.6065	0.00280627	0.0249875
Dock8	0.550978	73.1908	0.00526473	0.0336354	-0.533014	73.1908	0.00732168	0.0467519
Dpcd	-0.546334	179.181	0.00574317	0.0355992	0.584771	179.181	0.00268926	0.0242565
Dpy19l1	0.785863	343.808	5.34287e-06	0.000569852	-0.588523	343.808	0.00248486	0.0230438
Dpy19l3	0.571011	112.818	0.00356561	0.0261489	-0.539349	112.818	0.00653092	0.0431142
Dqx1	-0.802124	38.7555	2.432e-06	0.000359539	0.581674	38.7555	0.0028686	0.025259
Dus1l	0.57877	120.026	0.00304585	0.0234977	-0.63512	120.026	0.000854847	0.012226
Dusp28	0.6894	68.7506	0.000194263	0.00427954	-0.789519	68.7506	4.50302e-06	0.000730626
E130114P18Rik	0.641032	82.4901	0.000737454	0.00966163	-0.647073	82.4901	0.000632102	0.0101615
E130307A14Rik	0.704071	44.9602	0.00012323	0.00348053	-0.530651	44.9602	0.00763631	0.0479777
Echdc1	-0.539661	229.902	0.00649396	0.0384552	0.66129	229.902	0.000433984	0.0081244
Echs1	0.720265	111.004	7.22024e-05	0.00271023	-0.58407	111.004	0.00272899	0.0244827
Ecsit	0.524629	166.497	0.00848944	0.0456763	-0.572959	166.497	0.00342857	0.028502
Edc4	-0.6359	568.644	0.000838502	0.0105665	0.545659	568.644	0.00581559	0.0400592
Edem1	-0.776708	228.903	8.08511e-06	0.000709937	0.720797	228.903	7.09019e-05	0.00286267
Edf1	0.570446	218.634	0.00360621	0.0263188	-0.536233	218.634	0.00691051	0.0449958
Eef1a1	0.722108	8955.53	6.77856e-05	0.00262312	-0.56246	8955.53	0.00422328	0.0322855
Eef1g	0.708486	572.04	0.00010689	0.00321101	-0.615623	572.04	0.00136314	0.0163963
Eef2	0.652594	5994.15	0.00054746	0.00816114	-0.615623	5994.15	0.00136313	0.0163963
Eef2kmt	0.556702	63.4914	0.00472145	0.0311199	-0.657926	63.4914	0.000475189	0.00861715
Efcab14	-0.607772	214.471	0.00163108	0.0158265	0.749013	214.471	2.54076e-05	0.00170097
Efr3a	0.804882	1062.54	2.11301e-06	0.000326446	-0.562387	1062.54	0.00422932	0.0322855
Egfl7	0.752527	31.2307	2.21528e-05	0.00133771	-0.634476	31.2307	0.000868563	0.0123115
Eif3l	0.692107	284.631	0.000178963	0.00410993	-0.610342	284.631	0.0015388	0.017485
Elk4	-0.718775	334.557	7.59582e-05	0.00275534	0.701968	334.557	0.000131752	0.00410294
Elovl2	-0.769318	645.656	1.11419e-05	0.000877779	0.560285	645.656	0.00440599	0.0332152
Elp6	-0.588234	51.7651	0.00250009	0.0204969	0.533308	51.7651	0.00728323	0.0465814
Endod1	-0.590163	360.566	0.00239974	0.0200754	0.638439	360.566	0.000787108	0.0116316
Eno1	0.695584	789.727	0.000160861	0.0039079	-0.604782	789.727	0.00174431	0.0189155
Enoph1	0.519082	279.992	0.00934386	0.048752	-0.591861	279.992	0.0023142	0.0220996
Ephx2	0.624672	122.564	0.00110191	0.0125559	-0.654902	122.564	0.000515087	0.008983
Eps15	0.674829	576.887	0.00029779	0.0055965	-0.687355	576.887	0.000206562	0.00517413
Erlin1	-0.530319	106.586	0.00768131	0.0427394	0.635044	106.586	0.000856454	0.0122309
Etnk1	0.710845	2172.81	9.89638e-05	0.0031394	-0.596173	2172.81	0.00210862	0.0210615
Ets1	0.681443	47.909	0.000246021	0.00497636	-0.696432	47.909	0.0001567	0.00439647
Exoc3	0.696604	974.394	0.000155866	0.00383094	-0.633216	974.394	0.000895935	0.0125536
Ezh1	-0.609786	505.658	0.00155837	0.0154238	0.540173	505.658	0.00643357	0.0427563
Fabp3	0.778305	53.3558	7.53198e-06	0.000709937	-0.724975	53.3558	6.13842e-05	0.00261009
Fahd2a	0.665641	61.3305	0.000385299	0.00652923	-0.630984	61.3305	0.000946267	0.0130589
Fam129b	0.622876	159.707	0.00115004	0.0128831	-0.605917	159.707	0.00170055	0.0186277
Fam132a	-0.529129	57.0341	0.00784484	0.0433654	0.681727	57.0341	0.000243986	0.00565059
Fam136a	0.614417	137.293	0.00140166	0.0145626	-0.643578	137.293	0.000691329	0.0108211
Fam13c	0.664989	132.338	0.000392271	0.00658175	-0.725538	132.338	6.01919e-05	0.00260004
Fam169a	-0.540945	6260.93	0.00634344	0.0379633	0.545819	6260.93	0.00579838	0.0400085
Fam19a4	0.777123	35.9807	7.93792e-06	0.000709937	-0.593507	35.9807	0.00223383	0.0216928
Fam83h	-0.569169	82.3203	0.00369946	0.0267531	0.579597	82.3203	0.00299446	0.0260396
Fam96a	0.542522	147.459	0.00616255	0.0371941	-0.581137	147.459	0.00290072	0.0254852
Fbxl17	-0.58522	588.227	0.00266406	0.0213988	0.629699	588.227	0.000976305	0.0133189
Fez2	0.611773	157.32	0.0014894	0.0151176	-0.708983	157.32	0.000105176	0.00361611
Fgf12	0.611601	665.413	0.00149527	0.0151256	-0.627554	665.413	0.00102831	0.0138536
Firre	0.712705	538.472	9.3081e-05	0.00308132	-0.586908	538.472	0.00257113	0.0235279
Fkbp14	0.728651	84.9144	5.39574e-05	0.00232536	-0.655115	84.9144	0.000512185	0.008983
Fktn	0.543473	228.991	0.00605564	0.0369278	-0.677192	228.991	0.000278299	0.00603031
Frem1	0.671025	418.451	0.000331657	0.00593293	-0.752333	418.451	2.23222e-05	0.00159009
Frem2	0.739545	85.0859	3.6369e-05	0.00178043	-0.595933	85.0859	0.00211964	0.0211006
Ftl1	0.791003	577.191	4.19709e-06	0.000493516	-0.665395	577.191	0.000387914	0.00754023
Fundc1	0.612664	280.849	0.00145932	0.0149	-0.527732	280.849	0.00804047	0.0498954
Fuom	0.623389	60.9799	0.0011361	0.0127501	-0.640386	60.9799	0.000749562	0.0113083
Gabrr2	0.764153	280.455	1.3846e-05	0.000968896	-0.580856	280.455	0.00291766	0.025601
Ganab	-0.566726	1027.63	0.00388347	0.0275373	0.647457	1027.63	0.000625877	0.0101161
Gbp7	0.71548	52.2738	8.48731e-05	0.00293503	-0.622563	52.2738	0.00115859	0.0150453
Gck	0.631449	32.365	0.000935583	0.0113337	-0.569487	32.365	0.00367607	0.0297792
Gclm	0.671837	102.796	0.000324166	0.00586953	-0.637572	102.796	0.000804345	0.0117549
Gcsh	0.559408	141.741	0.00448156	0.0302094	-0.689199	141.741	0.000195439	0.00502146
Gdap10	0.808427	75.2977	1.75791e-06	0.000287035	-0.535507	75.2977	0.0070014	0.0454123
Gdi2	0.759356	1307.09	1.68618e-05	0.00107843	-0.557173	1307.09	0.00467894	0.0345504
Gemin2	-0.642026	53.3936	0.000719138	0.00957515	0.578827	53.3936	0.00304231	0.0262446
Gfm2	0.71273	291.053	9.30022e-05	0.00308132	-0.725371	291.053	6.05422e-05	0.00260004
Ghr	0.675977	50.1355	0.000288177	0.00551813	-0.609144	50.1355	0.00158125	0.0177048
Glrx	0.710391	66.8832	0.000100446	0.00314586	-0.610898	66.8832	0.00151943	0.0173299
Gm10778	0.562136	149.1	0.00425014	0.0290907	-0.714957	149.1	8.63703e-05	0.00322127
Gm14295	-0.560827	67.8256	0.00435987	0.0296533	0.55509	67.8256	0.00486941	0.0354074
Gm14296	0.51977	377.631	0.00923415	0.0483492	-0.682671	377.631	0.000237323	0.00556449
Gm14403	-0.520707	318.794	0.00908643	0.0477219	0.752892	318.794	2.18363e-05	0.00157904
Gm15446	-0.649612	94.187	0.000591863	0.00846251	0.770486	94.187	1.05995e-05	0.00114262
Gm17769	-0.552552	50.2753	0.00511034	0.032937	0.61752	50.2753	0.00130438	0.0161971
Gm20139	0.648392	225.29	0.000610917	0.00857013	-0.634295	225.29	0.000872445	0.0123115
Gm3055	0.539715	340.594	0.0064875	0.038453	-0.775796	340.594	8.41697e-06	0.00107415
Gm3414	0.523136	445.258	0.00871268	0.0464572	-0.703884	445.258	0.000123968	0.00395629
Gm6710	-0.707054	527.645	0.000111968	0.00328881	0.65339	527.645	0.000536104	0.00914992
Gm9079	0.631973	26.4855	0.000923664	0.0112581	-0.785912	26.4855	5.33087e-06	0.000827303
Gm9833	0.552948	293.063	0.00507209	0.03281	-0.60098	293.063	0.00189795	0.0199413
Gmcl1	0.701053	142.47	0.00013562	0.00362548	-0.539392	142.47	0.00652587	0.0431142
Gnb1l	-0.576849	25.786	0.00316819	0.0241131	0.681165	25.786	0.000248027	0.00568323
Gnb4	0.609553	35.7814	0.00156664	0.0154238	-0.668208	35.7814	0.000358856	0.00717093
Gon7	-0.717535	89.4348	7.92109e-05	0.00282506	0.724689	89.4348	6.19971e-05	0.00261009
Gorasp2	-0.582315	630.775	0.00283071	0.0223008	0.611172	630.775	0.00150997	0.0173035
Got2	0.649052	843.687	0.000600547	0.00849549	-0.650425	843.687	0.000579462	0.00960762
Gpatch2l	-0.583633	512.854	0.00275404	0.0218998	0.708807	512.854	0.000105781	0.00362643
Gpc2	0.637675	30.4157	0.000802283	0.0102734	-0.672709	30.4157	0.000316279	0.00661239
Gpc3	0.553325	55.2763	0.00503593	0.0326845	-0.719111	55.2763	7.50977e-05	0.00296798
Gphn	0.737856	652.048	3.87095e-05	0.00185681	-0.591633	652.048	0.00232552	0.0221182
Gpm6a	0.732298	2399.96	4.73807e-05	0.002135	-0.567252	2399.96	0.00384322	0.0305334
Gpr12	0.60122	37.333	0.00188794	0.0172761	-0.703863	37.333	0.00012405	0.00395629
Gpr155	-0.562437	201.639	0.00422519	0.0290201	0.716498	201.639	8.20257e-05	0.00310757
Grap2	-0.632388	51.3448	0.000914323	0.0111819	0.720701	51.3448	7.11372e-05	0.00286267
Grk1	-0.773523	18708.5	9.29701e-06	0.000779762	0.609436	18708.5	0.00157081	0.0176955
Grm8	0.627036	367.082	0.00104123	0.0120844	-0.73633	367.082	4.09382e-05	0.00216445
Gsta4	0.658023	106.581	0.000473962	0.00744815	-0.680867	106.581	0.00025019	0.00569075
Gstcd	-0.553564	168.11	0.00501314	0.0326108	0.570208	168.11	0.00362344	0.0295641
Gstt1	0.777698	46.5632	7.73798e-06	0.000709937	-0.546464	46.5632	0.00572923	0.0396942
Gtf3a	0.726321	51.365	5.85665e-05	0.00243604	-0.564408	51.365	0.00406518	0.0316776
Gyg	0.659307	115.016	0.000457878	0.00728373	-0.656771	115.016	0.000490098	0.00878245
Hdac2	0.555753	549.41	0.00480811	0.031531	-0.553953	549.41	0.00497617	0.035855
Herc3	0.54001	3508.32	0.0064528	0.0383708	-0.698624	3508.32	0.000146367	0.00430942
Higd2a	0.611452	195.925	0.00150037	0.0151257	-0.583546	195.925	0.00275906	0.0246966
Hist1h2ak	0.686011	35.1556	0.000215009	0.00455115	-0.569795	35.1556	0.00365351	0.0297279
Hist1h2bc	-0.623788	494.707	0.00112539	0.0126897	0.546332	494.707	0.0057433	0.0397454
Hist1h4a	0.52972	194.739	0.00776323	0.0430543	-0.621463	194.739	0.00118913	0.015219
Hist3h2ba	-0.658387	128.883	0.000469352	0.00740506	0.650826	128.883	0.00057343	0.00952727
Hlcs	-0.552274	111.547	0.00513734	0.0330345	0.698548	111.547	0.000146715	0.00430942
Hltf	0.685582	466.957	0.00021777	0.00459324	-0.713043	466.957	9.20451e-05	0.00331809
Hmgb3	0.557566	100.815	0.00464371	0.0307753	-0.629868	100.815	0.000972314	0.0133189
Hmgcr	0.617518	1075.87	0.00130443	0.0138921	-0.613907	1075.87	0.00141823	0.016644
Hsbp1l1	0.790682	80.2877	4.26162e-06	0.000493516	-0.557903	80.2877	0.00461369	0.0343028
Hspa2	0.570984	45.7976	0.00356755	0.0261489	-0.595274	45.7976	0.00215016	0.0212798
Htr2a	0.622679	32.9572	0.00115541	0.0129059	-0.543941	32.9572	0.00600352	0.0406707
Id3	0.543437	43.8973	0.00605963	0.0369278	-0.567688	43.8973	0.00381007	0.0303581
Idi1	0.673637	327.695	0.000308066	0.00570835	-0.645363	327.695	0.000660506	0.0105031
Iffo2	0.571168	159.711	0.00355439	0.0261168	-0.530143	159.711	0.00770544	0.048295
Ifit2	0.611338	95.6386	0.00150426	0.0151394	-0.685496	95.6386	0.000218325	0.005285
Igf1	0.762159	293.763	1.50365e-05	0.00100491	-0.615688	293.763	0.00136108	0.0163963
Igf2	0.838228	111.402	3.1725e-07	9.4926e-05	-0.653905	111.402	0.000528858	0.00909558
Igf2bp2	-0.710672	53.4892	9.95259e-05	0.00314048	0.768829	53.4892	1.13759e-05	0.00114262
Ikbkg	-0.571858	630.769	0.0035055	0.0258533	0.535251	630.769	0.00703373	0.0455737
Il1r1	0.714003	45.6613	8.91601e-05	0.00302179	-0.608648	45.6613	0.00159909	0.0178116
Impad1	0.572327	595.705	0.00347257	0.0256742	-0.716648	595.705	8.16128e-05	0.00310181
Ints2	0.751445	397.508	2.31133e-05	0.00137478	-0.688176	397.508	0.000201541	0.00512294
Irf3	0.566987	218.736	0.00386343	0.0274712	-0.602937	218.736	0.00181749	0.0193735
Irf7	0.549082	32.9599	0.00545578	0.0343215	-0.660186	32.9599	0.000447153	0.00829102
Isca1	0.678473	468.66	0.000268205	0.00524765	-0.655218	468.66	0.000510793	0.00898169
Itfg1	0.672241	858.45	0.000320486	0.0058474	-0.592085	858.45	0.0023031	0.0220798
Itpa	0.707762	102.691	0.000109432	0.00324096	-0.564068	102.691	0.00409237	0.0317359
Jade2	-0.607596	196.706	0.00163754	0.0158763	0.604422	196.706	0.00175841	0.019051
Jchain	0.782781	98.5294	6.1558e-06	0.000619151	-0.54472	98.5294	0.00591771	0.0402748
Kank2	0.739666	57.5304	3.6205e-05	0.00177973	-0.557044	57.5304	0.00469053	0.0345892
Kank3	0.590089	47.6532	0.00240351	0.0200928	-0.558925	47.6532	0.00452362	0.0338064
Katnal2	0.779975	47.2375	6.98967e-06	0.000687183	-0.680315	47.2375	0.000254249	0.00571945
Kctd12	0.646304	142.866	0.000644743	0.0088968	-0.594059	142.866	0.00220736	0.0215562
Khdrbs3	0.5879	1008.02	0.00251785	0.0205716	-0.594836	1008.02	0.00217065	0.0214291
Klf10	0.634066	60.3145	0.000877388	0.0108546	-0.53936	60.3145	0.00652966	0.0431142
Kmt5a	-0.583061	171.138	0.00278708	0.0220446	0.652012	171.138	0.000555887	0.00935337
Kpna4	0.570166	520.374	0.0036265	0.0263962	-0.687447	520.374	0.000205994	0.00517413
Krt18	0.694839	259.469	0.000164601	0.00392902	-0.579527	259.469	0.00299882	0.0260584
Lace1	0.709426	86.7061	0.000103666	0.00317837	-0.612347	86.7061	0.00146995	0.0170504
Lair1	0.824993	40.4791	7.05819e-07	0.000167929	-0.718708	40.4791	7.6131e-05	0.00299886
Lamc1	0.590926	253.298	0.00236095	0.0198347	-0.626842	253.298	0.0010461	0.0140529
Lamp2	0.645078	648.726	0.000665346	0.00906638	-0.582134	648.726	0.00284134	0.0250635
Lamp5	0.586035	245.95	0.00261884	0.0211212	-0.573867	245.95	0.00336625	0.0281609
Leprot	0.705486	89.9528	0.000117771	0.00341429	-0.768574	89.9528	1.15e-05	0.00114262
Letm2	-0.745334	162.158	2.92599e-05	0.00156726	0.600324	162.158	0.00192562	0.020094
Lgmn	0.637141	1033.14	0.000813039	0.0103443	-0.752755	1033.14	2.19549e-05	0.00157904
Lims1	0.676037	459.023	0.000287687	0.00551813	-0.569242	459.023	0.00369404	0.0297792
Lin7a	0.553631	1558.49	0.00500671	0.0325998	-0.531412	1558.49	0.00753371	0.0477469
Lipe	0.65752	65.9955	0.000480388	0.00749961	-0.762454	65.9955	1.48544e-05	0.00127245
Llph	0.606364	80.1196	0.00168359	0.0161777	-0.558918	80.1196	0.0045242	0.0338064
Lpp	0.734259	203.718	4.41441e-05	0.00203542	-0.575935	203.718	0.00322782	0.0273686
Lrp8	-0.712468	662.339	9.38129e-05	0.00309141	0.607821	662.339	0.00162927	0.0180508
Lrrc2	0.693632	161.789	0.000170818	0.00399431	-0.576128	161.789	0.0032151	0.0272997
Lrrc49	-0.585343	611.863	0.00265721	0.0213727	0.592713	611.863	0.00227227	0.021921
Lrrk2	-0.778233	178.618	7.55608e-06	0.000709937	0.660161	178.618	0.000447448	0.00829102
Lrrn4cl	0.690487	29.925	0.000187987	0.00419291	-0.592542	29.925	0.00228064	0.021968
Lsamp	0.525989	1650.97	0.00829013	0.0450116	-0.539612	1650.97	0.00649974	0.0430518
Lsm7	0.693615	32.7044	0.000170906	0.00399431	-0.554422	32.7044	0.00493188	0.0357409
Luc7l2	0.561132	2230.1	0.00433412	0.0295296	-0.605005	2230.1	0.00173567	0.0188561
Lurap1l	-0.733243	342.007	4.57951e-05	0.00208727	0.570709	342.007	0.00358729	0.0294104
Lztfl1	-0.572919	524.025	0.00343136	0.0255122	0.549096	524.025	0.00545443	0.0381457
Mad2l1	-0.640099	103.724	0.000754995	0.00983727	0.606145	103.724	0.00169188	0.018567
Map1lc3b	0.583197	486.832	0.00277919	0.0220115	-0.77706	486.832	7.96022e-06	0.00103973
Map7d2	0.714862	296.9	8.66438e-05	0.00297895	-0.640742	296.9	0.000742856	0.0112573
Marcksl1	0.783396	206.117	5.98547e-06	0.000619151	-0.593989	206.117	0.00221071	0.0215562
Mark1	-0.547715	246.199	0.00559717	0.0349338	0.548008	246.199	0.00556665	0.0387421
Marveld3	0.673365	43.1057	0.000310454	0.00572252	-0.578943	43.1057	0.00303509	0.0262014
Mboat1	-0.577619	63.9894	0.00311868	0.0238921	0.614458	63.9894	0.00140033	0.0166094
Mccc1	-0.657633	163.324	0.000478939	0.00749961	0.546195	163.324	0.00575801	0.039824
Mcu	0.680145	260.442	0.000255509	0.00509134	-0.614539	260.442	0.00139771	0.0166094
Med20	-0.549096	204.707	0.00545445	0.0343215	0.659022	204.707	0.000461405	0.00846628
Medag	0.837468	83.7825	3.32781e-07	9.65552e-05	-0.640329	83.7825	0.000750627	0.0113083
Mfsd11	-0.591069	76.0091	0.00235378	0.0197884	0.562509	76.0091	0.00421924	0.0322855
Mfsd8	-0.655731	168.648	0.000503868	0.0077143	0.57052	168.648	0.0036009	0.029461
Mgat4c	0.707554	155.073	0.000110171	0.00324863	-0.621879	155.073	0.0011775	0.0151614
Mia2	0.565218	319.06	0.00400087	0.0279886	-0.680959	319.06	0.000249523	0.00568645
Mical2	0.550943	85.1346	0.00526821	0.0336396	-0.729979	85.1346	5.1475e-05	0.00241425
Mmab	0.589741	163.499	0.0024214	0.0201691	-0.670442	163.499	0.000337141	0.00690925
Mmadhc	-0.564455	131.448	0.00406136	0.0283034	0.563521	131.448	0.00413654	0.0318621
Moap1	-0.597915	167.656	0.00203011	0.0181717	0.61875	167.656	0.00126744	0.0158211
Mpc2	0.570375	133.857	0.00361136	0.0263188	-0.687513	133.857	0.000205589	0.00517413
Mrfap1	0.700504	1757.48	0.000137987	0.00366406	-0.609536	1757.48	0.00156723	0.0176855
Mrpl14	-0.532044	54.9862	0.00744953	0.0419799	0.597099	54.9862	0.00206656	0.0208426
Mrpl17	-0.710985	244.895	9.85073e-05	0.00313857	0.680201	244.895	0.000255097	0.00572573
Mrpl41	0.650761	160.01	0.000574399	0.0083591	-0.590531	160.01	0.00238098	0.0224833
Mrpl42	0.578603	112.829	0.00305635	0.0235337	-0.530909	112.829	0.00760141	0.0479105
Mrpl48	0.740985	74.5282	3.44719e-05	0.00171581	-0.624123	74.5282	0.00111644	0.0147078
Mrpl51	0.685077	168.713	0.000221057	0.00463355	-0.553023	168.713	0.00506493	0.0363227
Msto1	0.530504	67.703	0.00765618	0.0426795	-0.544812	67.703	0.00590763	0.0402554
Mtfmt	0.519559	61.2499	0.00926762	0.0484415	-0.548238	61.2499	0.00554277	0.0386047
Mthfs	-0.650136	37.2246	0.000583847	0.00841872	0.646239	37.2246	0.000645818	0.0103261
Myl12b	0.537625	622.246	0.0067387	0.0392766	-0.543843	622.246	0.00601442	0.0407214
Myl6	0.704248	293.226	0.000122534	0.00348053	-0.630192	293.226	0.000964695	0.0132517
Myo16	0.641605	111.011	0.00072685	0.00960734	-0.684745	111.011	0.000223241	0.00535035
Myo1e	0.534326	60.4234	0.00715163	0.0408822	-0.679578	60.4234	0.000259758	0.00579086
Mypn	0.756384	59.755	1.90083e-05	0.00118389	-0.596831	59.755	0.00207868	0.0209204
Mysm1	0.573846	726.721	0.00336764	0.0252594	-0.642367	726.721	0.000712951	0.0110577
Naaa	-0.550818	201.343	0.00528058	0.0336644	0.768521	201.343	1.15261e-05	0.00114262
Nae1	0.525226	265.998	0.00840136	0.045346	-0.679415	265.998	0.000260991	0.00579086
Naxd	0.703349	137.609	0.000126098	0.00350316	-0.619227	137.609	0.00125337	0.015728
Ndufa12	0.760207	193.15	1.62876e-05	0.00105029	-0.579484	193.15	0.00300146	0.0260623
Nebl	0.65116	398.536	0.000568435	0.0083348	-0.757006	398.536	1.85404e-05	0.00148024
Nedd4l	0.529023	608.904	0.0078596	0.0434066	-0.609502	608.904	0.00156844	0.0176855
Nefh	0.527179	717.254	0.00811896	0.0443449	-0.69862	717.254	0.000146387	0.00430942
Neil2	0.538632	34.107	0.00661667	0.0388683	-0.717351	34.107	7.97058e-05	0.00305865
Nelfb	-0.585598	223.236	0.00264302	0.0212873	0.539495	223.236	0.00651365	0.0431142
Nell1	0.624579	87.1306	0.00110436	0.0125717	-0.767143	87.1306	1.22178e-05	0.00119134
Nes	0.790626	69.2997	4.27305e-06	0.000493516	-0.641599	69.2997	0.00072696	0.0111442
Neurod4	0.520939	1749.72	0.00905015	0.0475743	-0.529437	1749.72	0.00780229	0.0487234
Nfx1	0.588315	875.292	0.0024958	0.0204969	-0.772693	875.292	9.63797e-06	0.00110983
Nfyc	0.694964	264.694	0.000163969	0.0039275	-0.556041	264.694	0.00478169	0.0350049
Nif3l1	0.669338	140.775	0.000347724	0.00611913	-0.641626	140.775	0.00072645	0.0111442
Nifk	0.602011	205.437	0.00185522	0.017095	-0.754181	205.437	2.07521e-05	0.00155006
Nme5	0.5434	41.6081	0.0060638	0.0369278	-0.541556	41.6081	0.00627287	0.0419933
Nop56	0.559925	326.281	0.00443688	0.0299893	-0.772363	326.281	9.77667e-06	0.00110983
Npc2	0.531484	180.831	0.00752409	0.04224	-0.599204	180.831	0.00197359	0.020292
Npm1	0.589102	438.248	0.00245449	0.0203352	-0.532432	438.248	0.00739809	0.0471133
Npr3	0.725514	62.2484	6.02418e-05	0.00246267	-0.686496	62.2484	0.000211929	0.00521969
Nptn	0.775559	1148.91	8.50497e-06	0.000727879	-0.591884	1148.91	0.00231309	0.0220996
Nrbf2	0.569618	99.3488	0.00366647	0.0265785	-0.66655	99.3488	0.000375746	0.00740046
Nrp1	0.631573	160.104	0.000932755	0.011311	-0.62974	160.104	0.000975338	0.0133189
Nsa2	0.749442	173.459	2.49884e-05	0.00146434	-0.704252	173.459	0.00012252	0.00395286
Nt5c3b	0.53225	101.363	0.0074221	0.0419445	-0.63282	101.363	0.000904698	0.0126318
Nt5dc3	0.653815	156.131	0.000530119	0.00800291	-0.713507	156.131	9.06386e-05	0.00328731
Nup155	0.676932	429.464	0.000280388	0.00541477	-0.540079	429.464	0.00644463	0.042782
Nup93	-0.649049	219.386	0.000600598	0.00849549	0.547985	219.386	0.00556901	0.0387421
Nxph3	0.687314	59.065	0.000206814	0.00442393	-0.530095	59.065	0.00771195	0.0483104
Nyx	0.522156	217.048	0.0088619	0.0469373	-0.715206	217.048	8.56541e-05	0.00322127
Oat	0.560587	490.727	0.00438021	0.0297414	-0.592341	490.727	0.0022905	0.0220451
Oaz1	0.523041	675.11	0.00872711	0.0465133	-0.654853	675.11	0.000515752	0.008983
Oaz2	0.574283	355.158	0.00333799	0.0250845	-0.629101	355.158	0.00099057	0.0134826
Ogfrl1	0.517343	772.007	0.00962603	0.0497764	-0.764997	772.007	1.33681e-05	0.0012424
Ola1	0.626732	297.57	0.00104886	0.0121182	-0.571744	297.57	0.00351356	0.0289455
Olfm4	0.524089	38.254	0.00856955	0.0459958	-0.763235	38.254	1.43831e-05	0.00127245
Optn	-0.884516	1092.63	9.75251e-09	1.08555e-05	0.599788	1092.63	0.00194848	0.0201382
Osbpl11	0.638006	257.437	0.000795679	0.0102108	-0.693337	257.437	0.000172368	0.00464898
Osbpl3	0.647352	95.8226	0.000627567	0.00871125	-0.649523	95.8226	0.000593232	0.00974737
Ost4	0.561582	123.073	0.00429629	0.0293559	-0.554531	123.073	0.00492167	0.0357219
Otud6b	0.698077	370.886	0.000148887	0.00375246	-0.678417	370.886	0.000268643	0.00589641
Ovca2	0.67016	210.382	0.000339815	0.00604251	-0.577939	210.382	0.00309825	0.0266306
Pak1	0.644024	231.546	0.000683526	0.00919821	-0.637152	231.546	0.000812808	0.0118495
Papss2	0.525161	35.1108	0.00841091	0.045377	-0.69394	35.1108	0.000169212	0.00461766
Paqr9	0.532581	135.991	0.00737843	0.0417573	-0.555231	135.991	0.00485635	0.0353712
Parp8	0.58906	293.871	0.00245667	0.0203352	-0.64361	293.871	0.000690779	0.0108211
Pawr	0.719193	60.3821	7.48865e-05	0.00274954	-0.613889	60.3821	0.00141882	0.016644
Pbrm1	0.724375	1523.7	6.26774e-05	0.00253067	-0.682125	1523.7	0.000241156	0.00561406
Pcdha2	-0.676277	52.8989	0.000285716	0.00549091	0.535088	52.8989	0.0070544	0.045633
Pcdha3	-0.644821	54.2094	0.000669744	0.00909506	0.585326	54.2094	0.00265815	0.0240649
Pcdha8	-0.690099	80.8803	0.000190207	0.00421361	0.56723	80.8803	0.0038449	0.0305334
Pcdhb16	0.701508	473.663	0.000133685	0.00358987	-0.653176	473.663	0.000539128	0.00918836
Pcdhb17	0.645791	339.5	0.000653291	0.00897408	-0.612965	339.5	0.00144928	0.0168531
Pcdhb18	0.622247	333.473	0.0011673	0.0130131	-0.709435	333.473	0.000103636	0.00359431
Pcdhb19	0.661819	388.806	0.000427791	0.00699501	-0.678098	388.806	0.000271128	0.00589641
Pcdhb20	0.696703	197.519	0.000155386	0.00383081	-0.591851	197.519	0.00231473	0.0220996
Pcdhb21	0.639088	99.0959	0.000774423	0.0100425	-0.543038	99.0959	0.00610437	0.0411687
Pcdhb9	0.565521	140.924	0.00397703	0.0278955	-0.73544	140.924	4.22908e-05	0.00220044
Pcdhgb1	0.570116	231.503	0.00363015	0.0263962	-0.558231	231.503	0.00458463	0.0341507
Pdcl	0.71901	551.158	7.53534e-05	0.00275534	-0.5966	551.158	0.00208916	0.020955
Pde1b	0.524368	446.604	0.00852803	0.0458254	-0.644894	446.604	0.000668486	0.0105608
Pdlim3	-0.583475	69.5283	0.00276313	0.0219574	0.575512	69.5283	0.00325572	0.0275267
Pdlim5	0.746309	317.717	2.81916e-05	0.00155985	-0.535041	317.717	0.00706035	0.0456408
Pds5a	0.599518	586.119	0.00196004	0.0177044	-0.705124	586.119	0.000119147	0.00389389
Pdxdc1	0.754666	608.236	2.03568e-05	0.00124187	-0.617333	608.236	0.00131008	0.0162003
Pdxp	0.721745	502.785	6.86372e-05	0.00262312	-0.609943	502.785	0.00155281	0.0175759
Pex7	0.743175	129.376	3.17531e-05	0.00163012	-0.584686	129.376	0.00269405	0.0242791
Phpt1	0.611541	115.429	0.00149732	0.0151256	-0.698801	115.429	0.000145557	0.00430942
Pibf1	0.661388	273.809	0.000432825	0.00702441	-0.69117	273.809	0.000184134	0.00482479
Pid1	0.565673	159.337	0.00396511	0.0278447	-0.599122	159.337	0.00197715	0.0202935
Pigb	0.526709	53.0852	0.00818622	0.0445894	-0.60844	53.0852	0.00160666	0.0178713
Pigg	0.552574	279.441	0.00510822	0.032937	-0.582447	279.441	0.00282295	0.0250226
Pigh	0.57341	155.535	0.00339748	0.0253553	-0.707089	155.535	0.00011184	0.0037578
Pigk	0.644261	349.809	0.00067939	0.00917369	-0.534751	349.809	0.00709726	0.0458106
Pikfyve	-0.574658	995.773	0.00331266	0.0249961	0.541335	995.773	0.00629829	0.0421398
Pisd	-0.588958	180.448	0.00246201	0.0203352	0.696885	180.448	0.000154512	0.00438069
Pisd-ps2	-0.574644	103.586	0.00331362	0.0249961	0.66411	103.586	0.000401859	0.00773547
Plcb1	0.70324	252.322	0.000126538	0.00350316	-0.550896	252.322	0.00527288	0.037337
Plce1	0.765862	351.002	1.28932e-05	0.000929345	-0.527734	351.002	0.0080401	0.0498954
Pld3	0.621167	429.466	0.00119747	0.0132507	-0.614682	429.466	0.00139313	0.016575
Plekhd1	0.741313	198.688	3.40517e-05	0.00170201	-0.582552	198.688	0.00281677	0.0250226
Plekhj1	-0.712651	70.0087	9.32477e-05	0.00308132	0.590523	70.0087	0.00238139	0.0224833
Plk4	0.603761	27.6538	0.00178451	0.0167154	-0.622588	27.6538	0.0011579	0.0150453
Plscr1	0.528478	30.1124	0.00793545	0.0437037	-0.687369	30.1124	0.000206473	0.00517413
Plxdc2	0.542595	307.469	0.00615436	0.0371667	-0.592247	307.469	0.00229514	0.0220719
Pnmal1	0.533393	146.188	0.00727216	0.0413329	-0.571338	146.188	0.00354228	0.0291418
Poc1b	-0.588763	132.53	0.0024722	0.0203807	0.66227	132.53	0.000422571	0.00797245
Polr2h	0.750134	28.7956	2.4326e-05	0.00143258	-0.567454	28.7956	0.00382781	0.0304472
Polr3g	0.614956	59.2122	0.00138434	0.0144431	-0.680801	59.2122	0.000250676	0.00569091
Pomk	-0.542895	199.891	0.00612046	0.0370288	0.620238	199.891	0.00122396	0.0155062
Pon2	0.571423	158.526	0.00353624	0.0260317	-0.696204	158.526	0.000157808	0.00441714
Ppa2	0.659117	258.187	0.000460233	0.00728373	-0.751446	258.187	2.31117e-05	0.00162685
Ppard	-0.584943	79.8333	0.00267958	0.0214655	0.633532	79.8333	0.000889008	0.012486
Ppfia2	0.638857	1351.12	0.000778919	0.0100718	-0.563708	1351.12	0.00412143	0.0317954
Ppid	0.531553	286.125	0.00751493	0.0422085	-0.696646	286.125	0.00015566	0.00438069
Ppme1	0.517703	497.304	0.00956704	0.0495686	-0.600999	497.304	0.00189715	0.0199413
Ppp2r2a	-0.627283	134.03	0.00103505	0.0120479	0.594286	134.03	0.00219657	0.0215364
Ppp2r5a	0.674864	345.011	0.000297491	0.0055965	-0.617778	345.011	0.00129655	0.0161336
Prcd	-0.732707	805.274	4.66885e-05	0.00211814	0.539185	805.274	0.00655047	0.0431714
Prdm1	-0.703924	191.64	0.000123808	0.00348053	0.703236	191.64	0.000126555	0.00399807
Prdm5	0.689446	124.154	0.000193993	0.00427954	-0.687222	124.154	0.000207386	0.00518292
Prkar1b	0.532099	550.775	0.00744211	0.0419799	-0.673655	550.775	0.000307908	0.00651757
Prkcz	0.768489	554.268	1.15418e-05	0.000883303	-0.584767	554.268	0.0026895	0.0242565
Prkdc	0.706524	646.42	0.000113899	0.00332134	-0.705641	646.42	0.000117184	0.0038509
Prkg2	-0.606169	48.8905	0.00169097	0.0162224	0.533434	48.8905	0.0072668	0.0465263
Proser2	0.548208	80.4854	0.0055459	0.0347049	-0.70481	80.4854	0.000120353	0.00392251
Prpsap1	-0.727728	176.278	5.57431e-05	0.00237678	0.568752	176.278	0.00373034	0.0299712
Prrt2	0.726373	120.039	5.84597e-05	0.00243604	-0.71458	120.039	8.74637e-05	0.00322127
Prss56	-0.570495	46.8622	0.0036027	0.0263188	0.681003	46.8622	0.000249204	0.00568645
Psenen	0.584052	80.1771	0.00273004	0.0217525	-0.554417	80.1771	0.00493239	0.0357409
Psmb6	0.610621	424.224	0.00152908	0.0153501	-0.593399	424.224	0.00223903	0.0217255
Ptpn23	-0.678936	173.458	0.000264637	0.00521212	0.608029	173.458	0.00162162	0.0180076
Pvr	0.851883	77.1138	1.28593e-07	5.8836e-05	-0.571381	77.1138	0.00353924	0.0291369
Pyurf	0.60445	435.039	0.00175731	0.0165759	-0.557265	435.039	0.00467062	0.0345456
Qtrtd1	-0.630465	153.487	0.000958308	0.0115036	0.573123	153.487	0.00341724	0.0284277
Rab10os	0.654014	48.2901	0.000527337	0.00798117	-0.629002	48.2901	0.000992952	0.0134996
Rab33b	0.549988	171.322	0.00536378	0.0339944	-0.56611	171.322	0.0039311	0.0309337
Rab5b	0.631584	890.742	0.000932499	0.011311	-0.534182	890.742	0.00717012	0.0462057
Rabep2	-0.609022	75.7991	0.00158563	0.0155376	0.531247	75.7991	0.0075559	0.0477726
Rabgap1l	0.596428	852.428	0.00209698	0.0184783	-0.645563	852.428	0.00065714	0.0104836
Rasa3	0.666284	287.389	0.000378516	0.00647889	-0.684702	287.389	0.000223531	0.00535035
Rasgef1b	0.537787	267.459	0.00671894	0.0392505	-0.605077	267.459	0.00173286	0.0188429
Rassf4	0.732624	152.566	4.68285e-05	0.00211814	-0.68458	152.566	0.000224336	0.00535883
Rbms3	0.608659	137.98	0.00159869	0.015618	-0.530818	137.98	0.00761372	0.0479475
Rbmx2	0.595621	50.3836	0.00213403	0.0186117	-0.614938	50.3836	0.00138489	0.0165408
Rbsn	0.6591	414.541	0.000460438	0.00728373	-0.702196	414.541	0.000130802	0.00408949
Rdh11	0.683257	238.996	0.00023327	0.00479272	-0.652938	238.996	0.000542523	0.00921908
Reep6	-0.695541	2106.09	0.000161073	0.0039079	0.622704	2106.09	0.00115474	0.0150453
Rgs22	0.627986	125.702	0.00101765	0.0119153	-0.634369	125.702	0.000870858	0.0123115
Rgs8	0.568416	1148.8	0.00375538	0.0269705	-0.744637	1148.8	3.00449e-05	0.00183276
Rian	0.657119	1112	0.000485572	0.00752406	-0.586359	1112	0.00260108	0.0237107
Rimkla	0.548676	309.435	0.00549747	0.0344744	-0.66783	309.435	0.000362649	0.00721416
Rmdn2	0.692194	37.9752	0.000178491	0.00410769	-0.660062	37.9752	0.00044865	0.00829228
Rnaseh2b	0.525603	30.0408	0.00834624	0.045192	-0.574575	30.0408	0.00331825	0.0278968
Rnf121	0.626969	133.249	0.00104289	0.0120919	-0.655984	133.249	0.000500489	0.00885032
Rnf139	0.719939	478.323	7.30099e-05	0.00271414	-0.628452	478.323	0.00100625	0.0136172
Rnf150	-0.559821	1207.14	0.00444584	0.0300157	0.610213	1207.14	0.00154331	0.017485
Rnf170	0.660766	424.673	0.000440192	0.0071052	-0.707006	424.673	0.000112142	0.0037578
Rnf24	-0.709613	170.471	0.000103036	0.0031681	0.645265	170.471	0.00066218	0.0105031
Rnft2	0.521681	340.772	0.00893505	0.0471987	-0.701552	340.772	0.000133496	0.0041464
Rogdi	0.683748	241.79	0.000229919	0.00474846	-0.645309	241.79	0.000661425	0.0105031
Rp2	0.570373	206.868	0.00361154	0.0263188	-0.528125	206.868	0.00798497	0.0496027
Rpf2	0.588014	79.283	0.00251176	0.0205643	-0.699089	79.283	0.000144255	0.00430942
Rpl13	0.712192	225.01	9.46717e-05	0.00310252	-0.682412	225.01	0.000239133	0.00557789
Rpl17	0.622814	282.953	0.00115171	0.0128831	-0.589484	282.953	0.00243467	0.0228233
Rpl19	0.64756	434.535	0.000624201	0.00868479	-0.566972	434.535	0.0038646	0.0305877
Rpl27a	0.557099	426.499	0.00468563	0.0309668	-0.74369	426.499	3.11418e-05	0.00186748
Rpl28	0.671982	103.902	0.000322838	0.00585966	-0.719241	103.902	7.4766e-05	0.00296472
Rpl32	0.666019	483.969	0.000381301	0.00651717	-0.662141	483.969	0.000424064	0.00798206
Rpl37	0.656543	33.0256	0.000493093	0.00759823	-0.671585	33.0256	0.000326475	0.00673776
Rpl7	0.782907	1090.91	6.12058e-06	0.000619151	-0.65639	1090.91	0.000495104	0.00881198
Rpl7a	0.710058	247.172	0.000101548	0.00314586	-0.676379	247.172	0.000284879	0.00610616
Rpl7l1	0.716787	265.564	8.12316e-05	0.00285137	-0.64936	265.564	0.000595757	0.00977535
Rps11	0.702095	383.896	0.000131224	0.00355508	-0.607356	383.896	0.00164644	0.0182026
Rps12	0.681391	49.8041	0.000246392	0.00497636	-0.590165	49.8041	0.00239962	0.0226195
Rps15	0.635059	648.874	0.000856142	0.0107194	-0.784938	648.874	5.57617e-06	0.000839673
Rps2	0.715901	286.668	8.36856e-05	0.00291089	-0.684279	286.668	0.000226345	0.005396
Rps3	0.620812	828.016	0.00120754	0.0133017	-0.570576	828.016	0.00359686	0.0294482
Rps6	0.595176	894.651	0.00215473	0.0187237	-0.857671	894.651	8.53236e-08	6.76673e-05
Rps8	0.669839	302.888	0.000342879	0.00606076	-0.5507	302.888	0.00529239	0.0373948
Rps9	0.591176	364.094	0.00234839	0.0197706	-0.602865	364.094	0.00182042	0.0193836
Rpsa	0.704149	697.098	0.000122924	0.00348053	-0.615186	697.098	0.00137699	0.016463
Rsl24d1	0.777118	107.212	7.93989e-06	0.000709937	-0.552789	107.212	0.00508745	0.036458
Saal1	-0.702091	121.929	0.000131242	0.00355508	0.741553	121.929	3.37481e-05	0.00197767
Samd7	-0.634943	1463.88	0.000858604	0.0107289	0.796009	1463.88	3.29642e-06	0.000676107
Scarna13	0.733332	338.893	4.56478e-05	0.00208727	-0.564207	338.893	0.00408121	0.0316776
Scd2	0.72318	2817.8	6.5327e-05	0.0025991	-0.588356	2817.8	0.00249364	0.0230851
Schip1	0.606176	227.938	0.00169073	0.0162224	-0.549687	227.938	0.00539423	0.0378628
Sdccag3	-0.556188	353.504	0.00476826	0.0313561	0.597496	353.504	0.00204874	0.0207596
Sdr42e1	0.745227	35.3702	2.93796e-05	0.00156726	-0.677058	35.3702	0.000279375	0.0060338
Sec14l1	0.671397	1097.43	0.000328205	0.00590756	-0.611892	1097.43	0.00148535	0.0171318
Selenoi	0.539285	387.73	0.00653859	0.038602	-0.626541	387.73	0.00105368	0.0141155
Selenow	0.598797	413.014	0.00199128	0.0178644	-0.573902	413.014	0.00336384	0.0281606
Sema5a	0.664335	490.798	0.000399381	0.0066728	-0.572224	490.798	0.00347977	0.0287856
Serpinb6a	0.664149	41.8527	0.000401422	0.00668811	-0.772224	41.8527	9.83562e-06	0.00110983
Serpinh1	0.567133	109.767	0.00385231	0.0274331	-0.568705	109.767	0.0037338	0.0299712
Setd7	0.675758	613.611	0.000289989	0.00552673	-0.567734	613.611	0.00380666	0.0303512
Sfi1	-0.649922	549.785	0.00058711	0.00843174	0.617377	549.785	0.00130872	0.0162003
Sft2d2	0.650688	179.45	0.000575496	0.0083591	-0.725443	179.45	6.03919e-05	0.00260004
Sgce	-0.543134	101.257	0.00609352	0.0369839	0.668797	101.257	0.000353014	0.00710567
Sh2d3c	0.608648	31.3702	0.00159909	0.015618	-0.667028	31.3702	0.000370803	0.00733955
Sh2d5	0.599739	217.528	0.00195056	0.0176321	-0.588127	217.528	0.00250577	0.0230988
Sh3bgrl2	0.562832	1215.36	0.00419275	0.0289147	-0.657006	1215.36	0.000487032	0.00877477
Sh3bp4	-0.657008	79.139	0.000487015	0.00752406	0.56107	79.139	0.00433931	0.0328165
Sh3d19	0.619314	56.8823	0.0012508	0.0135392	-0.554093	56.8823	0.00496292	0.0358463
Sh3glb1	0.645379	1234.12	0.000660237	0.00902779	-0.748041	1234.12	2.63794e-05	0.00170548
Sirt1	0.554462	438.344	0.00492815	0.032141	-0.636511	438.344	0.000825884	0.0119377
Slc12a9	0.533724	133.077	0.00722917	0.0411672	-0.731069	133.077	4.95122e-05	0.00235599
Slc16a6	0.553552	1050.5	0.00501425	0.0326108	-0.653469	1050.5	0.000534976	0.00914992
Slc17a5	0.543244	92.3982	0.00608117	0.0369278	-0.751657	92.3982	2.29218e-05	0.00162308
Slc1a7	-0.671589	846.196	0.000326438	0.00590168	0.557353	846.196	0.00466281	0.034517
Slc23a2	0.528273	971.6	0.00796427	0.0437666	-0.600327	971.6	0.00192549	0.020094
Slc29a2	0.674811	96.4533	0.000297947	0.0055965	-0.599278	96.4533	0.00197042	0.0202769
Slc35c1	-0.667684	34.7838	0.000364116	0.00630499	0.533376	34.7838	0.00727439	0.0465498
Slc35f1	-0.592036	274.532	0.00230554	0.0195571	0.569275	274.532	0.0036916	0.0297792
Slc40a1	0.690714	34.5248	0.000186701	0.00418705	-0.588888	34.5248	0.00246567	0.0229789
Slc41a2	0.520948	65.4856	0.00904884	0.0475743	-0.559884	65.4856	0.00444036	0.0334109
Slc5a3	-0.56215	881.57	0.00424899	0.0290907	0.539381	881.57	0.00652717	0.0431142
Slc7a14	-0.533672	602.824	0.0072359	0.0411858	0.693427	602.824	0.000171894	0.00464739
Slco1a4	0.58308	124.189	0.00278598	0.0220446	-0.538611	124.189	0.00661924	0.0435522
Slf1	-0.605742	193.205	0.00170727	0.0162999	0.610262	193.205	0.00154162	0.017485
Smad5	-0.548173	657.964	0.00554951	0.0347092	0.596522	657.964	0.00209268	0.020955
Smad9	0.528444	75.0418	0.00794029	0.0437102	-0.573957	75.0418	0.00336012	0.0281606
Smim1	0.542916	77.1307	0.0061181	0.0370288	-0.603548	77.1307	0.00179297	0.0192154
Snca	-0.597125	110.139	0.0020654	0.0183438	0.54042	110.139	0.00640457	0.0426112
Snhg17	0.522616	74.0873	0.00879167	0.0467004	-0.636622	74.0873	0.000823606	0.0119375
Snord15b	0.60411	712.113	0.00177066	0.0166118	-0.56834	712.113	0.00376102	0.0301084
Socs2	0.698285	82.2151	0.000147924	0.00375246	-0.747773	82.2151	2.66528e-05	0.00171385
Sox5	0.590509	101.903	0.00238209	0.0199418	-0.690513	101.903	0.000187839	0.00487652
Spag5	0.768376	398.27	1.15968e-05	0.000883303	-0.734326	398.27	4.40361e-05	0.00227762
Spats2l	0.550722	41.7695	0.00529021	0.0337077	-0.739901	41.7695	3.58916e-05	0.00206912
Spcs2	0.633599	486.122	0.000887547	0.0109186	-0.666943	486.122	0.000371678	0.00734466
Spcs3	0.609882	219.951	0.00155498	0.0154238	-0.528785	219.951	0.00789269	0.0492093
Spidr	0.519046	52.4077	0.00934958	0.0487577	-0.651378	52.4077	0.000565202	0.00946966
Sprtn	-0.638015	98.648	0.000795493	0.0102108	0.614326	98.648	0.00140459	0.0166094
Sptan1	0.737404	6937.36	3.93583e-05	0.00188035	-0.590091	6937.36	0.00240342	0.0226195
Sptssb	0.593535	34.9309	0.00223248	0.0192168	-0.622209	34.9309	0.00116834	0.0150922
Sqle	0.725106	313.161	6.11038e-05	0.00248935	-0.567093	313.161	0.00385537	0.0305553
Srp54c	0.68482	476.953	0.000222746	0.00465693	-0.598279	476.953	0.00201399	0.0205387
Ssc5d	0.634673	107.837	0.000864353	0.010765	-0.544506	107.837	0.00594115	0.0403863
St18	0.528414	340.14	0.00794449	0.0437131	-0.603124	340.14	0.00180996	0.0193279
St3gal1	-0.527479	297.876	0.00807626	0.0441319	0.575112	297.876	0.0032823	0.0276727
Stag3	0.756817	92.8895	1.86813e-05	0.00116964	-0.755669	92.8895	1.956e-05	0.00151126
Stam2	0.629144	554.349	0.000989553	0.0117327	-0.640211	554.349	0.000752873	0.0113083
Stard7	-0.569588	1701.87	0.00366862	0.0265785	0.564813	1701.87	0.00403292	0.0314983
Stk3	0.530241	262.614	0.00769201	0.0427632	-0.555265	262.614	0.00485318	0.0353712
Stom	0.71158	626.116	9.6599e-05	0.00313118	-0.745713	626.116	2.88412e-05	0.00178879
Ston2	-0.577441	367.645	0.00313003	0.0239606	0.59826	367.645	0.00201485	0.0205387
Strip2	0.551181	779.767	0.00524456	0.0335426	-0.56481	779.767	0.00403314	0.0314983
Swap70	0.665881	50.0034	0.000382753	0.00652843	-0.625859	50.0034	0.00107107	0.0142708
Synj2	0.649798	267.243	0.000589003	0.00843174	-0.650982	267.243	0.000571093	0.00951478
Synm	0.648423	276.498	0.000610432	0.00857013	-0.773346	276.498	9.36881e-06	0.00110983
Tacr3	0.743256	193.56	3.16559e-05	0.00163012	-0.686861	193.56	0.00020963	0.00519534
Tapt1	0.560661	1000.08	0.00437399	0.0297161	-0.591765	1000.08	0.00231896	0.0221134
Tbc1d8	0.58701	1015.73	0.00256563	0.0208126	-0.607192	1015.73	0.00165253	0.0182191
Tbcel	-0.548625	466.709	0.00550276	0.0344894	0.549633	466.709	0.00539974	0.0378746
Tcea1	0.600431	406.495	0.00192108	0.017512	-0.700851	406.495	0.000136485	0.00418461
Tcp11	-0.611911	64.196	0.00148469	0.0150892	0.678268	64.196	0.000269801	0.00589641
Tdrp	0.709038	28.7386	0.000104986	0.00319064	-0.618403	28.7386	0.00127777	0.0159333
Tex2	-0.653386	768.829	0.00053616	0.00804308	0.771738	768.829	1.0044e-05	0.00110983
Tgfbr2	0.597121	37.1762	0.00206557	0.0183438	-0.584248	37.1762	0.00271889	0.024429
Tgm4	-0.665719	73.7908	0.00038447	0.00652923	0.576289	73.7908	0.00320461	0.02723
Thnsl1	0.629578	225.067	0.000979196	0.0116602	-0.733653	225.067	4.51229e-05	0.00230947
Thy1	0.643138	660.464	0.000699127	0.00936578	-0.553989	660.464	0.00497274	0.035855
Tigd5	-0.659132	50.377	0.000460048	0.00728373	0.578997	50.377	0.00303171	0.0261912
Tkt	0.5174	1460.04	0.00961665	0.0497649	-0.623801	1460.04	0.00112503	0.0147556
Tldc1	0.56864	187.346	0.00373866	0.0269383	-0.743091	187.346	3.18541e-05	0.00189263
Tle6	0.697176	41.9699	0.000153121	0.00381912	-0.717428	41.9699	7.94974e-05	0.00305865
Tmeff2	0.70203	59.3229	0.000131493	0.00355508	-0.655969	59.3229	0.000500695	0.00885032
Tmem106b	0.619563	1513.95	0.00124354	0.0135201	-0.709251	1513.95	0.000104259	0.00359497
Tmem123	0.766889	100.675	1.23491e-05	0.00090568	-0.528323	100.675	0.00795727	0.0494565
Tmem141	0.543543	40.998	0.00604783	0.0369278	-0.775605	40.998	8.48777e-06	0.00107415
Tmem19	-0.608753	181.718	0.00159531	0.0156067	0.573376	181.718	0.00339982	0.0283562
Tmem198b	-0.517948	64.9928	0.00952699	0.049434	0.551882	64.9928	0.00517558	0.0369117
Tmem209	0.591714	226.107	0.00232152	0.0196142	-0.714132	226.107	8.87783e-05	0.00323959
Tmem218	0.648911	176.323	0.000602752	0.00851584	-0.73323	176.323	4.58166e-05	0.00230947
Tmem38b	0.680348	50.2634	0.000254009	0.00508703	-0.595369	50.2634	0.00214573	0.0212798
Tmem5	0.620176	107.756	0.00122574	0.013402	-0.619672	107.756	0.00124035	0.0156139
Tmem63c	0.700196	154.626	0.00013933	0.0036781	-0.585786	154.626	0.0026326	0.0239064
Tmem69	-0.668843	59.5608	0.000352564	0.00616779	0.70762	59.5608	0.000109937	0.00371539
Tmem80	0.534025	117.319	0.00719033	0.0410528	-0.607999	117.319	0.00162274	0.0180076
Tmx1	0.659108	891.692	0.000460341	0.00728373	-0.76953	891.692	1.10414e-05	0.00114262
Tmx3	0.563198	480.621	0.0041628	0.0288097	-0.737273	480.621	3.95487e-05	0.00213689
Toe1	0.671478	120.381	0.000327461	0.00590756	-0.554795	120.381	0.00489693	0.035564
Tomm20	0.661018	1389.1	0.000437196	0.00708568	-0.586616	1389.1	0.00258703	0.023637
Tomm6os	0.553296	29.2193	0.00503876	0.0326845	-0.696624	29.2193	0.000155769	0.00438069
Tpst1	0.584231	153.796	0.00271987	0.0217006	-0.591746	153.796	0.0023199	0.0221134
Tra2b	0.60351	675.883	0.00179451	0.0167563	-0.67232	675.883	0.000319773	0.00665037
Trappc6b	0.522511	308.077	0.00880769	0.0467126	-0.543402	308.077	0.0060635	0.0409372
Trappc8	-0.615419	1057.6	0.00136958	0.01438	0.597684	1057.6	0.00204035	0.0206923
Trim37	0.867403	1139.08	4.10471e-08	2.69763e-05	-0.564331	1139.08	0.00407132	0.0316776
Trim65	-0.625756	26.7617	0.00107373	0.0122936	0.56755	26.7617	0.00382052	0.030421
Trmt10a	0.620179	52.9476	0.00122568	0.013402	-0.706919	52.9476	0.000112456	0.0037578
Trmt11	0.54843	108.443	0.00552288	0.0345973	-0.63797	108.443	0.000796397	0.0116895
Trmt2b	0.646222	183.13	0.00064611	0.0088968	-0.549681	183.13	0.00539479	0.0378628
Tsr2	0.52673	494.045	0.00818316	0.0445894	-0.723014	494.045	6.57021e-05	0.00273284
Ttc4	0.64169	328.743	0.000725274	0.00960734	-0.588477	328.743	0.00248725	0.0230438
Ttc41	-0.69276	45.7293	0.000175434	0.00406815	0.580541	45.7293	0.00293668	0.0256873
Ttll5	-0.523156	852.692	0.00870963	0.0464572	0.767927	852.692	1.18198e-05	0.00116206
Ttyh1	0.618908	1695.63	0.00126276	0.013619	-0.630229	1695.63	0.000963832	0.0132517
Tuba1a	0.591819	4194.14	0.0023163	0.0195952	-0.755216	4194.14	1.99162e-05	0.00152854
Tuba8	0.68832	25.7407	0.000200677	0.00433258	-0.750811	25.7407	2.36929e-05	0.00165795
Tube1	0.521097	187.645	0.00902561	0.0474873	-0.626888	187.645	0.00104494	0.0140529
Tubgcp3	0.58003	317.004	0.00296785	0.0230906	-0.56194	317.004	0.00426637	0.0324506
Txnl4b	0.55931	88.2252	0.00449004	0.0302314	-0.820727	88.2252	9.00671e-07	0.000274728
Ubash3b	-0.625668	138.674	0.00107597	0.0122976	0.72721	138.674	5.67688e-05	0.00253041
Ubn2	-0.54798	3139.46	0.00556953	0.0348119	0.763468	3139.46	1.42451e-05	0.00127245
Ubr5	-0.626486	3272.37	0.00105507	0.0121385	0.70013	3272.37	0.000139617	0.00425869
Ubxn10	0.834624	48.1293	3.97134e-07	0.000109868	-0.600139	48.1293	0.00193345	0.0201041
Ugdh	-0.564682	254.722	0.00404332	0.0281942	0.648248	254.722	0.000613195	0.00997889
Umad1	-0.651081	131.663	0.000569619	0.0083348	0.533726	131.663	0.00722896	0.0464841
Unc5c	0.608264	513.9	0.00161303	0.0157155	-0.592195	513.9	0.0022977	0.0220787
Usf2	0.60585	371.01	0.00170311	0.0162863	-0.536993	371.01	0.00681623	0.0445765
Usp13	-0.651812	256.451	0.000558805	0.00825783	0.603338	256.451	0.00180136	0.019288
Usp31	-0.665651	830.863	0.000385193	0.00652923	0.695785	830.863	0.000159867	0.00445368
Usp48	-0.538655	1488.13	0.00661391	0.0388683	0.536833	1488.13	0.006836	0.0446329
Utrn	0.673331	853.694	0.000310756	0.00572252	-0.728039	853.694	5.5135e-05	0.00249881
Vamp1	0.518395	370.733	0.00945443	0.0491599	-0.557018	370.733	0.00469291	0.0345892
Vasn	0.592201	91.8128	0.00229741	0.0195075	-0.720826	91.8128	7.08334e-05	0.00286267
Vat1l	0.520272	855.868	0.00915478	0.048011	-0.642793	855.868	0.000705277	0.0109673
Vip	0.72236	75.028	6.71999e-05	0.00262312	-0.660285	75.028	0.000445955	0.00828918
Vmac	0.717116	116.271	8.03389e-05	0.00284438	-0.56703	116.271	0.00386018	0.030573
Vps29	0.547025	387.938	0.00566971	0.0352853	-0.726078	387.938	5.9067e-05	0.00259284
Vps8	0.652937	586.455	0.000542533	0.00810801	-0.564931	586.455	0.00402355	0.0314893
Vrk1	0.562674	170	0.00420565	0.0289622	-0.616773	170	0.00132723	0.0162436
Vsnl1	-0.528739	330.081	0.00789906	0.0435639	0.588072	330.081	0.00250871	0.0230988
Vsx1	0.541079	210.011	0.00632789	0.0379036	-0.547268	210.011	0.00564415	0.039196
Vwa8	0.567061	635.616	0.00385775	0.0274473	-0.58069	635.616	0.00292768	0.0256463
Wnt5a	0.684059	40.7185	0.000227817	0.00473796	-0.745688	40.7185	2.88687e-05	0.00178879
Wsb1	0.58646	458.596	0.00259557	0.0209619	-0.801029	458.596	2.57003e-06	0.000555873
Yae1d1	0.556069	308.908	0.00477912	0.0313582	-0.742987	308.908	3.19787e-05	0.00189263
Yaf2	0.523677	409.885	0.00863128	0.046168	-0.605717	409.885	0.00170819	0.0186771
Yeats2	0.698392	389.566	0.000147431	0.00375246	-0.656908	389.566	0.000488307	0.00877477
Yeats4	0.629585	277.144	0.00097901	0.0116602	-0.794965	277.144	3.46872e-06	0.000699388
Ywhah	0.808389	954.466	1.7614e-06	0.000287035	-0.655191	954.466	0.000511147	0.00898169
Zbtb40	-0.546404	270.232	0.00573563	0.0355992	0.633656	270.232	0.00088631	0.0124776
Zbtb48	-0.589772	84.0626	0.00241978	0.0201691	0.79024	84.0626	4.35197e-06	0.000730626
Zdhhc20	0.582993	408.645	0.00279106	0.0220614	-0.553987	408.645	0.0049729	0.035855
Zfp113	-0.721871	260.866	6.83411e-05	0.00262312	0.669703	260.866	0.000344188	0.00698414
Zfp119b	0.668843	104.396	0.000352562	0.00616779	-0.6229	104.396	0.00114938	0.0150088
Zfp212	-0.629906	131.662	0.000971424	0.0116141	0.662594	131.662	0.000418857	0.00795197
Zfp317	0.568566	482.687	0.00374419	0.0269453	-0.556422	482.687	0.00474691	0.0348584
Zfp410	-0.532629	238.424	0.0073721	0.0417413	0.654654	238.424	0.000518482	0.00899106
Zfp444	-0.637178	931.896	0.000812275	0.0103443	0.837382	931.896	3.34576e-07	0.000153081
Zfp521	0.704027	512.602	0.000123404	0.00348053	-0.731531	512.602	4.87015e-05	0.00233984
Zfp536	-0.615129	601.941	0.00137881	0.0144431	0.549026	601.941	0.00546159	0.0381734
Zfp644	0.809735	3277.03	1.64092e-06	0.000278863	-0.54043	3277.03	0.00640349	0.0426112
Zfp654	0.572066	1473.5	0.00349084	0.0257772	-0.682573	1473.5	0.000238004	0.00556449
Zfp664	-0.529586	789.525	0.00778176	0.0431168	0.56692	789.525	0.0038686	0.030599
Zfp764	-0.617746	49.9699	0.00129752	0.0138862	0.56432	49.9699	0.00407222	0.0316776
Zfp882	-0.588183	332.269	0.00250281	0.0205051	0.558627	332.269	0.00454969	0.0339174
Zfp932	-0.553035	329.066	0.00506375	0.0327739	0.865694	329.066	4.68663e-08	5.42264e-05
Zfp941	0.704018	285.241	0.00012344	0.00348053	-0.749982	285.241	2.44699e-05	0.00168206
Zkscan7	-0.557439	106.513	0.00465502	0.0308331	0.687616	106.513	0.000204956	0.00517413

## Sheet: Table S10
Table S10. Gene ontology categories significantly associated with genes whose expression correlates with both baseline refractive error and susceptibility to myopia in Collaborative Cross mice (BP, biological process; CC, cellular component; MF, molecular function)
Category	ID	Term	P-value
BP	GO:0006412	translation	0.000127751
BP	GO:0007156	homophilic cell adhesion via plasma membrane adhesion molecules	0.00258593
BP	GO:0006596	polyamine biosynthetic process	0.00344362
BP	GO:0031648	protein destabilization	0.00654458
BP	GO:0040008	regulation of growth	0.00694591
BP	GO:0046628	positive regulation of insulin receptor signaling pathway	0.00763259
BP	GO:0098609	cell-cell adhesion	0.00890001
BP	GO:0006810	transport	0.00960248
BP	GO:0008654	phospholipid biosynthetic process	0.0119807
BP	GO:0006635	fatty acid beta-oxidation	0.0135538
BP	GO:0045104	intermediate filament cytoskeleton organization	0.0139037
BP	GO:0006506	GPI anchor biosynthetic process	0.0192346
BP	GO:0035774	positive regulation of insulin secretion involved in cellular response to glucose stimulus	0.0192346
BP	GO:0070555	response to interleukin-1	0.0192346
BP	GO:0009968	negative regulation of signal transduction	0.0282917
BP	GO:0015031	protein transport	0.0302105
BP	GO:0032148	activation of protein kinase B activity	0.0331314
BP	GO:0051497	negative regulation of stress fiber assembly	0.0331314
BP	GO:0000226	microtubule cytoskeleton organization	0.036646
BP	GO:0060340	positive regulation of type I interferon-mediated signaling pathway	0.0398335
BP	GO:0006914	autophagy	0.0421158
BP	GO:0055088	lipid homeostasis	0.0431943
BP	GO:0045732	positive regulation of protein catabolic process	0.0448891
BP	GO:0045807	positive regulation of endocytosis	0.0460886
CC	GO:0005840	ribosome	5.05765e-08
CC	GO:0005739	mitochondrion	1.30137e-05
CC	GO:0030529	intracellular ribonucleoprotein complex	1.90347e-05
CC	GO:0070062	extracellular exosome	2.07749e-05
CC	GO:0022625	cytosolic large ribosomal subunit	0.000175455
CC	GO:0005737	cytoplasm	0.000284796
CC	GO:0015935	small ribosomal subunit	0.00028856
CC	GO:0022627	cytosolic small ribosomal subunit	0.000290172
CC	GO:0005913	cell-cell adherens junction	0.000292035
CC	GO:0016020	membrane	0.000430842
CC	GO:0005622	intracellular	0.000510395
CC	GO:0043209	myelin sheath	0.000555492
CC	GO:0044754	autolysosome	0.0034556
CC	GO:0005634	nucleus	0.00647474
CC	GO:0000922	spindle pole	0.00766409
CC	GO:0035098	ESC/E(Z) complex	0.0139491
CC	GO:0072686	mitotic spindle	0.0177813
CC	GO:0031901	early endosome membrane	0.0230974
CC	GO:0005730	nucleolus	0.0259685
CC	GO:0005654	nucleoplasm	0.0271189
CC	GO:0031012	extracellular matrix	0.0321392
CC	GO:0005829	cytosol	0.0325022
CC	GO:0005637	nuclear inner membrane	0.0401197
CC	GO:0030018	Z disc	0.0494029
MF	GO:0003735	structural constituent of ribosome	4.25652e-05
MF	GO:0098641	cadherin binding involved in cell-cell adhesion	9.87028e-05
MF	GO:0044822	poly(A) RNA binding	0.000508337
MF	GO:0046872	metal ion binding	0.00135509
MF	GO:0019899	enzyme binding	0.00629502
MF	GO:0016740	transferase activity	0.00731209
MF	GO:0003924	GTPase activity	0.00749086
MF	GO:0016831	carboxy-lyase activity	0.00767611
MF	GO:0003746	translation elongation factor activity	0.0101277
MF	GO:0000287	magnesium ion binding	0.0133123
MF	GO:0016887	ATPase activity	0.027569
MF	GO:0019215	intermediate filament binding	0.0316711
MF	GO:0005096	GTPase activator activity	0.0396625
MF	GO:0019901	protein kinase binding	0.039957

## Sheet: Table S11
Table S11. Canonical signaling pathways affected by genes whose expression correlates with both baseline refractive error and susceptibility to myopia in Collaborative Cross mice
Canonical Pathways	-log(P-value)	z-score (RE)	z-score (myopia)
EIF2 Signaling	4.37	3.162	-3.162
Regulation of eIF4 and p70S6K Signaling	2.98	1	-1
mTOR Signaling	2.92	0.816	-0.816
L-cysteine Degradation I	2.31	no activity pattern available	no activity pattern available
D-myo-inositol-5-phosphate Metabolism	2.08	2.111	-2.111
AMPK Signaling	1.94	0.333	-0.333
Arginine Biosynthesis IV	1.93	no activity pattern available	no activity pattern available
Glycine Cleavage Complex	1.93	no activity pattern available	no activity pattern available
HIPPO signaling	1.86	-0.447	0.447
Cell Cycle: G2/M DNA Damage Checkpoint Regulation	1.82	no activity pattern available	no activity pattern available
Axonal Guidance Signaling	1.79	no activity pattern available	no activity pattern available
3-phosphoinositide Degradation	1.74	1.897	-1.897
D-myo-inositol (1,4,5,6)-Tetrakisphosphate Biosynthesis	1.58	1.667	-1.667
D-myo-inositol (3,4,5,6)-tetrakisphosphate Biosynthesis	1.58	1.667	-1.667
Phosphatidylethanolamine Biosynthesis II	1.57	no activity pattern available	no activity pattern available
Leucine Degradation I	1.57	no activity pattern available	no activity pattern available
Protein Kinase A Signaling	1.55	2.496	-2.496
Synaptic Long Term Depression	1.4	1.265	-1.265
D-myo-inositol (1,4,5)-Trisphosphate Biosynthesis	1.36	no activity pattern available	no activity pattern available
Mitotic Roles of Polo-Like Kinase	1.36	no activity pattern available	no activity pattern available
Superpathway of Inositol Phosphate Compounds	1.34	2.309	-2.309
Superpathway of Cholesterol Biosynthesis	1.32	no activity pattern available	no activity pattern available
p70S6K Signaling	1.3	1.89	-1.89
Dopamine-DARPP32 Feedback Signaling	1.28	1.134	-1.134
RAR Activation	1.27	no activity pattern available	no activity pattern available
