# Supplementary material for: Analysis of genetic networks regulating refractive eye development in collaborative cross progenitor strain mice reveals new genes and pathways underlying human myopia
Source: BMC Med Genomics. 2019 Jul 30;12:113. doi: 10.1186/s12920-019-0560-1 (PMC6668126; doi:10.1186/s12920-019-0560-1)
Supplement: Supplementary file 5 — Table S12. List of human myopia QTLs and candidate genes located within 200 kb of the lead SNP (or within critical region). (XLSX 28 kb) [file 12920_2019_560_MOESM5_ESM.xlsx]

## Sheet: Table S12
Table S12. List of human myopia QTLs and candidate genes located within 200 kb of the lead SNP (or within critical region)
Cromosome	Position (GRCh37)	Candidate genes (Red, correlate with RE; Green, correlate with susceptibility to myopia; Blue, correlate with both)	References
1	973501	AGRN	Kloss et al. Exome Sequence Analysis of14 Families With High Myopia. Invest Ophthalmol Vis Sci. 2017 Apr 1;58(4):1982-1990
1	12015162	PLOD1	Kloss et al. Exome Sequence Analysis of14 Families With High Myopia. Invest Ophthalmol Vis Sci. 2017 Apr 1;58(4):1982-1990
1	34663642	C1orf94, CSMD2	Kloss et al. Exome Sequence Analysis of14 Families With High Myopia. Invest Ophthalmol Vis Sci. 2017 Apr 1;58(4):1982-1990
1	38092723	LOC728431, ZC3H12A, MEAF6, SNIP1, DNALI1, GNL2, RSPO1, C1orf109, CDCA8, EPHA10, MANEAL, YRDC, C1orf122, MTF1	Cheng et al. Nine Loci for Ocular Axial Length Identiﬁed through Genome-wide Association Studies, Including Shared Loci with Refractive Error. Am J Hum Genet 93, 264–277, August 8, 2013
1	41277904	KCNQ4	Kloss et al. Exome Sequence Analysis of14 Families With High Myopia. Invest Ophthalmol Vis Sci. 2017 Apr 1;58(4):1982-1990
1	42345723	HIVEP3	Tedja et al. Genome-wide association meta-analysis highlights light-induced signaling as a driver for refractive error. Nat Genet. 2018;50(6):834-848.
1	44994178	RNF220	Kloss et al. Exome Sequence Analysis of14 Families With High Myopia. Invest Ophthalmol Vis Sci. 2017 Apr 1;58(4):1982-1990
1	61342229	AK097193	Tedja et al. Genome-wide association meta-analysis highlights light-induced signaling as a driver for refractive error. Nat Genet. 2018;50(6):834-848.
1	86815777	ODF2L	Kloss et al. Exome Sequence Analysis of14 Families With High Myopia. Invest Ophthalmol Vis Sci. 2017 Apr 1;58(4):1982-1990
1	91434335	ZNF644	Shi et al. Exome Sequencing Identifies ZNF644 Mutations in High Myopia. PLoS Genet. 2011 Jun;7(6):e1002084. doi: 10.1371/journal.pgen.1002084. Epub 2011 Jun 9.
1	109702994	KIAA1324	Kloss et al. Exome Sequence Analysis of14 Families With High Myopia. Invest Ophthalmol Vis Sci. 2017 Apr 1;58(4):1982-1990
1	113418415	MOV10, RHOC, PPM1J, FAM19A3, SLC16A1, AKR7A2P1, LRIG2	Tedja et al. Genome-wide association meta-analysis highlights light-induced signaling as a driver for refractive error. Nat Genet. 2018;50(6):834-848.
1	118612068	SPAG17	Kloss et al. Exome Sequence Analysis of14 Families With High Myopia. Invest Ophthalmol Vis Sci. 2017 Apr 1;58(4):1982-1990
1	158053024	KIRREL, CD1D, CD1A	Tedja et al. Genome-wide association meta-analysis highlights light-induced signaling as a driver for refractive error. Nat Genet. 2018;50(6):834-848.
1	164213686	PBX1	Tedja et al. Genome-wide association meta-analysis highlights light-induced signaling as a driver for refractive error. Nat Genet. 2018;50(6):834-848.
1	200311910	NR5A2, ZNF281	Tedja et al. Genome-wide association meta-analysis highlights light-induced signaling as a driver for refractive error. Nat Genet. 2018;50(6):834-848.
1	207488004	C4BPA, CD55, CR2, CR1	Verhoeven et al. Genome-wide meta-analyses of multiancestry cohorts identify multiple new susceptibility loci for refractive error and myopia. Nat Genet. 2013 Mar;45(3):314-8.
1	208062973	CD46, CD34, PLXNA2	Tedja et al. Genome-wide association meta-analysis highlights light-induced signaling as a driver for refractive error. Nat Genet. 2018;50(6):834-848.
1	219790221	SLC30A10	Cheng et al. Nine Loci for Ocular Axial Length Identiﬁed through Genome-wide Association Studies, Including Shared Loci with Refractive Error. Am J Hum Genetics 93, 264–277, August 8, 2013
1	223784204	CAPN8	Kloss et al. Exome Sequence Analysis of14 Families With High Myopia. Invest Ophthalmol Vis Sci. 2017 Apr 1;58(4):1982-1990
1	242431557	PLD5	Tedja et al. Genome-wide association meta-analysis highlights light-induced signaling as a driver for refractive error. Nat Genet. 2018;50(6):834-848.
2	301051	SH3YL1, ACP1, FAM150B	Fan et al. Meta-analysis of gene–environment-wide association scans accounting for education level identiﬁes additional loci for refractive error. Nat Commun. 2016 Mar 29;7:11008.
2	16234068	MYCN	Tedja et al. Genome-wide association meta-analysis highlights light-induced signaling as a driver for refractive error. Nat Genet. 2018;50(6):834-848.
2	43640580	THADA	Kloss et al. Exome Sequence Analysis of14 Families With High Myopia. Invest Ophthalmol Vis Sci. 2017 Apr 1;58(4):1982-1990
2	45137870	CAMKMT, SIX3, SIX2	Tedja et al. Genome-wide association meta-analysis highlights light-induced signaling as a driver for refractive error. Nat Genet. 2018;50(6):834-848.
2	56011517	SMEK2, PNPT1, EFEMP1	Tedja et al. Genome-wide association meta-analysis highlights light-induced signaling as a driver for refractive error. Nat Genet. 2018;50(6):834-848.
2	62066630	FAM161A	Jin et al. Trio-based exome sequencing arrests de novo mutations in early-onset high myopia. PNAS | April 18, 2017 | vol. 114 | no. 16 | 4219–4224
2	135627894	ACMSD	Kloss et al. Exome Sequence Analysis of14 Families With High Myopia. Invest Ophthalmol Vis Sci. 2017 Apr 1;58(4):1982-1990
2	145226370	GTDC1, ZEB2	Khor et al. Genome-wide association study identiﬁes ZFHX1B as a susceptibility locus for severe myopia. Human Molecular Genetics, 2013, Vol. 22, No. 25, 5288–5294
2	146882415	PABPC1P2	Kiefer et al. Genome-Wide Analysis Points to Roles for Extracellular Matrix Remodeling, the Visual Cycle, and Neuronal Development in Myopia. PLOS Genetics, 2013 Feb 9; 2 :e1003299
2	157363743	NR4A2, GPD2	Tedja et al. Genome-wide association meta-analysis highlights light-induced signaling as a driver for refractive error. Nat Genet. 2018;50(6):834-848.
2	166627558	GALNT3, TTC21B	Kloss et al. Exome Sequence Analysis of14 Families With High Myopia. Invest Ophthalmol Vis Sci. 2017 Apr 1;58(4):1982-1990
2	172396754	CYBRD1	Kloss et al. Exome Sequence Analysis of14 Families With High Myopia. Invest Ophthalmol Vis Sci. 2017 Apr 1;58(4):1982-1990
2	172851936	SLC25A12, HAT1, METAP1D, DLX1, DLX2	Kiefer et al. Genome-Wide Analysis Points to Roles for Extracellular Matrix Remodeling, the Visual Cycle, and Neuronal Development in Myopia. PLOS Genetics, February 2013 | Volume 9 | Issue 2 | e1003299
2	178828507	PDE11A, RBM45	Kiefer et al. Genome-Wide Analysis Points to Roles for Extracellular Matrix Remodeling, the Visual Cycle, and Neuronal Development in Myopia. PLOS Genetics, February 2013 | Volume 9 | Issue 2 | e1003299
2	233385396	DIS3L2, ALPP, ALPG, ALPI, ECEL1, PRSS56, CHRND, EIF4E2, EFHD1, GIGYF2	Kiefer et al. Genome-Wide Analysis Points to Roles for Extracellular Matrix Remodeling, the Visual Cycle, and Neuronal Development in Myopia. PLOS Genetics, February 2013 | Volume 9 | Issue 2 | e1003299
2	242879499	D2HGDH, GAL3ST2, NEU4, PDCD1	Tedja et al. Genome-wide association meta-analysis highlights light-induced signaling as a driver for refractive error. Nat Genet. 2018;50(6):834-848.
3	4210614	SETMAR, SUMF1	Kiefer et al. Genome-Wide Analysis Points to Roles for Extracellular Matrix Remodeling, the Visual Cycle, and Neuronal Development in Myopia. PLOS Genetics, February 2013 | Volume 9 | Issue 2 | e1003299
3	8194734	LMCD1	Tedja et al. Genome-wide association meta-analysis highlights light-induced signaling as a driver for refractive error. Nat Genet. 2018;50(6):834-848.
3	16009044	ANKRD28, GALNT15	Tedja et al. Genome-wide association meta-analysis highlights light-induced signaling as a driver for refractive error. Nat Genet. 2018;50(6):834-848.
3	24256698	THRB	Tedja et al. Genome-wide association meta-analysis highlights light-induced signaling as a driver for refractive error. Nat Genet. 2018;50(6):834-848.
3	47725392	SMARCC1	Kloss et al. Exome Sequence Analysis of14 Families With High Myopia. Invest Ophthalmol Vis Sci. 2017 Apr 1;58(4):1982-1990
3	49211468	KLHDC8B	Kloss et al. Exome Sequence Analysis of14 Families With High Myopia. Invest Ophthalmol Vis Sci. 2017 Apr 1;58(4):1982-1990
3	53837971	CACNA1D, CHDH, IL17RB, ACTR8, SELK	Verhoeven et al. Genome-wide meta-analyses of multiancestry cohorts identify multiple new susceptibility loci for refractive error and myopia. Nat Genet. 2013 Mar;45(3):314-8. doi: 10.1038/ng.2554. Epub 2013 Feb 10.
3	57428899	DENND6A, DNAH12	Kloss et al. Exome Sequence Analysis of14 Families With High Myopia. Invest Ophthalmol Vis Sci. 2017 Apr 1;58(4):1982-1990
3	57544875	PDE12	Kloss et al. Exome Sequence Analysis of14 Families With High Myopia. Invest Ophthalmol Vis Sci. 2017 Apr 1;58(4):1982-1990
3	99844293	CMSS1, TMEM30C, TBC1D23	Cheng et al. Nine Loci for Ocular Axial Length Identiﬁed through Genome-wide Association Studies, Including Shared Loci with Refractive Error. The American Journal of Human Genetics 93, 264–277, August 8, 2013
3	134086356	RYK, AMOTL2, ANAPC13, CEP63	Tedja et al. Genome-wide association meta-analysis highlights light-induced signaling as a driver for refractive error. Nat Genet. 2018;50(6):834-848.
3	141093285	PXYLP1, ZBTB38, RASA2	Kiefer et al. Genome-Wide Analysis Points to Roles for Extracellular Matrix Remodeling, the Visual Cycle, and Neuronal Development in Myopia. PLOS Genetics, February 2013 | Volume 9 | Issue 2 | e1003299
3	150152202	TSC22D2	Kloss et al. Exome Sequence Analysis of14 Families With High Myopia. Invest Ophthalmol Vis Sci. 2017 Apr 1;58(4):1982-1990
3	171959684	FNDC3B	Tedja et al. Genome-wide association meta-analysis highlights light-induced signaling as a driver for refractive error. Nat Genet. 2018;50(6):834-848.
3	189756712	P3H2	Mordechai et al. High Myopia Caused by a Mutation in LEPREL1, Encoding Prolyl 3-Hydroxylase 2. The American Journal of Human Genetics 89, 438–445, September 9, 2011
4	1735061	TACC3	Kloss et al. Exome Sequence Analysis of14 Families With High Myopia. Invest Ophthalmol Vis Sci. 2017 Apr 1;58(4):1982-1990
4	8461896	TRMT44	Kloss et al. Exome Sequence Analysis of14 Families With High Myopia. Invest Ophthalmol Vis Sci. 2017 Apr 1;58(4):1982-1990
4	74461808	RASSF6	Kloss et al. Exome Sequence Analysis of14 Families With High Myopia. Invest Ophthalmol Vis Sci. 2017 Apr 1;58(4):1982-1990
4	75334864	MTHFD2L, EPGN, EREG, AREG	Fan et al. Meta-analysis of gene–environment-wide association scans accounting for education level identiﬁes additional loci for refractive error. Nat Commun. 2016 Mar 29;7:11008. doi: 10.1038/ncomms11008.
4	80537638	LOC100506035	Verhoeven et al. Genome-wide meta-analyses of multiancestry cohorts identify multiple new susceptibility loci for refractive error and myopia. Nat Genet. 2013 Mar;45(3):314-8. doi: 10.1038/ng.2554. Epub 2013 Feb 10.
4	80827062	ANTXR2	Kiefer et al. Genome-Wide Analysis Points to Roles for Extracellular Matrix Remodeling, the Visual Cycle, and Neuronal Development in Myopia. PLOS Genetics, February 2013 | Volume 9 | Issue 2 | e1003299
4	81707526	C4orf22	Kiefer et al. Genome-Wide Analysis Points to Roles for Extracellular Matrix Remodeling, the Visual Cycle, and Neuronal Development in Myopia. PLOS Genetics, February 2013 | Volume 9 | Issue 2 | e1003299
4	81903049	BMP3, PRKG2	Kiefer et al. Genome-Wide Analysis Points to Roles for Extracellular Matrix Remodeling, the Visual Cycle, and Neuronal Development in Myopia. PLOS Genetics, February 2013 | Volume 9 | Issue 2 | e1003299
4	82422327	RASGEF1B	Tedja et al. Genome-wide association meta-analysis highlights light-induced signaling as a driver for refractive error. Nat Genet. 2018;50(6):834-848.
4	109673719	ETNPPL	Kloss et al. Exome Sequence Analysis of14 Families With High Myopia. Invest Ophthalmol Vis Sci. 2017 Apr 1;58(4):1982-1990
4	112611750	C4orf32	Li et al. A genome-wide association study reveals association between common variants in an intergenic region of 4q25 and high-grade myopia in the Chinese Han population. Human Molecular Genetics, 2011, Vol. 20, No. 14 2861–2868
5	11169945	CTNND2	Li et al. Genome-Wide Association Studies Reveal Genetic Variants in CTNND2 for High Myopia in Singapore Chinese. Ophthalmology 2011;118:368 –375
5	55180186	IL31RA	Kloss et al. Exome Sequence Analysis of14 Families With High Myopia. Invest Ophthalmol Vis Sci. 2017 Apr 1;58(4):1982-1990
5	68468453	CCNB1	Kloss et al. Exome Sequence Analysis of14 Families With High Myopia. Invest Ophthalmol Vis Sci. 2017 Apr 1;58(4):1982-1990
5	71780033	MRPS27, PTCD2, ZNF366	Tedja et al. Genome-wide association meta-analysis highlights light-induced signaling as a driver for refractive error. Nat Genet. 2018;50(6):834-848.
5	87795525	TMEM161B-AS1	Tedja et al. Genome-wide association meta-analysis highlights light-induced signaling as a driver for refractive error. Nat Genet. 2018;50(6):834-848.
5	94915816	ARSK	Kloss et al. Exome Sequence Analysis of14 Families With High Myopia. Invest Ophthalmol Vis Sci. 2017 Apr 1;58(4):1982-1990
5	142720770	NR3C1	Kloss et al. Exome Sequence Analysis of14 Families With High Myopia. Invest Ophthalmol Vis Sci. 2017 Apr 1;58(4):1982-1990
5	150916079	FAT2	Kloss et al. Exome Sequence Analysis of14 Families With High Myopia. Invest Ophthalmol Vis Sci. 2017 Apr 1;58(4):1982-1990
5	174720893	DRD1, SFXN1	Tedja et al. Genome-wide association meta-analysis highlights light-induced signaling as a driver for refractive error. Nat Genet. 2018;50(6):834-848.
5	178413727	GRM6	Jin et al. Trio-based exome sequencing arrests de novo mutations in early-onset high myopia. PNAS | April 18, 2017 | vol. 114 | no. 16 | 4219–4224
6	401591	IRF4	Kloss et al. Exome Sequence Analysis of14 Families With High Myopia. Invest Ophthalmol Vis Sci. 2017 Apr 1;58(4):1982-1990
6	2429743	GMDS	Tedja et al. Genome-wide association meta-analysis highlights light-induced signaling as a driver for refractive error. Nat Genet. 2018;50(6):834-848.
6	2966555	CSNK2B	Kloss et al. Exome Sequence Analysis of14 Families With High Myopia. Invest Ophthalmol Vis Sci. 2017 Apr 1;58(4):1982-1990
6	7317483	RREB1, SSR1, CAGE1, RIOK1	Tedja et al. Genome-wide association meta-analysis highlights light-induced signaling as a driver for refractive error. Nat Genet. 2018;50(6):834-848.
6	22059967	LINC00340	Tedja et al. Genome-wide association meta-analysis highlights light-induced signaling as a driver for refractive error. Nat Genet. 2018;50(6):834-848.
6	25859900	SLC17A3	Kloss et al. Exome Sequence Analysis of14 Families With High Myopia. Invest Ophthalmol Vis Sci. 2017 Apr 1;58(4):1982-1990
6	28162469	ZNF165, ZKSCAN8, ZNF192P1, ZSCAN9, ZKSCAN4, NKAPL, ZSCAN26, PGBD1, ZKSCAN3, ZSCAN12	Tedja et al. Genome-wide association meta-analysis highlights light-induced signaling as a driver for refractive error. Nat Genet. 2018;50(6):834-848.
6	28546952	GPX6, GPX5	Tedja et al. Genome-wide association meta-analysis highlights light-induced signaling as a driver for refractive error. Nat Genet. 2018;50(6):834-848.
6	50757699	TFAP2D, TFAP2B	Tedja et al. Genome-wide association meta-analysis highlights light-induced signaling as a driver for refractive error. Nat Genet. 2018;50(6):834-848.
6	70446345	LMBRD1	Kloss et al. Exome Sequence Analysis of14 Families With High Myopia. Invest Ophthalmol Vis Sci. 2017 Apr 1;58(4):1982-1990
6	73643289	KCNQ5	Kiefer et al. Genome-Wide Analysis Points to Roles for Extracellular Matrix Remodeling, the Visual Cycle, and Neuronal Development in Myopia. PLOS Genetics, February 2013 | Volume 9 | Issue 2 | e1003299
6	82918702	IBTK	Kloss et al. Exome Sequence Analysis of14 Families With High Myopia. Invest Ophthalmol Vis Sci. 2017 Apr 1;58(4):1982-1990
6	89918638	PNRC1, SRSF12, PM20D2, GABRR1, GABRR2, UBE2J1, RRAGD	Fan et al. Meta-analysis of gene–environment-wide association scans accounting for education level identiﬁes additional loci for refractive error. Nat Commun. 2016 Mar 29;7:11008. doi: 10.1038/ncomms11008.
6	116446576	FRK, NT5DC1, COL10A1, TSPYL4, DSE, TSPYL1	Tedja et al. Genome-wide association meta-analysis highlights light-induced signaling as a driver for refractive error. Nat Genet. 2018;50(6):834-848.
6	129820038	LAMA2, ARHGAP18	Kiefer et al. Genome-Wide Analysis Points to Roles for Extracellular Matrix Remodeling, the Visual Cycle, and Neuronal Development in Myopia. PLOS Genetics, February 2013 | Volume 9 | Issue 2 | e1003299
6	130354855	L3MBTL3, SAMD3	Tedja et al. Genome-wide association meta-analysis highlights light-induced signaling as a driver for refractive error. Nat Genet. 2018;50(6):834-848.
6	146245589	SHPRH	Kloss et al. Exome Sequence Analysis of14 Families With High Myopia. Invest Ophthalmol Vis Sci. 2017 Apr 1;58(4):1982-1990
6	151620414	AKAP12	Kloss et al. Exome Sequence Analysis of14 Families With High Myopia. Invest Ophthalmol Vis Sci. 2017 Apr 1;58(4):1982-1990
6	160821508	SLC22A3	Kloss et al. Exome Sequence Analysis of14 Families With High Myopia. Invest Ophthalmol Vis Sci. 2017 Apr 1;58(4):1982-1990
6	163905968	PACRG, CAHM, QKI	Yoshikawa et al. Comprehensive Replication of the Relationship Between Myopia-Related Genes and Refractive Errors in a Large Japanese Cohort. Invest Ophthalmol Vis Sci. 2014;55:7343–7354.
6	166016800	PDE10A	Fan et al. Meta-analysis of gene–environment-wide association scans accounting for education level identiﬁes additional loci for refractive error. Nat Commun. 2016 Mar 29;7:11008. doi: 10.1038/ncomms11008.
7	6901710	AK123300, ZNF12, PMS2CL, RSPH10B2, CCZ1B	Tedja et al. Genome-wide association meta-analysis highlights light-induced signaling as a driver for refractive error. Nat Genet. 2018;50(6):834-848.
7	21762009	DNAH11	Kloss et al. Exome Sequence Analysis of14 Families With High Myopia. Invest Ophthalmol Vis Sci. 2017 Apr 1;58(4):1982-1990
7	27141183	HOXA2, GM28308	Kloss et al. Exome Sequence Analysis of14 Families With High Myopia. Invest Ophthalmol Vis Sci. 2017 Apr 1;58(4):1982-1990
7	27,937,503-32,236,643	JAZF1, CREB5, TRIL, CPVL, CHN2, BC038570, PRR15, ZNRF2P2, DPY19L2P3, WIPF3, SCRN1, FKBP14, PLEKHA8, MTURN, ZNRF2, NOD1, GGCT, GARS, CRHR2, INMT, FAM188B, AQP1, GHRHR, ADCYAP1R1, NEUROD6, CCDC129, PPP1R17, PDE1C	Ciner et al. Genomewide Scan of Ocular Refraction in African-American Families Shows Significant Linkage to Chromosome 7p15. Genetic Epidemiology 32 : 454–463 (2008)
7	45688420	ADCY1	Kloss et al. Exome Sequence Analysis of14 Families With High Myopia. Invest Ophthalmol Vis Sci. 2017 Apr 1;58(4):1982-1990
7	81400939	HGF, CACNA2D1	Yanovitch et al. Hepatocyte growth factor and myopia: Genetic association analyses in a caucasian population. Molecular Vision 2009; 15:1028-1035
7	86103402	GRM3	Tedja et al. Genome-wide association meta-analysis highlights light-induced signaling as a driver for refractive error. Nat Genet. 2018;50(6):834-848.
7	94731338	PPP1R9A	Kloss et al. Exome Sequence Analysis of14 Families With High Myopia. Invest Ophthalmol Vis Sci. 2017 Apr 1;58(4):1982-1990
7	102946503	PMPCB	Kloss et al. Exome Sequence Analysis of14 Families With High Myopia. Invest Ophthalmol Vis Sci. 2017 Apr 1;58(4):1982-1990
7	108206419	THAP5	Kloss et al. Exome Sequence Analysis of14 Families With High Myopia. Invest Ophthalmol Vis Sci. 2017 Apr 1;58(4):1982-1990
7	116365413	CAV1, MET, CAPZA2	Yang et al. Evaluation of MYOC, ACAN, HGF, and MET as Candidate Genes for High Myopia in a Han Chinese Population. GENETIC TESTING AND MOLECULAR BIOMARKERS Volume 18, Number 6, 2014
7	129948497	CPA4	Kloss et al. Exome Sequence Analysis of14 Families With High Myopia. Invest Ophthalmol Vis Sci. 2017 Apr 1;58(4):1982-1990
7	143083283	ZYX	Kloss et al. Exome Sequence Analysis of14 Families With High Myopia. Invest Ophthalmol Vis Sci. 2017 Apr 1;58(4):1982-1990
7	154406581	DPP6	Tedja et al. Genome-wide association meta-analysis highlights light-induced signaling as a driver for refractive error. Nat Genet. 2018;50(6):834-848.
7	158874598	WDR60, LINC00689	Tedja et al. Genome-wide association meta-analysis highlights light-induced signaling as a driver for refractive error. Nat Genet. 2018;50(6):834-848.
7	159093347	VIPR2	Tedja et al. Genome-wide association meta-analysis highlights light-induced signaling as a driver for refractive error. Nat Genet. 2018;50(6):834-848.
8	8961990	ERI1, PPP1R3B	Meng et al. A Genome-Wide Association Study Provides Evidence for Association of Chromosome 8p23 (MYP10) and 10q21.1 (MYP15) with High Myopia in the French Population. Investigative Ophthalmology & Visual Science, December 2012, Vol. 53, No. 13; 7983-7988.
8	9807022	TNKS, LINC00599, MSRA	Meng et al. A Genome-Wide Association Study Provides Evidence for Association of Chromosome 8p23 (MYP10) and 10q21.1 (MYP15) with High Myopia in the French Population. Investigative Ophthalmology & Visual Science, December 2012, Vol. 53, No. 13; 7983-7988.
8	10613299	RP1L1, C8orf74, SOX7, PINX1, XKR6	Tedja et al. Genome-wide association meta-analysis highlights light-induced signaling as a driver for refractive error. Nat Genet. 2018;50(6):834-848.
8	22538384	PPP3CC, AK125860, SORBS3, PDLIM2, C8orf58, CCAR2, BIN3, EGR3, PEBP4	Tedja et al. Genome-wide association meta-analysis highlights light-induced signaling as a driver for refractive error. Nat Genet. 2018;50(6):834-848.
8	26366840	PNMA2	Kloss et al. Exome Sequence Analysis of14 Families With High Myopia. Invest Ophthalmol Vis Sci. 2017 Apr 1;58(4):1982-1990
8	27466315	PTK2B, CHRNA2, EPHX2, CLU, SCARA3, CCDC25, ESCO2	Tedja et al. Genome-wide association meta-analysis highlights light-induced signaling as a driver for refractive error. Nat Genet. 2018;50(6):834-848.
8	40726394	ZMAT4	Kiefer et al. Genome-Wide Analysis Points to Roles for Extracellular Matrix Remodeling, the Visual Cycle, and Neuronal Development in Myopia. PLOS Genetics, February 2013 | Volume 9 | Issue 2 | e1003299
8	41103891	SFRP1	Yoshikawa et al. Comprehensive Replication of the Relationship Between Myopia-Related Genes and Refractive Errors in a Large Japanese Cohort. Invest Ophthalmol Vis Sci. 2014;55:7343–7354.
8	53362145	ST18, FAM150A, RB1CC1	Tedja et al. Genome-wide association meta-analysis highlights light-induced signaling as a driver for refractive error. Nat Genet. 2018;50(6):834-848.
8	60178580	TOX	Verhoeven et al. Genome-wide meta-analyses of multiancestry cohorts identify multiple new susceptibility loci for refractive error and myopia. Nat Genet. 2013 Mar;45(3):314-8. doi: 10.1038/ng.2554. Epub 2013 Feb 10.
8	60556509	CA8	Kiefer et al. Genome-Wide Analysis Points to Roles for Extracellular Matrix Remodeling, the Visual Cycle, and Neuronal Development in Myopia. PLOS Genetics, February 2013 | Volume 9 | Issue 2 | e1003299
8	71420067	NCOA2, TRAM1, LACTB2, XKR9	Tedja et al. Genome-wide association meta-analysis highlights light-induced signaling as a driver for refractive error. Nat Genet. 2018;50(6):834-848.
8	87234446	SLC7A13	Kloss et al. Exome Sequence Analysis of14 Families With High Myopia. Invest Ophthalmol Vis Sci. 2017 Apr 1;58(4):1982-1990
8	120432615	NOV	Kloss et al. Exome Sequence Analysis of14 Families With High Myopia. Invest Ophthalmol Vis Sci. 2017 Apr 1;58(4):1982-1990
8	121622778	MRPL13, MTBP, SNTB1	Khor et al. Genome-wide association study identiﬁes ZFHX1B as a susceptibility locus for severe myopia. Human Molecular Genetics, 2013, Vol. 22, No. 25, 5288–5294
8	144811008	FAM83H	Kloss et al. Exome Sequence Analysis of14 Families With High Myopia. Invest Ophthalmol Vis Sci. 2017 Apr 1;58(4):1982-1990
9	214501	C9orf66	Kloss et al. Exome Sequence Analysis of14 Families With High Myopia. Invest Ophthalmol Vis Sci. 2017 Apr 1;58(4):1982-1990
9	14822828	FREM1	Kloss et al. Exome Sequence Analysis of14 Families With High Myopia. Invest Ophthalmol Vis Sci. 2017 Apr 1;58(4):1982-1990
9	17639458	CNTLN, SH3GL2	Yoshikawa et al. Comprehensive Replication of the Relationship Between Myopia-Related Genes and Refractive Errors in a Large Japanese Cohort. Invest Ophthalmol Vis Sci. 2014;55:7343–7354.
9	18362865	ADAMTSL1	Kiefer et al. Genome-Wide Analysis Points to Roles for Extracellular Matrix Remodeling, the Visual Cycle, and Neuronal Development in Myopia. PLOS Genetics, February 2013 | Volume 9 | Issue 2 | e1003299
9	71766593	PIP5K1B, PRKACG, FXN, TJP2, FAM189A2	Kiefer et al. Genome-Wide Analysis Points to Roles for Extracellular Matrix Remodeling, the Visual Cycle, and Neuronal Development in Myopia. PLOS Genetics, February 2013 | Volume 9 | Issue 2 | e1003299
9	77149837	RORB, TRPM6	Verhoeven et al. Genome-wide meta-analyses of multiancestry cohorts identify multiple new susceptibility loci for refractive error and myopia. Nat Genet. 2013 Mar;45(3):314-8. doi: 10.1038/ng.2554. Epub 2013 Feb 10.
9	96390389	PHF2	Kloss et al. Exome Sequence Analysis of14 Families With High Myopia. Invest Ophthalmol Vis Sci. 2017 Apr 1;58(4):1982-1990
9	101878622	COL15A1, TGFBR1, ALG2, SEC61B	Tedja et al. Genome-wide association meta-analysis highlights light-induced signaling as a driver for refractive error. Nat Genet. 2018;50(6):834-848.
9	115037970	PTBP3	Kloss et al. Exome Sequence Analysis of14 Families With High Myopia. Invest Ophthalmol Vis Sci. 2017 Apr 1;58(4):1982-1990
9	116283516	RGS3	Kloss et al. Exome Sequence Analysis of14 Families With High Myopia. Invest Ophthalmol Vis Sci. 2017 Apr 1;58(4):1982-1990
9	129206832	BC031239, MVB12B, LMX1B	Tedja et al. Genome-wide association meta-analysis highlights light-induced signaling as a driver for refractive error. Nat Genet. 2018;50(6):834-848.
9	129867336	ANGPTL2, RALGPS1	Kloss et al. Exome Sequence Analysis of14 Families With High Myopia. Invest Ophthalmol Vis Sci. 2017 Apr 1;58(4):1982-1990
10	11889837	PROSER2	Kloss et al. Exome Sequence Analysis of14 Families With High Myopia. Invest Ophthalmol Vis Sci. 2017 Apr 1;58(4):1982-1990
10	49414181	CTGLF12P, PTPN20CP, FRMPD2, MAPK8	Tedja et al. Genome-wide association meta-analysis highlights light-induced signaling as a driver for refractive error. Nat Genet. 2018;50(6):834-848.
10	60304864	UBE2D1, TFAM, BICC1	Kiefer et al. Genome-Wide Analysis Points to Roles for Extracellular Matrix Remodeling, the Visual Cycle, and Neuronal Development in Myopia. PLOS Genetics, February 2013 | Volume 9 | Issue 2 | e1003299
10	74100279	ASCC1, ANAPC16, DDIT4, DNAJB12, MICU1	Tedja et al. Genome-wide association meta-analysis highlights light-induced signaling as a driver for refractive error. Nat Genet. 2018;50(6):834-848.
10	77814847	C10orf11	Tedja et al. Genome-wide association meta-analysis highlights light-induced signaling as a driver for refractive error. Nat Genet. 2018;50(6):834-848.
10	79061458	KCNMA1	Kiefer et al. Genome-Wide Analysis Points to Roles for Extracellular Matrix Remodeling, the Visual Cycle, and Neuronal Development in Myopia. PLOS Genetics, February 2013 | Volume 9 | Issue 2 | e1003299
10	85986554	GHITM, C10orf99, CDHR1, LRIT2, LRIT1, RGR, CCSER2	Kiefer et al. Genome-Wide Analysis Points to Roles for Extracellular Matrix Remodeling, the Visual Cycle, and Neuronal Development in Myopia. PLOS Genetics, February 2013 | Volume 9 | Issue 2 | e1003299
10	90142203	RNLS	Tedja et al. Genome-wide association meta-analysis highlights light-induced signaling as a driver for refractive error. Nat Genet. 2018;50(6):834-848.
10	94953258	EXOC6, CYP26C1, CYP26A1, MYOF	Verhoeven et al. Genome-wide meta-analyses of multiancestry cohorts identify multiple new susceptibility loci for refractive error and myopia. Nat Genet. 2013 Mar;45(3):314-8. doi: 10.1038/ng.2554. Epub 2013 Feb 10.
10	102824349	FAM178A, SEMA4G, MRPL43, C10orf2, LZTS2, PDZD7, SFXN3, KAZALD1, TLX1, LBX1	Tedja et al. Genome-wide association meta-analysis highlights light-induced signaling as a driver for refractive error. Nat Genet. 2018;50(6):834-848.
10	114801488	BC112004, TCF7L2	Kiefer et al. Genome-Wide Analysis Points to Roles for Extracellular Matrix Remodeling, the Visual Cycle, and Neuronal Development in Myopia. PLOS Genetics, February 2013 | Volume 9 | Issue 2 | e1003299
11	5221448	OR51V1	Kloss et al. Exome Sequence Analysis of14 Families With High Myopia. Invest Ophthalmol Vis Sci. 2017 Apr 1;58(4):1982-1990
11	30029948	KCNA4	Tedja et al. Genome-wide association meta-analysis highlights light-induced signaling as a driver for refractive error. Nat Genet. 2018;50(6):834-848.
11	30281122	FSHB, ARL14EP	Tedja et al. Genome-wide association meta-analysis highlights light-induced signaling as a driver for refractive error. Nat Genet. 2018;50(6):834-848.
11	30430331	MPPED2	Tedja et al. Genome-wide association meta-analysis highlights light-induced signaling as a driver for refractive error. Nat Genet. 2018;50(6):834-848.
11	31612215	ELP4, PAX6, RCN1	Han et al. Association of PAX6 Polymorphisms with High Myopia in Han Chinese Nuclear Families. Investigative Ophthalmology & Visual Science, January 2009, Vol. 50, No. 1
11	40149305	LRRC4C	Kiefer et al. Genome-Wide Analysis Points to Roles for Extracellular Matrix Remodeling, the Visual Cycle, and Neuronal Development in Myopia. PLOS Genetics, February 2013 | Volume 9 | Issue 2 | e1003299
11	43307811	API5, TTC17	Tedja et al. Genome-wide association meta-analysis highlights light-induced signaling as a driver for refractive error. Nat Genet. 2018;50(6):834-848.
11	44192363	EXT2	Kloss et al. Exome Sequence Analysis of14 Families With High Myopia. Invest Ophthalmol Vis Sci. 2017 Apr 1;58(4):1982-1990
11	63417760	ATL3	Kloss et al. Exome Sequence Analysis of14 Families With High Myopia. Invest Ophthalmol Vis Sci. 2017 Apr 1;58(4):1982-1990
11	65494260	SCYL1, LTBP3, SSSCA1, FAM89B, EHBP1L1, KCNK7, MAP3K11, PCNXL3, SIPA1, RELA, KAT5, RNASEH2C, AP5B1, OVOL1, SNX32, CFL1, MUS81, EFEMP2, CTSW, FIBP, CCDC85B, FOSL1, C11orf68, DRAP1	Tedja et al. Genome-wide association meta-analysis highlights light-induced signaling as a driver for refractive error. Nat Genet. 2018;50(6):834-848.
11	84634790	DLG2	Kiefer et al. Genome-Wide Analysis Points to Roles for Extracellular Matrix Remodeling, the Visual Cycle, and Neuronal Development in Myopia. PLOS Genetics, February 2013 | Volume 9 | Issue 2 | e1003299
11	94188754	MRE11	Kloss et al. Exome Sequence Analysis of14 Families With High Myopia. Invest Ophthalmol Vis Sci. 2017 Apr 1;58(4):1982-1990
11	95893892	MAML2	Kloss et al. Exome Sequence Analysis of14 Families With High Myopia. Invest Ophthalmol Vis Sci. 2017 Apr 1;58(4):1982-1990
11	102656423	MMP20, MMP27, MMP8, MMP10, MMP1, MMP3, MMP12, MMP13	Wojciechowski et al. Matrix Metalloproteinases and Educational Attainment in Refractive Error. Ophthalmology 2013;120:298 –305
11	105596885	GRIA4	Verhoeven et al. Genome-wide meta-analyses of multiancestry cohorts identify multiple new susceptibility loci for refractive error and myopia. Nat Genet. 2013 Mar;45(3):314-8. doi: 10.1038/ng.2554. Epub 2013 Feb 10.
11	105753469	MSANTD4, KBTBD3, AASDHPPT	Yoshikawa et al. Comprehensive Replication of the Relationship Between Myopia-Related Genes and Refractive Errors in a Large Japanese Cohort. Invest Ophthalmol Vis Sci. 2014;55:7343–7354.
11	117657679	DSCAML1, FXYD2, FXYD6, TMPRSS13, IL10RA	Tedja et al. Genome-wide association meta-analysis highlights light-induced signaling as a driver for refractive error. Nat Genet. 2018;50(6):834-848.
11	118352372	KMT2A	Kloss et al. Exome Sequence Analysis of14 Families With High Myopia. Invest Ophthalmol Vis Sci. 2017 Apr 1;58(4):1982-1990
11	118828139	UPK2	Kloss et al. Exome Sequence Analysis of14 Families With High Myopia. Invest Ophthalmol Vis Sci. 2017 Apr 1;58(4):1982-1990
11	122030190	BLID	Nakanishi et al. A Genome-Wide Association Analysis Identified a Novel Susceptible Locus for Pathological Myopia at 11q24.1. PLoS Genet. 2009 Sep;5(9):e1000660. doi: 10.1371/journal.pgen.1000660. Epub 2009 Sep 25.
11	123512605	SCN3B	Kloss et al. Exome Sequence Analysis of14 Families With High Myopia. Invest Ophthalmol Vis Sci. 2017 Apr 1;58(4):1982-1990
11	128787963	FLI1, KCNJ1, KCNJ5, ARHGAP32	Tedja et al. Genome-wide association meta-analysis highlights light-induced signaling as a driver for refractive error. Nat Genet. 2018;50(6):834-848.
11	129978749	APLP2	Tkatchenko et al. APLP2 Regulates Refractive Error and Myopia Development in Mice and Humans. PLoS Genet. 2015 Aug 27;11(8):e1005432. doi: 10.1371/journal.pgen.1005432. eCollection 2015.
11	131928971	NTM	Tedja et al. Genome-wide association meta-analysis highlights light-induced signaling as a driver for refractive error. Nat Genet. 2018;50(6):834-848.
12	2084445	DCP1B	Kloss et al. Exome Sequence Analysis of14 Families With High Myopia. Invest Ophthalmol Vis Sci. 2017 Apr 1;58(4):1982-1990
12	6954864	ACRBP, ING4, ZNF384, PIANP, COPS7A, MLF2, PTMS, LAG3, CD4, GPR162, LEPREL2, GNB3, CDCA3, USP5, TPI1, SPSB2, LRRC23, ENO2, ATN1, C12orf57, PTPN6, PHB2, EMG1, LPCAT3, C1S	Tedja et al. Genome-wide association meta-analysis highlights light-induced signaling as a driver for refractive error. Nat Genet. 2018;50(6):834-848.
12	9313304	KLRG1, A2M, PZP	Kiefer et al. Genome-Wide Analysis Points to Roles for Extracellular Matrix Remodeling, the Visual Cycle, and Neuronal Development in Myopia. PLOS Genetics, February 2013 | Volume 9 | Issue 2 | e1003299
12	14062637	GRIN2B	Tedja et al. Genome-wide association meta-analysis highlights light-induced signaling as a driver for refractive error. Nat Genet. 2018;50(6):834-848.
12	20720707	PDE3A, SLCO1C1	Tedja et al. Genome-wide association meta-analysis highlights light-induced signaling as a driver for refractive error. Nat Genet. 2018;50(6):834-848.
12	21607360	PYROXD1	Kloss et al. Exome Sequence Analysis of14 Families With High Myopia. Invest Ophthalmol Vis Sci. 2017 Apr 1;58(4):1982-1990
12	22592653	ST8SIA1, C2CD5, ETNK1	Tedja et al. Genome-wide association meta-analysis highlights light-induced signaling as a driver for refractive error. Nat Genet. 2018;50(6):834-848.
12	46144855	ARID2, SCAF11	Fan et al. Meta-analysis of gene–environment-wide association scans accounting for education level identiﬁes additional loci for refractive error. Nat Commun. 2016 Mar 29;7:11008. doi: 10.1038/ncomms11008.
12	51696380	BIN2	Kloss et al. Exome Sequence Analysis of14 Families With High Myopia. Invest Ophthalmol Vis Sci. 2017 Apr 1;58(4):1982-1990
12	56115778	OR6C4, OR2AP1, OR10P1, METTL7B, ITGA7, BLOC1S1, RDH5, CD63, GDF11, SARNP, MMP19, WIBG	Kiefer et al. Genome-Wide Analysis Points to Roles for Extracellular Matrix Remodeling, the Visual Cycle, and Neuronal Development in Myopia. PLOS Genetics, February 2013 | Volume 9 | Issue 2 | e1003299
12	71275137	PTPRR	Verhoeven et al. Genome-wide meta-analyses of multiancestry cohorts identify multiple new susceptibility loci for refractive error and myopia. Nat Genet. 2013 Mar;45(3):314-8. doi: 10.1038/ng.2554. Epub 2013 Feb 10.
12	73684588	LOC101928137	Hawthorne et al. Association Mapping of the High-Grade Myopia MYP3 Locus Reveals Novel Candidates UHRF1BP1L, PTPRR, and PPFIA2. Investigative Ophthalmology & Visual Science, March 2013, Vol. 54, No. 3
12	80956047	PTPRQ	Kloss et al. Exome Sequence Analysis of14 Families With High Myopia. Invest Ophthalmol Vis Sci. 2017 Apr 1;58(4):1982-1990
12	81827092	ACSS3, PPFIA2	Hawthorne et al. Association Mapping of the High-Grade Myopia MYP3 Locus Reveals Novel Candidates UHRF1BP1L, PTPRR, and PPFIA2. Investigative Ophthalmology & Visual Science, March 2013, Vol. 54, No. 3
12	83304501	TMTC2	Kloss et al. Exome Sequence Analysis of14 Families With High Myopia. Invest Ophthalmol Vis Sci. 2017 Apr 1;58(4):1982-1990
12	97676235	RMST	Hawthorne et al. Association Mapping of the High-Grade Myopia MYP3 Locus Reveals Novel Candidates UHRF1BP1L, PTPRR, and PPFIA2. Investigative Ophthalmology & Visual Science, March 2013, Vol. 54, No. 3
12	98919382	TMPO	Kloss et al. Exome Sequence Analysis of14 Families With High Myopia. Invest Ophthalmol Vis Sci. 2017 Apr 1;58(4):1982-1990
12	100519749	ANKS1B, UHRF1BP1L, GOLGA2P5, ACTR6, DEPDC4, SCYL2	Hawthorne et al. Association Mapping of the High-Grade Myopia MYP3 Locus Reveals Novel Candidates UHRF1BP1L, PTPRR, and PPFIA2. Investigative Ophthalmology & Visual Science, March 2013, Vol. 54, No. 3
12	102793569	IGF1	Metlapally et al. Genetic Association of Insulin-like Growth Factor-1 Polymorphisms with High-Grade Myopia in an International Family Cohort. Investigative Ophthalmology & Visual Science, September 2010, Vol. 51, No. 9; 4476-4479.
12	113609131	DDX54	Kloss et al. Exome Sequence Analysis of14 Families With High Myopia. Invest Ophthalmol Vis Sci. 2017 Apr 1;58(4):1982-1990
12	125588898	AACS	Kloss et al. Exome Sequence Analysis of14 Families With High Myopia. Invest Ophthalmol Vis Sci. 2017 Apr 1;58(4):1982-1990
13	22122591	MICU2	Kloss et al. Exome Sequence Analysis of14 Families With High Myopia. Invest Ophthalmol Vis Sci. 2017 Apr 1;58(4):1982-1990
13	24432467	TNFRSF19, MIPEP, C1QTNF9B-AS1, C1QTNF9B, ANKRD20A19P, SPATA13	Shi et al. Genetic Variants at 13q12.12 Are Associated with High Myopia in the Han Chinese Population. The American Journal of Human Genetics 88, 805–813, June 10, 2011
13	28626070	FLT3	Kloss et al. Exome Sequence Analysis of14 Families With High Myopia. Invest Ophthalmol Vis Sci. 2017 Apr 1;58(4):1982-1990
13	28962666	PAN3, FLT1	Tedja et al. Genome-wide association meta-analysis highlights light-induced signaling as a driver for refractive error. Nat Genet. 2018;50(6):834-848.
13	31212758	USPL1	Kloss et al. Exome Sequence Analysis of14 Families With High Myopia. Invest Ophthalmol Vis Sci. 2017 Apr 1;58(4):1982-1990
13	50159165	CAB39L, SETDB2, PHF11, RCBTB1, ARL11, EBPL, KPNA3	Tedja et al. Genome-wide association meta-analysis highlights light-induced signaling as a driver for refractive error. Nat Genet. 2018;50(6):834-848.
13	85573496	LINC00351	Tedja et al. Genome-wide association meta-analysis highlights light-induced signaling as a driver for refractive error. Nat Genet. 2018;50(6):834-848.
13	93859498	GPC6	Tedja et al. Genome-wide association meta-analysis highlights light-induced signaling as a driver for refractive error. Nat Genet. 2018;50(6):834-848.
13	100717833	CLYBL, ZIC5, ZIC2, PCCA	Kiefer et al. Genome-Wide Analysis Points to Roles for Extracellular Matrix Remodeling, the Visual Cycle, and Neuronal Development in Myopia. PLOS Genetics, February 2013 | Volume 9 | Issue 2 | e1003299
13	101175664	GGACT, TMTC4	Verhoeven et al. Genome-wide meta-analyses of multiancestry cohorts identify multiple new susceptibility loci for refractive error and myopia. Nat Genet. 2013 Mar;45(3):314-8. doi: 10.1038/ng.2554. Epub 2013 Feb 10.
13	107164733	EFNB2	Kloss et al. Exome Sequence Analysis of14 Families With High Myopia. Invest Ophthalmol Vis Sci. 2017 Apr 1;58(4):1982-1990
14	20857703	TEP1	Kloss et al. Exome Sequence Analysis of14 Families With High Myopia. Invest Ophthalmol Vis Sci. 2017 Apr 1;58(4):1982-1990
14	33303540	AKAP6, NPAS3	Tedja et al. Genome-wide association meta-analysis highlights light-induced signaling as a driver for refractive error. Nat Genet. 2018;50(6):834-848.
14	39536780	SEC23A	Kloss et al. Exome Sequence Analysis of14 Families With High Myopia. Invest Ophthalmol Vis Sci. 2017 Apr 1;58(4):1982-1990
14	42294993	LRFN5	Kiefer et al. Genome-Wide Analysis Points to Roles for Extracellular Matrix Remodeling, the Visual Cycle, and Neuronal Development in Myopia. PLOS Genetics, February 2013 | Volume 9 | Issue 2 | e1003299
14	54421917	BMP4	Yoshikawa et al. Comprehensive Replication of the Relationship Between Myopia-Related Genes and Refractive Errors in a Large Japanese Cohort. Invest Ophthalmol Vis Sci. 2014;55:7343–7354.
14	60850703	PPM1A, C14orf39, SIX6	Verhoeven et al. Genome-wide meta-analyses of multiancestry cohorts identify multiple new susceptibility loci for refractive error and myopia. Nat Genet. 2013 Mar;45(3):314-8. doi: 10.1038/ng.2554. Epub 2013 Feb 10.
14	75379923	RPS6KL1	Kloss et al. Exome Sequence Analysis of14 Families With High Myopia. Invest Ophthalmol Vis Sci. 2017 Apr 1;58(4):1982-1990
14	81184352	CEP128	Kloss et al. Exome Sequence Analysis of14 Families With High Myopia. Invest Ophthalmol Vis Sci. 2017 Apr 1;58(4):1982-1990
14	89428948	EML5, TTC8, FOXN3	Tedja et al. Genome-wide association meta-analysis highlights light-induced signaling as a driver for refractive error. Nat Genet. 2018;50(6):834-848.
14	92582655	FBLN5, TRIP11, ATXN3, NDUFB1, CPSF2	Tedja et al. Genome-wide association meta-analysis highlights light-induced signaling as a driver for refractive error. Nat Genet. 2018;50(6):834-848.
14	102474000	DYNC1H1	Kloss et al. Exome Sequence Analysis of14 Families With High Myopia. Invest Ophthalmol Vis Sci. 2017 Apr 1;58(4):1982-1990
14	104407243	PPP1R13B, C14orf2, TDRD9, ASPG, KIF26A, RD3L	Tedja et al. Genome-wide association meta-analysis highlights light-induced signaling as a driver for refractive error. Nat Genet. 2018;50(6):834-848.
15	35005886	GOLGA8B, GJD2, ACTC1, AQR	Solouki et al. A genome-wide association study identifies a susceptibility locus for refractive errors and myopia at 15q14. Nature GeNetics VOLUME 42 | NUMBER 10 | OCTOBER 2010 ; 897-901
15	42123687	JMJD7, PLA2G4B	Kloss et al. Exome Sequence Analysis of14 Families With High Myopia. Invest Ophthalmol Vis Sci. 2017 Apr 1;58(4):1982-1990
15	48756536	SLC12A1, DUT, FBN1	Fan et al. Meta-analysis of gene–environment-wide association scans accounting for education level identiﬁes additional loci for refractive error. Nat Commun. 2016 Mar 29;7:11008. doi: 10.1038/ncomms11008.
15	59106563	MINDY2	Kloss et al. Exome Sequence Analysis of14 Families With High Myopia. Invest Ophthalmol Vis Sci. 2017 Apr 1;58(4):1982-1990
15	63574641	LACTB, RPS27L, RAB8B, APH1B, CA12	Tedja et al. Genome-wide association meta-analysis highlights light-induced signaling as a driver for refractive error. Nat Genet. 2018;50(6):834-848.
15	66590037	MEGF11, DIS3L, TIPIN, MAP2K1, SNAPC5	Fan et al. Meta-analysis of gene–environment-wide association scans accounting for education level identiﬁes additional loci for refractive error. Nat Commun. 2016 Mar 29;7:11008. doi: 10.1038/ncomms11008.
15	66819627	ZWILCH	Kloss et al. Exome Sequence Analysis of14 Families With High Myopia. Invest Ophthalmol Vis Sci. 2017 Apr 1;58(4):1982-1990
15	79375347	MORF4L1, CTSH, RASGRF1, ANKRD34C, TMED3	Hysi et al. A genome-wide association study for myopia and refractive error identifies a susceptibility locus at 15q25. Nat Genet. 2010 Oct;42(10):902-5.
15	82326775	MEX3B, EFTUD1	Tedja et al. Genome-wide association meta-analysis highlights light-induced signaling as a driver for refractive error. Nat Genet. 2018;50(6):834-848.
15	89403404	ACAN, HAPLN3, MFGE8	Yang et al. Evaluation of MYOC, ACAN, HGF, and MET as Candidate Genes for High Myopia in a Han Chinese Population. GENETIC TESTING AND MOLECULAR BIOMARKERS Volume 18, Number 6, 2014
15	90343099	ANPEP	Kloss et al. Exome Sequence Analysis of14 Families With High Myopia. Invest Ophthalmol Vis Sci. 2017 Apr 1;58(4):1982-1990
16	4707900	MGRN1	Kloss et al. Exome Sequence Analysis of14 Families With High Myopia. Invest Ophthalmol Vis Sci. 2017 Apr 1;58(4):1982-1990
16	7309047	RBFOX1	Kiefer et al. Genome-Wide Analysis Points to Roles for Extracellular Matrix Remodeling, the Visual Cycle, and Neuronal Development in Myopia. PLOS Genetics, February 2013 | Volume 9 | Issue 2 | e1003299
16	67318227	PLEKHG4	Kloss et al. Exome Sequence Analysis of14 Families With High Myopia. Invest Ophthalmol Vis Sci. 2017 Apr 1;58(4):1982-1990
16	80532694	DYNLRB2, CDYL2	Tedja et al. Genome-wide association meta-analysis highlights light-induced signaling as a driver for refractive error. Nat Genet. 2018;50(6):834-848.
16	87390168	FBXO31	Kloss et al. Exome Sequence Analysis of14 Families With High Myopia. Invest Ophthalmol Vis Sci. 2017 Apr 1;58(4):1982-1990
17	7434819	ACAP1, KCTD11, TMEM95, TNK1, PLSCR3, TMEM256, NLGN2, SPEM1, C17orf74, TMEM102, FGF11, CHRNB1, ZBTB4, SLC35G6, POLR2A, TNFSF12, TNFSF13, SENP3, CD68, MPDU1, SOX15, FXR2, SHBG, SAT2, ATP1B2, TP53, WRAP53, EFNB3, DNAH2	Tedja et al. Genome-wide association meta-analysis highlights light-induced signaling as a driver for refractive error. Nat Genet. 2018;50(6):834-848.
17	11407259	SHISA6, DNAH9	Kiefer et al. Genome-Wide Analysis Points to Roles for Extracellular Matrix Remodeling, the Visual Cycle, and Neuronal Development in Myopia. PLOS Genetics, February 2013 | Volume 9 | Issue 2 | e1003299
17	14138507	COX10-AS1, COX10, HS3ST3B1	Tedja et al. Genome-wide association meta-analysis highlights light-induced signaling as a driver for refractive error. Nat Genet. 2018;50(6):834-848.
17	28104992	SSH2	Kloss et al. Exome Sequence Analysis of14 Families With High Myopia. Invest Ophthalmol Vis Sci. 2017 Apr 1;58(4):1982-1990
17	28751308	CPD	Kloss et al. Exome Sequence Analysis of14 Families With High Myopia. Invest Ophthalmol Vis Sci. 2017 Apr 1;58(4):1982-1990
17	31227593	MYO1D, TMEM98, SPACA3, ASIC2	Kiefer et al. Genome-Wide Analysis Points to Roles for Extracellular Matrix Remodeling, the Visual Cycle, and Neuronal Development in Myopia. PLOS Genetics, February 2013 | Volume 9 | Issue 2 | e1003299
17	34475131	CCL15, CCL3, CCL4	Tedja et al. Genome-wide association meta-analysis highlights light-induced signaling as a driver for refractive error. Nat Genet. 2018;50(6):834-848.
17	37576546	STAC2, FBXL20, MED1, CDK12, NEUROD2	Kloss et al. Exome Sequence Analysis of14 Families With High Myopia. Invest Ophthalmol Vis Sci. 2017 Apr 1;58(4):1982-1990
17	47263475	IGF2BP1, B4GALNT2, GNGT2, ABI3, PHOSPHO1, ZNF652	Kiefer et al. Genome-Wide Analysis Points to Roles for Extracellular Matrix Remodeling, the Visual Cycle, and Neuronal Development in Myopia. PLOS Genetics, February 2013 | Volume 9 | Issue 2 | e1003299
17	48454700	EME1	Kloss et al. Exome Sequence Analysis of14 Families With High Myopia. Invest Ophthalmol Vis Sci. 2017 Apr 1;58(4):1982-1990
17	48941651	TOB1	Kloss et al. Exome Sequence Analysis of14 Families With High Myopia. Invest Ophthalmol Vis Sci. 2017 Apr 1;58(4):1982-1990
17	54734643	ANKFN1, NOG, C17orf67, DGKE	Tedja et al. Genome-wide association meta-analysis highlights light-induced signaling as a driver for refractive error. Nat Genet. 2018;50(6):834-848.
17	56619441	SUPT4H1, RNF43, HSF5, MTMR4, SEPT4, C17orf47, TEX14, RAD51C	Tedja et al. Genome-wide association meta-analysis highlights light-induced signaling as a driver for refractive error. Nat Genet. 2018;50(6):834-848.
17	61900912	FTSJ3	Kloss et al. Exome Sequence Analysis of14 Families With High Myopia. Invest Ophthalmol Vis Sci. 2017 Apr 1;58(4):1982-1990
17	68718734	KCNJ2	Verhoeven et al. Genome-wide meta-analyses of multiancestry cohorts identify multiple new susceptibility loci for refractive error and myopia. Nat Genet. 2013 Mar;45(3):314-8. doi: 10.1038/ng.2554. Epub 2013 Feb 10.
17	74088477	EXOC7	Kloss et al. Exome Sequence Analysis of14 Families With High Myopia. Invest Ophthalmol Vis Sci. 2017 Apr 1;58(4):1982-1990
17	78188639	SGSH	Kloss et al. Exome Sequence Analysis of14 Families With High Myopia. Invest Ophthalmol Vis Sci. 2017 Apr 1;58(4):1982-1990
17	79612397	BAHCC1, ACTG1, FSCN2, C17orf70, NPLOC4, TSPAN10, PDE6G, OXLD1, CCDC137, ARL16, HGS, SLC25A10, GCGR, FAM195B, PPP1R27, P4HB	Tedja et al. Genome-wide association meta-analysis highlights light-induced signaling as a driver for refractive error. Nat Genet. 2018;50(6):834-848.
18	3457606	MYL12B, TGIF1, DLGAP1	Ahmed et al. TGIF1 is a Potential Candidate Gene for High Myopia in Ethnic Kashmiri Population. Current Eye Research, 2014; 39(3): 282–290
18	9211367	ANKRD12	Kloss et al. Exome Sequence Analysis of14 Families With High Myopia. Invest Ophthalmol Vis Sci. 2017 Apr 1;58(4):1982-1990
18	42824449	SETBP1, SLC14A2	Fan et al. Meta-analysis of gene–environment-wide association scans accounting for education level identiﬁes additional loci for refractive error. Nat Commun. 2016 Mar 29;7:11008. doi: 10.1038/ncomms11008.
18	47391025	ACAA2, MYO5B	Tedja et al. Genome-wide association meta-analysis highlights light-induced signaling as a driver for refractive error. Nat Genet. 2018;50(6):834-848.
19	577974	BSG	Jin et al. Trio-based exome sequencing arrests de novo mutations in early-onset high myopia. PNAS | April 18, 2017 | vol. 114 | no. 16 | 4219–4224
19	19579557	HAPLN4, TM6SF2, SUGP1, MAU2, GATAD2A, TSSK6, NDUFA13, YJEFN3, CILP2, PBX4, LPAR2, GMIP, ATP13A1	Tedja et al. Genome-wide association meta-analysis highlights light-induced signaling as a driver for refractive error. Nat Genet. 2018;50(6):834-848.
19	19832601	ZNF14	Kloss et al. Exome Sequence Analysis of14 Families With High Myopia. Invest Ophthalmol Vis Sci. 2017 Apr 1;58(4):1982-1990
19	34432230	CHST8, KCTD15	Tedja et al. Genome-wide association meta-analysis highlights light-induced signaling as a driver for refractive error. Nat Genet. 2018;50(6):834-848.
20	6761765	BMP2	Verhoeven et al. Genome-wide meta-analyses of multiancestry cohorts identify multiple new susceptibility loci for refractive error and myopia. Nat Genet. 2013 Mar;45(3):314-8. doi: 10.1038/ng.2554. Epub 2013 Feb 10.
20	32610401	CHMP4B, RALY, EIF2S2	Tedja et al. Genome-wide association meta-analysis highlights light-induced signaling as a driver for refractive error. Nat Genet. 2018;50(6):834-848.
20	47595753	ARFGEF2	Kloss et al. Exome Sequence Analysis of14 Families With High Myopia. Invest Ophthalmol Vis Sci. 2017 Apr 1;58(4):1982-1990
20	55010855	CASS4	Kloss et al. Exome Sequence Analysis of14 Families With High Myopia. Invest Ophthalmol Vis Sci. 2017 Apr 1;58(4):1982-1990
21	16339172	NRIP1	Tedja et al. Genome-wide association meta-analysis highlights light-induced signaling as a driver for refractive error. Nat Genet. 2018;50(6):834-848.
21	30928732	BACH1, GRIK1	Tedja et al. Genome-wide association meta-analysis highlights light-induced signaling as a driver for refractive error. Nat Genet. 2018;50(6):834-848.
21	43554456	C2CD2, ZBTB21, UMODL1, ABCG1, TFF3	Nishizaki et al. New susceptibility locus for high myopia is linked to the uromodulin-like 1(UMODL1) gene region on chromosome 21q22.3. Eye (2009) 23, 222–229.
21	47377296	PCBP3, COL6A2, FTCD	Tedja et al. Genome-wide association meta-analysis highlights light-induced signaling as a driver for refractive error. Nat Genet. 2018;50(6):834-848.
22	23069851	ZNF280A, PRAME, POM121L1P, BCR, GGTLC2, IGLL5	Tedja et al. Genome-wide association meta-analysis highlights light-induced signaling as a driver for refractive error. Nat Genet. 2018;50(6):834-848.
22	24088526	ZNF70	Kloss et al. Exome Sequence Analysis of14 Families With High Myopia. Invest Ophthalmol Vis Sci. 2017 Apr 1;58(4):1982-1990
22	29453193	ZNRF3, KREMEN1, EMID1	Cheng et al. Nine Loci for Ocular Axial Length Identiﬁed through Genome-wide Association Studies, Including Shared Loci with Refractive Error. The American Journal of Human Genetics 93, 264–277, August 8, 2013
22	32899516	RFPL3, RTCB, BPIFC, FBXO7, SYN3	Tedja et al. Genome-wide association meta-analysis highlights light-induced signaling as a driver for refractive error. Nat Genet. 2018;50(6):834-848.
22	37480586	TMPRSS6	Kloss et al. Exome Sequence Analysis of14 Families With High Myopia. Invest Ophthalmol Vis Sci. 2017 Apr 1;58(4):1982-1990
22	42194561	DESI1, XRCC6, SNU13, C22orf46, MEI1, CCDC134, SREBF2, SHISA8, TNFRSF13C, CENPM, LINC00634, SEPT3	Tedja et al. Genome-wide association meta-analysis highlights light-induced signaling as a driver for refractive error. Nat Genet. 2018;50(6):834-848.
22	45721810	FAM118A	Kloss et al. Exome Sequence Analysis of14 Families With High Myopia. Invest Ophthalmol Vis Sci. 2017 Apr 1;58(4):1982-1990
22	46363739	ATXN10, WNT7B, PPARA	Miyake et al. Identiﬁcation of myopia-associated WNT7B polymorphisms provides insights into the mechanism underlying the development of myopia. Nat Commun. 2015 Mar 31;6:6689. doi: 10.1038/ncomms7689.
22	50954927	NCAPH2, SCO2, TYMP	Tran-Viet et al. Mutations in SCO2 Are Associated with Autosomal-Dominant High-Grade Myopia. The American Journal of Human Genetics 92, 820–826, May 2, 2013
X	43560113	MAOA	Jin et al. Trio-based exome sequencing arrests de novo mutations in early-onset high myopia. PNAS | April 18, 2017 | vol. 114 | no. 16 | 4219–4224
X	49075678	CACNA1F	Jin et al. Trio-based exome sequencing arrests de novo mutations in early-onset high myopia. PNAS | April 18, 2017 | vol. 114 | no. 16 | 4219–4224
X	100657890	GLA	Jin et al. Trio-based exome sequencing arrests de novo mutations in early-onset high myopia. PNAS | April 18, 2017 | vol. 114 | no. 16 | 4219–4224
