# Supplementary material for: Analysis of genetic networks regulating refractive eye development in collaborative cross progenitor strain mice reveals new genes and pathways underlying human myopia
Source: BMC Med Genomics. 2019 Jul 30;12:113. doi: 10.1186/s12920-019-0560-1 (PMC6668126; doi:10.1186/s12920-019-0560-1)
Supplement: Supplementary file 6 — Table S13. List of genes localized within human myopia QTLs and whose expression correlates with baseline refractive error in mice. Table S14. List of genes localized within human myopia QTLs and whose expression correlates with susceptibility to myopia in mice. Table S15. List of genes localized within human myopia QTLs and whose expression correlates with both baseline refractive error and susceptibility to myopia in mice. (XLSX 28 kb) [file 12920_2019_560_MOESM6_ESM.xlsx]

## Sheet: Table S13
Table S13. List of genes localized within human myopia QTLs and whose expression correlates with baseline refractive error in mice
Gene ID	Correlation (with negative RE)	Expression (reads)	P-value	FDR-adjusted P-value
Vipr2	0.866932	277.564	4.25839e-08	2.69763e-05
Scrn1	0.815097	643.888	1.23066e-06	0.000236821
Rmst	0.812572	75.4268	1.4108e-06	0.000254286
Fxn	0.78658	38.575	5.16792e-06	0.000564015
Cacna1f	-0.771284	1970.75	1.02422e-05	0.000834531
Rhoc	0.744698	76.129	2.99761e-05	0.00158487
Akap12	0.74301	631.633	3.19516e-05	0.00163012
Rreb1	-0.738444	184.273	3.78804e-05	0.00182439
Ssr1	-0.736664	1646.5	4.04423e-05	0.00190914
Myof	0.721772	115.039	6.85729e-05	0.00262312
Ggact	0.721748	84.8942	6.86303e-05	0.00262312
Dpp6	0.718333	727.046	7.71026e-05	0.00278788
Dse	0.71662	29.7563	8.16912e-05	0.00285823
Trmt44	-0.714309	112.752	8.82552e-05	0.00300476
Eml5	0.711045	3111.98	9.8314e-05	0.00313857
Rasa2	0.692188	416.522	0.00017852	0.00410769
Cd34	0.691006	48.2516	0.000185054	0.004182
L3mbtl3	0.690843	93.7624	0.000185968	0.004182
Plekha8	0.689248	1018.87	0.000195154	0.00428184
Rd3l	0.687262	373.221	0.000207139	0.00442393
Clu	0.683483	2146.01	0.000231722	0.00477741
Slc25a10	-0.675144	145.377	0.000295128	0.00558162
Fbn1	0.668189	362.158	0.000359047	0.00622627
Sat2	0.651093	28.103	0.000569435	0.0083348
Zscan12	-0.646218	176.102	0.00064617	0.0088968
Eri1	-0.645086	195.277	0.000665219	0.00906638
Slc30a10	0.644898	42.087	0.000668418	0.00908743
Rps27l	0.643379	34.4179	0.000694851	0.00932674
Cep63	-0.642031	214.262	0.000719052	0.00957515
Supt4a	0.638995	59.5945	0.000776214	0.0100477
Cr1l	0.635746	46.1097	0.000841699	0.0105817
Gdf11	0.634099	240.893	0.000876673	0.0108546
Sfrp1	0.632756	45.8081	0.000906111	0.011101
Ppm1j	-0.630989	92.6128	0.000946134	0.0114057
Tmed3	-0.630981	136.233	0.000946323	0.0114057
Lpcat3	0.628238	71.8109	0.00101149	0.0118782
Hs3st3b1	-0.621656	940.963	0.00118373	0.0131544
Efemp1	0.620626	235.958	0.00121286	0.0133122
Gnl2	0.620567	439.18	0.00121453	0.0133161
Aqp1	0.619455	644.009	0.00124669	0.0135201
Zkscan4	-0.618964	62.3873	0.0012611	0.0136135
Sec61b	0.617996	45.6779	0.00128996	0.0138862
Eno2	-0.617544	3153.81	0.00130366	0.0138921
Nt5dc1	-0.611501	45.144	0.00149868	0.0151256
Gars	0.611048	439.269	0.00151424	0.015214
Tmem98	0.607087	36.961	0.00165646	0.0159887
Lmbrd1	0.604513	715.884	0.00175481	0.0165759
Zfp281	-0.602031	1171.82	0.00185438	0.017095
Zkscan8	-0.601763	962.854	0.0018654	0.0171239
Nr3c1	-0.60063	1042.63	0.00191267	0.0174755
Efnb2	0.594567	151.864	0.00218328	0.0189165
Pnrc1	0.592564	630.664	0.00227957	0.0194263
Med1	-0.592562	658.025	0.00227968	0.0194263
Aph1c	-0.591185	28.4984	0.00234794	0.0197706
Tnfsf12	0.58878	359.51	0.00247134	0.0203807
Chn2	0.58841	200.799	0.0024908	0.0204969
Antxr2	0.581334	215.862	0.0028889	0.0226549
Ascc1	-0.574421	137.631	0.00332869	0.0250621
Bsg	0.573365	2201.62	0.00340055	0.0253624
Cntln	0.571622	634.813	0.00352213	0.0259599
Lrrc4c	0.566346	339.932	0.00391275	0.0276074
Agrn	-0.563676	657.075	0.00412402	0.0286251
Msra	0.56171	90.8439	0.00428559	0.0292996
Kmt2a	-0.558225	3587.29	0.00458515	0.0305635
Ncoa2	-0.556092	1462.72	0.00477702	0.0313582
Cav1	0.554761	505.178	0.00490017	0.0320464
Mrpl13	0.549887	90.8142	0.00537398	0.0340306
Jmjd7	-0.549869	56.3852	0.00537583	0.0340306
Cd63	0.548949	54.6012	0.00546945	0.0343774
Ing4	-0.545851	303.952	0.00579495	0.0357927
Col6a2	0.545333	51.1843	0.00585089	0.0361007
2010107E04Rik	0.544865	100.792	0.00590189	0.0363024
Mpped2	-0.544374	128.698	0.00595573	0.036558
Rcn1	0.543257	269.255	0.00607974	0.0369278
Efnb3	0.540049	94.6309	0.00644816	0.0383708
Grin2b	0.539898	305.043	0.00646588	0.0383719
Aqr	0.537958	610.675	0.00669815	0.0391931
Ppp3cc	-0.537745	901.016	0.00672408	0.0392505
Plekhg4	0.535843	69.5268	0.00695919	0.0401292
Klhdc8b	-0.532844	364.846	0.00734397	0.0416385
Hgs	-0.531106	250.432	0.0075748	0.0423705
Sept3	0.530228	593.006	0.00769382	0.0427632
Ankrd34c	0.529385	31.8693	0.0078094	0.0432498
Zfp652	-0.526372	439.148	0.00823477	0.0448333
Pgbd1	0.52473	36.458	0.00847441	0.0456368
Grcc10	0.524029	181.68	0.00857853	0.04601
Drd1	0.521134	531.068	0.0090199	0.0474873
Dscaml1	-0.520255	919.844	0.00915744	0.048011
1500009C09Rik	0.518636	165.143	0.00941546	0.0490228
Slco1c1	0.517395	105.321	0.00961747	0.0497649

## Sheet: Table S14
Table S14. List of genes localized within human myopia QTLs and whose expression correlates with susceptibility to myopia in mice
Gene ID	Correlation (with high myopia)	Expression (reads)	P-value	FDR-adjusted P-value
Sfxn3	0.864453	309.733	5.15442e-08	5.42264e-05
Ppp1r9a	0.789561	2039.34	4.49417e-06	0.000730626
Srsf12	-0.789392	89.1304	4.53007e-06	0.000730626
Ube2j1	-0.762432	990.061	1.48681e-05	0.00127245
Snx32	-0.735809	213.605	4.1725e-05	0.00219629
Rragd	0.733579	475.269	4.52427e-05	0.00230947
Aph1b	-0.728673	127.636	5.39154e-05	0.0024766
Tipin	-0.727948	95.5607	5.53119e-05	0.00249881
Ttc21b	0.724402	374.42	6.26186e-05	0.00262293
Shprh	-0.717994	1040.56	7.79922e-05	0.00303668
Fbxl20	-0.700862	872.945	0.000136437	0.00418461
Tdrd9	0.699404	155.001	0.000142839	0.00430942
Raly	-0.686975	882.157	0.000208922	0.00518859
Spata13	0.686638	78.942	0.000211034	0.00520843
Ctsh	-0.68572	53.8353	0.000216882	0.005285
Megf11	0.683295	147.846	0.000233009	0.00552165
AI837181	-0.68261	135.362	0.00023775	0.00556449
Tmpo	-0.681704	852.975	0.00024415	0.00565059
Arl16	0.679305	98.989	0.000261825	0.00579086
Aasdhppt	-0.65122	289.611	0.00056755	0.00946966
Tjp2	-0.647307	1434.4	0.000628302	0.0101331
Zmat4	0.645541	410.58	0.000657502	0.0104836
Rcbtb1	-0.619788	349.307	0.00123698	0.0156046
Adcyap1r1	0.619433	44.4404	0.00124732	0.0156851
Cfl1	-0.61597	1453.9	0.00135222	0.0163611
Lactb2	-0.615278	122.222	0.00137407	0.0164612
Fam189a2	-0.615227	100.577	0.00137569	0.016463
Fibp	-0.614023	81.1958	0.00141444	0.0166431
Tfam	-0.612807	157.047	0.00145455	0.0168978
Nploc4	-0.611422	340.884	0.00150137	0.0172564
Pyroxd1	-0.605391	116.336	0.00172071	0.0187463
Kcnma1	-0.60025	2117.58	0.00192877	0.0201027
Mrpl43	-0.599003	145.5	0.00198235	0.0203293
Itga7	0.598531	33.9226	0.00200291	0.0204696
Pm20d2	0.59653	240.351	0.00209232	0.020955
Ssh2	0.594779	474.822	0.00217332	0.0214328
Akap6	0.590843	2838.91	0.00236516	0.0223834
Sh3yl1	-0.588077	94.1806	0.00250841	0.0230988
Pianp	0.586918	30.1555	0.0025706	0.0235279
Setbp1	0.580103	532.146	0.00296337	0.0258258
Pax6	0.574931	1922.52	0.00329441	0.0277552
Zbtb38	0.572204	880.284	0.00348115	0.0287856
Lactb	-0.567848	92.4033	0.00379804	0.0303028
Xrcc6	0.566602	164.573	0.00389304	0.0306903
Trip11	-0.558169	1271.05	0.00459005	0.0341666
Epha10	0.554333	154.146	0.00494029	0.035746
P4hb	-0.541831	1191.13	0.00624133	0.0418057
Aacs	-0.535122	214.44	0.00705018	0.0456306
Rgs3	-0.5335	193.499	0.00725834	0.0465263
Ddit4	0.533448	371.637	0.00726509	0.0465263
Tgfbr1	-0.528584	444.687	0.00792061	0.0493317

## Sheet: Table S15
Table S15. List of genes localized within human myopia QTLs and whose expression correlates with both baseline refractive error and susceptibility to myopia in mice
Gene ID	Correlation (with negative RE)	Expression (RE, reads)	P-value (RE)	FDR-adjusted P-value (RE)	Correlation (with high myopia)	P-value (myopia)	FDR-adjusted P-value (myopia)
Zfp644	0.809735	3277.03	1.64092e-06	0.000278863	-0.54043	0.00640349	0.0426112
Gabrr2	0.764153	280.455	1.3846e-05	0.000968896	-0.580856	0.00291766	0.025601
Igf1	0.762159	293.763	1.50365e-05	0.00100491	-0.615688	0.00136108	0.0163963
Fkbp14	0.728651	84.9144	5.39574e-05	0.00232536	-0.655115	0.000512185	0.008983
Desi1	-0.726406	526.062	5.83933e-05	0.00243604	0.53215	0.00743546	0.0473259
Etnk1	0.710845	2172.81	9.89638e-05	0.0031394	-0.596173	0.00210862	0.0210615
Sept4	0.695549	654.654	0.000161036	0.0039079	-0.542194	0.00619983	0.0416449
Actr8	-0.675713	351.633	0.000290367	0.00552673	0.611049	0.00151421	0.0173035
Frem1	0.671025	418.451	0.000331657	0.00593293	-0.752333	2.23222e-05	0.00159009
Dnah9	0.665852	413.619	0.000383057	0.00652843	-0.609121	0.00158206	0.0177048
Ppfia2	0.638857	1351.12	0.000778919	0.0100718	-0.563708	0.00412143	0.0317954
Ephx2	0.624672	122.564	0.00110191	0.0125559	-0.654902	0.000515087	0.008983
Prkg2	-0.606169	48.8905	0.00169097	0.0162224	0.533434	0.0072668	0.0465263
Prss56	-0.570495	46.8622	0.0036027	0.0263188	0.681003	0.000249204	0.00568645
Fam83h	-0.569169	82.3203	0.00369946	0.0267531	0.579597	0.00299446	0.0260396
Arid2	-0.552289	1168.4	0.00513592	0.0330345	0.556842	0.00470876	0.0346415
Dock8	0.550978	73.1908	0.00526473	0.0336354	-0.533014	0.00732168	0.0467519
Proser2	0.548208	80.4854	0.0055459	0.0347049	-0.70481	0.000120353	0.00392251
Arhgap18	0.544296	70.1373	0.00596427	0.0365915	-0.557494	0.00465014	0.0344661
Rasgef1b	0.537787	267.459	0.00671894	0.0392505	-0.605077	0.00173286	0.0188429
Myl12b	0.537625	622.246	0.0067387	0.0392766	-0.543843	0.00601442	0.0407214
Cacna2d1	-0.531719	842.641	0.00749275	0.0421237	0.670113	0.00034026	0.00694359
St18	0.528414	340.14	0.00794449	0.0437131	-0.603124	0.00180996	0.0193279
