# Supplementary material for: Analysis of genetic networks regulating refractive eye development in collaborative cross progenitor strain mice reveals new genes and pathways underlying human myopia
Source: BMC Med Genomics. 2019 Jul 30;12:113. doi: 10.1186/s12920-019-0560-1 (PMC6668126; doi:10.1186/s12920-019-0560-1)
Supplement: Supplementary file 7 — Table S16. List of human myopia QTLs showing overlap with genes exhibiting correlation with either refractive error or susceptibility to myopia in mice. (XLSX 16 kb) [file 12920_2019_560_MOESM7_ESM.xlsx]

## Sheet: QTLs odds ratio
Table S16. List of human myopia QTLs showing overlap with genes exhibiting correlation with either refractive error or susceptibility to myopia in mice - odds ratio
Locus	Genes correlated with RE	Genes correlated with susceptibility to myopia
chr1_973501	Inf	0
chr1_38092723	1.15341	1.4006
chr1_91434335	Inf	Inf
chr1_113418415	6.00112	0
chr1_200311910	14.9996	0
chr1_207488004	4.99986	0
chr1_208062973	7.49808	0
chr1_219790221	Inf	0
chr2_301051	0	9.10627
chr2_56011517	7.49808	0
chr2_166627558	0	18.2055
chr2_233385396	1.66619	2.02332
chr3_49211468	Inf	0
chr3_53837971	3.74918	4.55287
chr3_134086356	4.99986	0
chr3_141093285	7.49808	9.10627
chr4_8461896	Inf	0
chr4_80827062	Inf	0
chr4_81903049	14.9996	18.2055
chr4_82422327	Inf	Inf
chr5_142720770	Inf	0
chr5_174720893	14.9996	0
chr6_7317483	14.9996	0
chr6_28162469	10.0102	0
chr6_70446345	Inf	0
chr6_89918638	6.00112	45.642
chr6_116446576	7.5009	0
chr6_129820038	14.9996	18.2055
chr6_130354855	14.9996	0
chr6_146245589	0	Inf
chr6_151620414	Inf	0
chr7_27937503_32236643	4.29222	1.45688
chr7_81400939	14.9996	18.2055
chr7_94731338	0	Inf
chr7_116365413	7.49808	0
chr7_154406581	Inf	0
chr7_159093347	Inf	0
chr8_8961990	14.9996	0
chr8_9807022	7.49808	0
chr8_22538384	1.87462	0
chr8_27466315	6.00112	3.03515
chr8_40726394	0	Inf
chr8_41103891	Inf	0
chr8_53362145	7.49808	9.10627
chr8_71420067	4.99986	6.07045
chr8_121622778	7.49808	0
chr8_144811008	Inf	Inf
chr9_214501	Inf	Inf
chr9_14822828	Inf	Inf
chr9_17639458	14.9996	0
chr9_71766593	3.74918	12.1492
chr9_101878622	4.99986	6.07045
chr9_116283516	0	Inf
chr10_11889837	Inf	Inf
chr10_60304864	0	9.10627
chr10_74100279	3.74918	4.55287
chr10_79061458	0	Inf
chr10_94953258	4.99986	0
chr10_102824349	0	4.55472
chr11_30430331	Inf	0
chr11_31612215	7.49808	9.10627
chr11_40149305	Inf	0
chr11_65494260	0	3.64639
chr11_105753469	0	9.10627
chr11_117657679	3.74918	0
chr11_118352372	Inf	0
chr12_6954864	2.859	0.758438
chr12_14062637	Inf	0
chr12_20720707	14.9996	0
chr12_21607360	0	Inf
chr12_22592653	7.49808	9.10627
chr12_46144855	14.9996	18.2055
chr12_56115778	3.00028	1.65535
chr12_81827092	14.9996	18.2055
chr12_97676235	Inf	0
chr12_98919382	0	Inf
chr12_102793569	Inf	Inf
chr12_125588898	0	Inf
chr13_24432467	0	3.64224
chr13_50159165	0	3.03515
chr13_101175664	14.9996	0
chr13_107164733	Inf	0
chr14_33303540	0	18.2055
chr14_89428948	7.49808	0
chr14_92582655	0	4.55287
chr14_104407243	7.5009	3.64224
chr15_35005886	4.99986	0
chr15_42123687	14.9996	0
chr15_48756536	7.49808	0
chr15_63574641	7.5009	9.1105
chr15_66590037	0	12.1492
chr15_79375347	10.0024	4.55287
chr16_67318227	Inf	0
chr17_7434819	1.73093	0
chr17_11407259	14.9996	18.2055
chr17_14138507	7.49808	0
chr17_28104992	0	Inf
chr17_31227593	4.99986	0
chr17_37576546	3.74918	4.55287
chr17_47263475	2.99941	0
chr17_56619441	5.00143	2.60141
chr17_79612397	2.1428	4.20607
chr18_3457606	7.49808	9.10627
chr18_42824449	0	18.2055
chr19_577974	Inf	0
chr20_32610401	0	9.10627
chr21_47377296	7.49808	0
chr22_42194561	3.00028	3.64362
chrX_49075678	Inf	0

## Sheet: QTLs p-value
Table S16. List of human myopia QTLs showing overlap with genes exhibiting correlation with either refractive error or susceptibility to myopia in mice - P-value
Locus	Genes correlated with RE	Genes correlated with susceptibility to myopia
chr1_973501	0.0625255	1
chr1_38092723	0.595088	0.527045
chr1_91434335	0.0625255	0.0520683
chr1_113418415	0.0664978	1
chr1_200311910	0.121143	1
chr1_207488004	0.227616	1
chr1_208062973	0.176097	1
chr1_219790221	0.0625255	1
chr2_301051	1	0.148217
chr2_56011517	0.176097	1
chr2_166627558	1	0.101427
chr2_233385396	0.475725	0.414211
chr3_49211468	0.0625255	1
chr3_53837971	0.275915	0.234617
chr3_134086356	0.227616	1
chr3_141093285	0.176097	0.148217
chr4_8461896	0.0625255	1
chr4_80827062	0.0625255	1
chr4_81903049	0.121143	0.101427
chr4_82422327	0.0625255	0.0520683
chr5_142720770	0.0625255	1
chr5_174720893	0.121143	1
chr6_7317483	0.0215397	1
chr6_28162469	0.00235856	1
chr6_70446345	0.0625255	1
chr6_89918638	0.0664978	7.32e-06
chr6_116446576	0.0495155	1
chr6_129820038	0.121143	0.101427
chr6_130354855	0.121143	1
chr6_146245589	1	0.0520683
chr6_151620414	0.0625255	1
chr7_27937503_32236643	0.00562659	0.413951
chr7_81400939	0.121143	0.101427
chr7_94731338	1	0.0520683
chr7_116365413	0.176097	1
chr7_154406581	0.0625255	1
chr7_159093347	0.0625255	1
chr8_8961990	0.121143	1
chr8_9807022	0.176097	1
chr8_22538384	0.440749	1
chr8_27466315	0.0664978	0.312258
chr8_40726394	1	0.0520683
chr8_41103891	0.0625255	1
chr8_53362145	0.176097	0.148217
chr8_71420067	0.227616	0.192571
chr8_121622778	0.176097	1
chr8_144811008	0.0625255	0.0520683
chr9_214501	0.0625255	0.0520683
chr9_14822828	0.0625255	0.0520683
chr9_17639458	0.121143	1
chr9_71766593	0.275915	0.024387
chr9_101878622	0.227616	0.192571
chr9_116283516	1	0.0520683
chr10_11889837	0.0625255	0.0520683
chr10_60304864	1	0.148217
chr10_74100279	0.275915	0.234617
chr10_79061458	1	0.0520683
chr10_94953258	0.227616	1
chr10_102824349	1	0.0923638
chr11_30430331	0.0625255	1
chr11_31612215	0.176097	0.148217
chr11_40149305	0.0625255	1
chr11_65494260	1	0.033831
chr11_105753469	1	0.148217
chr11_117657679	0.275915	1
chr11_118352372	0.0625255	1
chr12_6954864	0.067481	0.737438
chr12_14062637	0.0625255	1
chr12_20720707	0.121143	1
chr12_21607360	1	0.0520683
chr12_22592653	0.176097	0.148217
chr12_46144855	0.121143	0.101427
chr12_56115778	0.170379	0.473642
chr12_81827092	0.121143	0.101427
chr12_97676235	0.0625255	1
chr12_98919382	1	0.0520683
chr12_102793569	0.0625255	0.0520683
chr12_125588898	1	0.0520683
chr13_24432467	1	0.274475
chr13_50159165	1	0.312258
chr13_101175664	0.121143	1
chr13_107164733	0.0625255	1
chr14_33303540	1	0.101427
chr14_89428948	0.176097	1
chr14_92582655	1	0.234617
chr14_104407243	0.0495155	0.274475
chr15_35005886	0.227616	1
chr15_42123687	0.121143	1
chr15_48756536	0.176097	1
chr15_63574641	0.0495155	0.0353292
chr15_66590037	1	0.024387
chr15_79375347	0.0344205	0.234617
chr16_67318227	0.0625255	1
chr17_7434819	0.271153	1
chr17_11407259	0.121143	0.101427
chr17_14138507	0.176097	1
chr17_28104992	1	0.0520683
chr17_31227593	0.227616	1
chr17_37576546	0.275915	0.234617
chr17_47263475	0.321195	1
chr17_56619441	0.0850725	0.348074
chr17_79612397	0.264263	0.0474806
chr18_3457606	0.176097	0.148217
chr18_42824449	1	0.101427
chr19_577974	0.0625255	1
chr20_32610401	1	0.148217
chr21_47377296	0.176097	1
chr22_42194561	0.170379	0.126588
chrX_49075678	0.0625255	1
