# Supplementary material for: Analysis of genetic networks regulating refractive eye development in collaborative cross progenitor strain mice reveals new genes and pathways underlying human myopia
Source: BMC Med Genomics. 2019 Jul 30;12:113. doi: 10.1186/s12920-019-0560-1 (PMC6668126; doi:10.1186/s12920-019-0560-1)
Supplement: Supplementary file 8 — Table S17. Gene ontology categories significantly associated with genes localized within human myopia QTLs and whose expression correlates with baseline refractive error in mice (BP, biological process; CC, cellular component; MF, molecular function). Table S18. Gene ontology categories significantly associated with genes localized within human myopia QTLs and whose expression correlates with susceptibility to myopia in mice (BP, biological process; CC, cellular component; MF, molecular function). (XLSX 15 kb) [file 12920_2019_560_MOESM8_ESM.xlsx]

## Sheet: Table S17
Table S17. Gene ontology categories significantly associated with genes localized within human myopia QTLs and whose expression correlates with baseline refractive error in mice (BP, biological process; CC, cellular component; MF, molecular function)
Category	ID	Term	P-value
BP	GO:0043010	camera-type eye development	0.00804208
BP	GO:2001244	positive regulation of intrinsic apoptotic signaling pathway	0.0107975
BP	GO:2001238	positive regulation of extrinsic apoptotic signaling pathway	0.0122282
BP	GO:0098903	regulation of membrane repolarization during action potential	0.0156797
BP	GO:0008285	negative regulation of cell proliferation	0.0157555
BP	GO:0043085	positive regulation of catalytic activity	0.01784
BP	GO:0030104	water homeostasis	0.0208521
BP	GO:0046426	negative regulation of JAK-STAT cascade	0.021448
BP	GO:0048013	ephrin receptor signaling pathway	0.021448
BP	GO:2000324	positive regulation of glucocorticoid receptor signaling pathway	0.0311162
BP	GO:0006816	calcium ion transport	0.0382137
BP	GO:0043408	regulation of MAPK cascade	0.0385071
BP	GO:0032922	circadian regulation of gene expression	0.0409098
BP	GO:0043087	regulation of GTPase activity	0.0537234
BP	GO:0014049	positive regulation of glutamate secretion	0.056313
BP	GO:0071383	cellular response to steroid hormone stimulus	0.056313
BP	GO:0045665	negative regulation of neuron differentiation	0.0605949
BP	GO:0007160	cell-matrix adhesion	0.0634238
BP	GO:0008284	positive regulation of cell proliferation	0.0658626
BP	GO:0033160	positive regulation of protein import into nucleus, translocation	0.0711187
BP	GO:0060766	negative regulation of androgen receptor signaling pathway	0.0711187
BP	GO:0045019	negative regulation of nitric oxide biosynthetic process	0.0760027
BP	GO:0030307	positive regulation of cell growth	0.0812806
BP	GO:0090201	negative regulation of release of cytochrome c from mitochondria	0.0856945
BP	GO:0030518	intracellular steroid hormone receptor signaling pathway	0.0856945
BP	GO:0050732	negative regulation of peptidyl-tyrosine phosphorylation	0.0856945
BP	GO:0006811	ion transport	0.0870604
BP	GO:0051056	regulation of small GTPase mediated signal transduction	0.0905027
BP	GO:1900273	positive regulation of long-term synaptic potentiation	0.0905027
BP	GO:0030335	positive regulation of cell migration	0.0914138
BP	GO:0006810	transport	0.0942691
CC	GO:0009986	cell surface	0.00158554
CC	GO:0016020	membrane	0.00193169
CC	GO:0070062	extracellular exosome	0.00212716
CC	GO:0005901	caveola	0.0101619
CC	GO:0005604	basement membrane	0.0140548
CC	GO:0045202	synapse	0.016123
CC	GO:0005622	intracellular	0.0177759
CC	GO:0031012	extracellular matrix	0.0185718
CC	GO:0009925	basal plasma membrane	0.020051
CC	GO:0042383	sarcolemma	0.0235443
CC	GO:0032585	multivesicular body membrane	0.0407627
CC	GO:0005783	endoplasmic reticulum	0.0411017
CC	GO:0043197	dendritic spine	0.0418269
CC	GO:0043005	neuron projection	0.0676298
CC	GO:0005578	proteinaceous extracellular matrix	0.0822388
CC	GO:0005615	extracellular space	0.0891183
MF	GO:0046872	metal ion binding	0.00073569
MF	GO:0046875	ephrin receptor binding	0.0110453
MF	GO:0032403	protein complex binding	0.0141621
MF	GO:0003713	transcription coactivator activity	0.0174602
MF	GO:0030375	thyroid hormone receptor coactivator activity	0.0272154
MF	GO:0005102	receptor binding	0.0770371
MF	GO:0005262	calcium channel activity	0.0813786

## Sheet: Table S18
Table S18. Gene ontology categories significantly associated with genes localized within human myopia QTLs and whose expression correlates with susceptibility to myopia in mice (BP, biological process; CC, cellular component; MF, molecular function)
Category	ID	Term	P-value
BP	GO:0030335	positive regulation of cell migration	0.00612234
BP	GO:0021798	dorsal/ventral pattern formation	0.0248975
BP	GO:0060982	vasculature morphogenesis	0.0318983
BP	GO:0030307	positive regulation of cell growth	0.0416227
BP	GO:0061001	regulation of dendritic spine morphogenesis	0.0423067
BP	GO:0007420	nervous system development	0.0427717
BP	GO:0007264	small GTPase mediated signal transduction	0.0531359
BP	GO:0007623	circadian rhythm	0.0576472
BP	GO:0006974	cellular response to DNA damage stimulus	0.0643088
BP	GO:0042462	eye photoreceptor cell development	0.0762121
BP	GO:0030833	regulation of actin filament polymerization	0.08285
BP	GO:0008360	regulation of cell shape	0.0892366
BP	GO:0070371	ERK1 and ERK2 cascade	0.0894408
CC	GO:0005901	caveola	0.00343774
CC	GO:0032587	ruffle membrane	0.0314398
CC	GO:0005623	cell	0.0476315
CC	GO:0005622	intracellular	0.0515626
CC	GO:0005737	cytoplasm	0.0579526
CC	GO:0005667	transcription factor complex	0.0675041
CC	GO:0005923	bicellular tight junction	0.077438
MF	GO:0032403	protein complex binding	0.0113782
MF	GO:0031625	ubiquitin protein ligase binding	0.0225316
MF	GO:0000166	nucleotide binding	0.0277341
MF	GO:0005178	integrin binding	0.0550598
MF	GO:0008179	adenylate cyclase binding	0.0552897
MF	GO:0005524	ATP binding	0.0558963
MF	GO:0016787	hydrolase activity	0.0614036
MF	GO:0004386	helicase activity	0.085725
