# Supplementary material for: Analysis of genetic networks regulating refractive eye development in collaborative cross progenitor strain mice reveals new genes and pathways underlying human myopia
Source: BMC Med Genomics. 2019 Jul 30;12:113. doi: 10.1186/s12920-019-0560-1 (PMC6668126; doi:10.1186/s12920-019-0560-1)
Supplement: Supplementary file 9 — Table S19. List of mouse genes displaying significant association with refractive error in CREAM cohort and whose expression correlates with baseline refractive error in mice (Blue identifies PBonferroni < 0.05 in both cohorts). Table S20. List of mouse genes displaying significant association with refractive error in UK Biobank cohort and whose expression correlates with baseline refractive error in mice (Blue identifies PBonferroni < 0.05 in both cohorts). Table S21. List of mouse genes displaying significant association with refractive error in CREAM cohort and whose expression correlates with susceptibility to myopia in mice (Blue identifies PBonferroni < 0.05 in both cohorts). Table S22. List of mouse genes displaying significant association with refractive error in UK Biobank cohort and whose expression correlates with susceptibility to myopia in mice (Blue identifies PBonferroni < 0.05 in both cohorts). (XLSX 172 kb) [file 12920_2019_560_MOESM9_ESM.xlsx]

## Sheet: Table S19
Table S19. List of mouse genes displaying significant association with refractive error in CREAM cohort and whose expression correlates with baseline refractive error in mice (Blue identifies PBonferroni < 0.05 in both cohorts)
Gene ID (Bold, localized in known QTLs)	Chromosome	Start	End	NSNPS	NPARAM	N	ZSTAT	P-value	FDR-adjusted P-value	Bonferroni-adjusted P-value	Novel gene (Yes/No)
AQR	15	34948552	35461995	1685	123	144956	15.589	4.3381e-55	8.79333e-52	8.79333e-52	N
PRSS56	2	233185173	233590426	1476	106	142455	12.891	2.5143e-38	2.54824e-35	5.09649e-35	N
PRKG2	4	81808643	82336271	1132	58	139249	9.7315	1.1064e-22	7.47558e-20	2.24267e-19	N
GGACT	13	100982418	101441046	1147	72	145078	9.0111	1.0202e-19	5.16986e-17	2.06795e-16	N
ARHGAP18	6	129697290	130231370	2080	123	145733	8.8553	4.1732e-19	1.55805e-16	8.45908e-16	N
RASA2	3	141005891	141534186	1448	109	143720	8.8441	4.6119e-19	1.55805e-16	9.34832e-16	N
VIPR2	7	158620866	159137649	1784	76	130042	8.3885	2.4629e-17	7.13185e-15	4.9923e-14	N
ARID2	12	45923494	46501820	1201	52	144250	8.068	3.5725e-16	9.05182e-14	7.24146e-13	N
ZNF281	1	200174075	200579186	1149	60	144861	7.4614	4.28e-14	9.63951e-12	8.67556e-11	N
HGS	17	79450962	79869151	1382	52	137406	7.4382	5.1045e-14	9.73789e-12	1.03468e-10	N
GRIN2B	12	13513684	14333022	2839	146	145320	7.4336	5.2845e-14	9.73789e-12	1.07117e-10	N
FXN	9	71450479	71915094	1741	87	145535	7.4121	6.214e-14	1.04965e-11	1.25958e-10	N
ZKSCAN4	6	28012404	28427030	1296	28	144674	7.3903	7.3256e-14	1.14223e-11	1.4849e-10	N
ANTXR2	4	80622771	81194626	1759	62	144304	7.3085	1.351e-13	1.8816e-11	2.73848e-10	N
TTC30A	2	178279026	178683694	1321	39	143574	7.3044	1.3924e-13	1.8816e-11	2.82239e-10	Y
ZSCAN12	6	28146598	28567544	1185	36	142250	7.2436	2.1854e-13	2.76863e-11	4.42981e-10	N
COL6A2	21	47318033	47752763	2045	112	142272	7.051	8.8816e-13	1.059e-10	1.8003e-09	N
PGBD1	6	28049314	28470326	1250	27	144472	6.8971	2.6535e-12	2.98814e-10	5.37864e-09	N
SLC25A10	17	79479266	79888046	1206	44	138317	6.885	2.8895e-12	3.08264e-10	5.85702e-09	N
ZKSCAN8	6	27909688	28327250	1175	28	144446	6.8764	3.0691e-12	3.11053e-10	6.22107e-09	N
ANKRD34C	15	79375146	79790581	1320	89	144081	6.8504	3.682e-12	3.55401e-10	7.46341e-09	N
CD63	12	55919227	56323457	795	67	140163	6.7412	7.855e-12	7.23731e-10	1.59221e-08	N
PMEL	12	56147889	56560523	573	57	136420	6.6625	1.3456e-11	1.18588e-09	2.72753e-08	Y
GDF11	12	55937064	56346665	767	63	140048	6.6379	1.5914e-11	1.34407e-09	3.22577e-08	N
RAB5B	12	56167697	56590467	575	56	136282	6.5138	3.6644e-11	2.9711e-09	7.42774e-08	Y
RPS27L	15	63245539	63649741	1308	69	144100	6.3712	9.3748e-11	7.30874e-09	1.90027e-07	N
APH1B	15	63369749	63801325	1297	69	143450	6.258	1.9494e-10	1.46349e-08	3.95143e-07	N
TNFSF12	17	7252375	7661207	1291	82	143042	6.0846	5.8373e-10	4.22579e-08	1.18322e-06	N
TNFSF12-TNFSF13	17	7252375	7664925	1303	81	143071	6.0198	8.7331e-10	6.10414e-08	1.7702e-06	Y
EIF4A1	17	7276024	7682324	1264	82	143439	5.9961	1.0103e-09	6.82626e-08	2.04788e-06	Y
TTC30B	2	178214880	178617524	1222	32	142567	5.9232	1.5785e-09	1.03214e-07	3.19962e-06	Y
NT5DC1	6	116221999	116766853	1357	53	146140	5.8386	2.6326e-09	1.66759e-07	5.33628e-06	N
ACTR8	3	53698959	54116229	1168	83	143538	5.774	3.8702e-09	2.32956e-07	7.8449e-06	N
DSE	6	116401231	116962422	1467	66	146345	5.7724	3.9075e-09	2.32956e-07	7.9205e-06	N
SAT2	17	7329552	7731194	1208	70	143570	5.7637	4.1143e-09	2.38277e-07	8.33969e-06	N
EDC4	16	67706926	68118417	558	23	140056	5.6066	1.0317e-08	5.80904e-07	2.09126e-05	Y
CNIH1	14	54690279	55108322	964	68	145432	5.5999	1.0723e-08	5.87447e-07	2.17355e-05	Y
ENKD1	16	67496850	67900628	532	28	139452	5.5474	1.4494e-08	7.7314e-07	2.93793e-05	Y
DNAH9	17	11301748	12073065	2076	142	142398	5.5206	1.6894e-08	8.78055e-07	3.42441e-05	N
DSCAML1	11	117098489	117867976	2599	201	144641	5.5064	1.8314e-08	9.28062e-07	3.71225e-05	N
MYL6	12	56352045	56755366	572	42	137518	5.4195	2.9886e-08	1.47753e-06	6.05789e-05	Y
RNF41	12	56396288	56815753	571	46	134797	5.3839	3.6452e-08	1.75924e-06	7.38882e-05	Y
HIST1H4D	6	25988938	26389304	1431	57	144953	5.3021	5.7243e-08	2.69841e-06	0.000116032	Y
CS	12	56465483	56894175	642	56	136177	5.2705	6.8019e-08	3.13351e-06	0.000137875	Y
ETNK1	12	22578076	23043608	1062	79	144749	5.2131	9.2844e-08	4.18211e-06	0.000188195	N
MED1	17	37360538	37807527	918	24	141765	5.1936	1.0314e-07	4.54489e-06	0.000209065	N
CNBD2	20	34356529	34818622	881	26	137460	5.1591	1.2408e-07	5.35128e-06	0.00025151	Y
EFNB3	17	7408520	7814693	1136	84	143370	5.0878	1.8115e-07	7.64981e-06	0.000367191	N
PSMD5	9	123378331	123805299	842	35	144025	5.0664	2.0271e-07	8.38557e-06	0.000410893	Y
TPT1	13	45711005	46115505	1146	50	142704	5.0598	2.0987e-07	8.50813e-06	0.000425406	Y
HIST1H4I	6	26906924	27308258	1147	36	143792	5.0231	2.5425e-07	1.01052e-05	0.000515365	Y
EP300	22	41288614	41776081	935	35	143076	5.0098	2.7239e-07	1.0618e-05	0.000552135	Y
RPS26	12	56235686	56638007	547	54	135488	4.9959	2.928e-07	1.11982e-05	0.000593506	Y
LRRC4C	11	39935524	41681186	5068	209	145086	4.9278	4.1572e-07	1.56049e-05	0.000842664	N
CD34	1	207859883	208284742	1341	73	143926	4.9001	4.7903e-07	1.76544e-05	0.000970994	N
MTX1	1	154978490	155383625	634	37	142850	4.8791	5.3295e-07	1.9105e-05	0.00108029	Y
HIST1H2AE	6	26017148	26417711	1494	59	145101	4.8775	5.3724e-07	1.9105e-05	0.00108899	Y
TMEM98	17	31054928	31468667	1045	50	145095	4.8358	6.6309e-07	2.31739e-05	0.00134408	N
CSRNP3	2	166126157	166745917	1393	60	146437	4.8064	7.6817e-07	2.63912e-05	0.00155708	Y
RPL19	17	37156536	37560980	1061	63	141974	4.7792	8.7987e-07	2.97249e-05	0.0017835	Y
CHD7	8	61391321	61980587	1399	81	144596	4.7451	1.0418e-06	3.46185e-05	0.00211173	Y
TOMM70A	3	99882303	100320242	984	53	144980	4.7171	1.1964e-06	3.91146e-05	0.0024251	Y
PLEKHG4	16	67111413	67523403	579	27	141113	4.6999	1.3017e-06	4.16992e-05	0.00263855	N
SLC7A6	16	68098419	68535726	848	31	142959	4.6975	1.3166e-06	4.16992e-05	0.00266875	Y
TMED3	15	79403404	79875802	1626	102	144624	4.6852	1.3981e-06	4.35992e-05	0.00283395	N
ASCC1	10	73655790	74176892	1338	57	142490	4.6805	1.4311e-06	4.39521e-05	0.00290084	N
RASGEF1B	4	82147547	82593082	1214	74	141507	4.6705	1.5026e-06	4.54593e-05	0.00304577	N
LTA4H	12	96194531	96637298	1622	122	143888	4.5763	2.3662e-06	7.05336e-05	0.00479629	Y
TPM1	15	63134838	63564114	1584	92	144300	4.509	3.2573e-06	9.56891e-05	0.00660255	Y
EFEMP1	2	55893097	56351298	1771	77	145106	4.4891	3.5769e-06	0.000103577	0.00725038	N
TFG	3	100228128	100667811	1189	53	143417	4.4385	4.5299e-06	0.000129325	0.00918211	Y
COL18A1	21	46625058	47133634	1970	119	142603	4.4286	4.7428e-06	0.000133523	0.00961366	Y
STK3	8	99266859	100154799	1474	71	144023	4.3833	5.8455e-06	0.000162313	0.0118488	Y
HIST1H2BC	6	25913389	26324266	1307	49	144827	4.2566	1.0377e-05	0.000284246	0.0210342	Y
MCU	10	74251889	74847452	771	24	137331	4.2492	1.0727e-05	0.000289915	0.0217436	Y
CKB	14	103785995	104189196	1059	37	144295	4.2139	1.2548e-05	0.000334668	0.0254348	Y
OLA1	2	174737175	175313365	1657	70	145313	4.2078	1.2895e-05	0.000335866	0.0261382	Y
CTC1	17	7928139	8351413	1422	88	143699	4.2072	1.2929e-05	0.000335866	0.0262071	Y
TMEM161A	19	19030425	19449310	1021	69	140169	4.2044	1.309e-05	0.000335866	0.0265334	Y
ANAPC11	17	79649599	80058363	788	64	126577	4.1576	1.6077e-05	0.000407351	0.0325881	Y
PFN2	3	149482691	149888741	1134	57	143908	4.1229	1.8707e-05	0.000468137	0.0379191	Y
HIST1H2AB	6	25833320	26233796	1208	45	145048	4.1158	1.929e-05	0.000476839	0.0391008	Y
ZNF184	6	27218521	27640897	1282	39	143775	4.0851	2.2031e-05	0.000538034	0.0446568	Y
HFE	6	25887422	26296438	1242	48	144814	4.0802	2.2498e-05	0.000542898	0.0456034	Y
HIST1H1A	6	25817260	26218040	1210	40	145029	4.0752	2.2983e-05	0.000548077	0.0465865	Y
SEC61B	9	101784570	102192901	1158	60	143860	4.0721	2.3298e-05	0.000549128	0.047225	N
KANSL1	17	43907282	44502740	2749	6	107704	4.0087	3.0521e-05	0.000711104	0.0618661	Y
CHCHD7	8	56924315	57331178	1213	35	144154	3.99	3.304e-05	0.000761046	0.0669721	Y
YOD1	1	207017194	207426325	808	63	144500	3.9828	3.4048e-05	0.000775453	0.0690153	Y
PSMC3	11	47240320	47648024	864	35	141041	3.9587	3.7681e-05	0.00084866	0.0763794	Y
NCOA2	8	70821997	71516062	1639	80	144707	3.9099	4.6168e-05	0.00102838	0.0935825	N
SETD2	3	46857898	47405467	798	28	142982	3.9058	4.6955e-05	0.00103454	0.0951778	Y
LOXL1	15	74018789	74444478	1173	83	143232	3.8796	5.2313e-05	0.0011402	0.106038	Y
POLR2F	22	38149674	38568463	841	44	145160	3.8498	5.9115e-05	0.00127475	0.119826	Y
CCDC91	12	28143360	28903099	2262	44	145602	3.8353	6.2714e-05	0.00133539	0.127121	Y
ZNF3	7	99461470	99880171	863	41	144150	3.8332	6.3245e-05	0.00133539	0.128198	Y
MITF	3	69588586	70217488	1946	74	142736	3.8241	6.5637e-05	0.00137161	0.133046	Y
FBN1	15	48500503	49137985	1169	48	143138	3.8148	6.8135e-05	0.00140928	0.13811	N
L3MBTL3	6	130139728	130662594	2069	83	145919	3.7981	7.2896e-05	0.00149253	0.14776	N
FBN2	5	127393601	128073735	1868	44	145139	3.7848	7.6922e-05	0.00155268	0.155921	Y
MEX3A	1	155841804	156251789	805	59	143905	3.7833	7.7366e-05	0.00155268	0.156821	Y
UBQLN4	1	155802945	156223613	787	51	143371	3.7695	8.1785e-05	0.00162528	0.165778	Y
PENK	8	57153513	57559282	1421	45	145896	3.7485	8.8944e-05	0.00175038	0.180289	Y
SEPT3	22	42172855	42594225	1125	39	144483	3.7423	9.1182e-05	0.00177717	0.184826	N
ENO2	12	6823614	7232860	881	73	143383	3.735	9.387e-05	0.00181214	0.190274	N
NDEL1	17	8116447	8571495	1125	70	144542	3.7207	9.9332e-05	0.00189949	0.201346	Y
GPC2	7	99567229	99974990	731	45	143455	3.7172	0.00010071	0.00190784	0.204139	Y
FAM117B	2	203299901	203834480	976	40	143574	3.6808	0.00011625	0.00218184	0.235639	Y
ZNF652	17	47166568	47639835	1366	97	144935	3.6762	0.00011839	0.00220162	0.239977	N
ENOPH1	4	83151726	83582245	1402	86	144389	3.6503	0.00013098	0.00239862	0.265496	Y
PANK3	5	167782628	168206614	1341	68	144911	3.6495	0.00013135	0.00239862	0.266246	Y
C1orf116	1	206991866	207408555	797	69	144414	3.6431	0.00013467	0.00243729	0.272976	Y
CR1	1	207469473	208015110	1372	57	145750	3.6351	0.00013896	0.00249267	0.281672	N
RTEL1	20	62089163	62527606	1899	96	140781	3.6265	0.00014365	0.0025542	0.291179	Y
CR1L	1	207618458	208097036	1340	56	145851	3.6175	0.00014875	0.00262188	0.301516	Y
ACP2	11	47060853	47470457	918	36	144447	3.6111	0.00015247	0.00263957	0.309057	Y
ALDH1A1	9	75315578	75853633	1389	72	145954	3.6099	0.00015317	0.00263957	0.310476	Y
PPFIBP1	12	27477045	28048497	1965	113	145513	3.6091	0.00015366	0.00263957	0.311469	Y
RHOT2	16	518083	924174	1434	98	134074	3.5991	0.00015964	0.00271925	0.32359	Y
DNAJC10	2	183380768	183844752	1278	66	144487	3.5718	0.00017725	0.00297701	0.359286	Y
SGIP1	1	66799066	67410768	1932	66	146045	3.5711	0.00017771	0.00297701	0.360218	Y
ANKRD42	11	82704754	83167719	1125	55	143852	3.5684	0.00017961	0.00298418	0.364069	Y
UBE2D2	5	138740751	139208019	719	53	142212	3.5526	0.00019074	0.00314333	0.38663	Y
NOL3	16	67004400	67409640	531	25	140425	3.5397	0.00020031	0.00327442	0.406028	Y
SCN3A	2	165744030	166260577	1315	84	145616	3.5325	0.00020581	0.00333741	0.417177	Y
SCRN3	2	175060457	175494303	1030	59	144820	3.5263	0.00021073	0.00339008	0.42715	Y
GPR152	11	67018772	67420200	761	39	139966	3.5092	0.00022475	0.00358715	0.455568	Y
ASAP1	8	130864350	131655906	2627	72	144740	3.5033	0.00022981	0.00359512	0.465825	Y
MRPL13	8	121208083	121657647	1119	53	145157	3.5026	0.00023039	0.00359512	0.467001	N
SGSM3	22	40566571	41006293	765	30	143920	3.5024	0.00023057	0.00359512	0.467365	Y
PTPN23	3	47222383	47654931	557	31	141095	3.4919	0.00023981	0.00371065	0.486095	Y
MYOF	10	94866186	95442190	2455	122	144810	3.486	0.00024514	0.00376438	0.496899	N
SLC24A4	14	92588925	93167825	2236	177	145374	3.4828	0.00024813	0.00377945	0.50296	Y
FAM173A	16	570581	972655	1533	104	135236	3.4809	0.00024985	0.00377945	0.506446	Y
NTN4	12	95851583	96384565	2116	116	145609	3.4776	0.00025296	0.00379815	0.51275	Y
SUPT4H1	17	56222536	56629599	837	57	144540	3.4643	0.00026578	0.00396129	0.538736	Y
JMJD8	16	531667	934440	1424	98	134009	3.4583	0.00027181	0.0040216	0.550959	Y
STAG3	7	99575186	100012010	764	40	143283	3.4554	0.00027473	0.00403535	0.556878	Y
CABP4	11	67019886	67429245	772	38	140062	3.4232	0.00030945	0.00451263	0.627255	Y
SNAP91	6	84062604	84619127	1246	49	144413	3.4201	0.00031301	0.00453194	0.634471	Y
BHLHE23	20	61437331	61838387	1823	141	141857	3.3956	0.00034243	0.00491547	0.694106	Y
BTRC	10	102913790	103517078	1346	49	145302	3.394	0.00034435	0.00491547	0.697997	Y
PLA2R1	2	160588523	161119126	1863	62	145198	3.388	0.00035207	0.00499053	0.713646	Y
ZNF800	7	126810097	127232778	1341	53	146496	3.3754	0.00036854	0.00515011	0.747031	Y
METRN	16	565173	969655	1505	105	134952	3.3738	0.00037065	0.00515011	0.751308	Y
RNF7	3	141257051	141665645	1372	107	144754	3.3736	0.00037095	0.00515011	0.751916	Y
PPP3CC	8	22098483	22598657	1363	41	144163	3.3662	0.00038107	0.00525462	0.772429	N
SEPT4	17	56397611	56818179	814	29	144367	3.3635	0.00038482	0.00527047	0.78003	N
MYH10	17	8177523	8734094	1496	104	145092	3.3453	0.00041103	0.00559166	0.833158	Y
IGF2BP2	3	185161527	185742827	1318	94	140171	3.3133	0.00046109	0.00619275	0.934629	Y
AFF4	5	132011071	132499354	1185	43	142599	3.3127	0.00046205	0.00619275	0.936575	Y
DIDO1	20	61309090	61769304	2163	176	141344	3.3113	0.00046438	0.00619275	0.941298	Y
ZFAND3	6	37587272	38361637	2417	82	144911	3.3029	0.00047852	0.00633961	0.96996	Y
ZFYVE21	14	103982081	104400005	1132	39	144068	3.2849	0.00051001	0.00671292	1	Y
CHRNA3	15	78685394	79113637	1323	43	133277	3.2701	0.00053757	0.00703003	1	Y
UTRN	6	144406434	145374170	2484	122	143758	3.2637	0.00054975	0.00714323	1	Y
MAFG	17	79676145	80085587	787	56	126835	3.2609	0.00055528	0.00716912	1	Y
B3GALNT2	1	235410505	235867781	1335	39	144019	3.2587	0.00055957	0.00717879	1	Y
IGF1	12	102589645	103075563	1323	62	142096	3.2506	0.00057591	0.00729606	1	N
CCDC43	17	42554805	42967355	1009	41	145180	3.2508	0.0005754	0.00729606	1	Y
MSTO1	1	155379961	155784758	427	28	131378	3.2469	0.0005834	0.00732717	1	Y
ST18	8	52823392	53522439	2002	100	143265	3.2445	0.00058823	0.00732717	1	N
DPF3	14	72885561	73560824	2197	115	144963	3.2441	0.00058921	0.00732717	1	Y
ALKBH1	14	77938749	78374365	1920	53	146483	3.2217	0.00063718	0.00787539	1	Y
SH3D19	4	151841433	152446797	1350	35	143228	3.1929	0.00070431	0.00860022	1	Y
SLC16A6	17	66063167	66487405	1510	108	140896	3.1937	0.00070239	0.00860022	1	Y
B3GALT6	1	967629	1370421	1440	69	129177	3.1742	0.00075126	0.00911859	1	Y
TMEM150C	4	83204329	83683595	1798	98	144501	3.1689	0.00076499	0.00917535	1	Y
ZSWIM6	5	60428100	61041999	1591	85	145014	3.1695	0.00076362	0.00917535	1	Y
PHF1	6	33178773	33584230	1431	53	140109	3.1577	0.00079516	0.00948111	1	Y
ELP6	3	47337130	47755199	532	32	141440	3.1434	0.00083487	0.0098163	1	Y
DDB2	11	47036493	47460769	932	29	144352	3.1424	0.0008378	0.0098163	1	Y
PYGM	11	64313861	64728187	704	50	141170	3.1457	0.00082838	0.0098163	1	Y
ANKRD9	14	102773179	103176128	1251	52	143327	3.0907	0.00099834	0.0116301	1	Y
ZIC1	3	146927181	147334506	968	56	145808	3.0848	0.0010184	0.011796	1	Y
CYP2D6	22	42322501	42726883	1068	31	145040	3.0759	0.0010492	0.0120837	1	Y
GRM8	7	125878652	127092428	3492	83	145982	3.0708	0.0010674	0.0122238	1	Y
PCDHB2	5	140274195	140676964	1064	51	144723	3.0618	0.0011002	0.0125287	1	Y
HS3ST3B1	17	14004367	14452721	1766	147	140684	3.0558	0.0011223	0.012709	1	N
CNGB3	8	87386163	87955903	1903	73	145410	3.047	0.0011556	0.0129414	1	Y
RSL24D1	15	55273512	55689231	1636	59	145395	3.0481	0.0011513	0.0129414	1	Y
RPS18	6	33039852	33444281	2139	56	135393	3.0244	0.0012457	0.0138738	1	Y
GPR155	2	175096299	175551816	983	60	144728	3.0225	0.0012535	0.0138844	1	Y
IMPG1	6	76431062	76982335	1365	64	144702	3.0181	0.0012717	0.0140094	1	Y
BACE1	11	116956402	117386972	1442	96	144883	3.0099	0.0013068	0.0143183	1	Y
STOM	9	123901266	124332582	1200	41	144414	3.007	0.0013194	0.0143386	1	Y
MPPED2	11	30206040	30808260	1491	66	145700	3.0062	0.0013228	0.0143386	1	N
DAP3	1	155457693	155908801	549	27	133138	3.0016	0.0013429	0.0144024	1	Y
ABCF2	7	150704923	151124460	1254	127	143947	3.0021	0.0013405	0.0144024	1	Y
PPM1J	1	113052616	113457950	914	57	143818	2.9884	0.001402	0.0149571	1	N
GNB4	3	178913876	179369371	1149	77	142672	2.977	0.0014556	0.0153809	1	Y
GOLGA1	9	127440573	127903386	759	36	140916	2.9767	0.0014569	0.0153809	1	Y
SNRPA1	15	101621715	102035481	1784	159	142638	2.9667	0.0015051	0.0158074	1	Y
FAM132A	1	977826	1382102	1434	70	129592	2.9614	0.001531	0.0159966	1	Y
DCP1A	3	53117443	53581654	1095	51	144872	2.9484	0.0015973	0.0166037	1	Y
EPHX2	8	27148519	27602439	1408	84	145794	2.9381	0.0016513	0.016905	1	N
HERC4	10	69481656	70035103	1732	56	142287	2.9384	0.0016495	0.016905	1	Y
NPC2	14	74742900	75160084	1008	76	143915	2.9406	0.0016379	0.016905	1	Y
NBEAL1	2	203679597	204291101	1129	33	143447	2.9332	0.0016777	0.0170889	1	Y
CLU	8	27254434	27672328	1426	79	146499	2.9146	0.0017809	0.0180494	1	N
DNAJC27	2	24966505	25394963	1230	47	143244	2.9066	0.0018266	0.0184205	1	Y
DDX17	22	38679443	39103622	1004	61	142200	2.9033	0.0018462	0.018526	1	Y
TOMM20	1	235072656	235492256	951	50	137266	2.901	0.0018601	0.0185735	1	Y
C12orf57	12	6852146	7255165	778	76	143417	2.8869	0.0019453	0.019329	1	N
CSNK1G3	5	122647793	123152739	1352	40	146345	2.8794	0.0019922	0.019561	1	Y
CAPN1	11	64748686	65179477	829	56	143219	2.8792	0.0019933	0.019561	1	Y
TCF20	22	42356019	42864768	1409	53	144696	2.8785	0.0019976	0.019561	1	Y
DPCD	10	103130399	103569410	755	35	145351	2.8743	0.0020246	0.0197301	1	Y
BUD13	11	116418886	116843714	1764	89	145681	2.8654	0.0020826	0.0201982	1	Y
SYT11	1	155629260	156054990	607	30	139216	2.8576	0.0021343	0.020514	1	Y
PCDHAC2	5	140145747	140591929	1074	40	144566	2.8574	0.0021354	0.020514	1	Y
PTPRK	6	128089924	129041870	2147	99	142129	2.8427	0.0022364	0.0213829	1	Y
FAM126B	2	201638441	202136392	992	36	144313	2.8382	0.0022683	0.0215861	1	Y
UBXN10	1	20312578	20722540	1334	109	145604	2.8363	0.0022821	0.021616	1	Y
HSPA2	14	64807186	65209955	1064	45	145848	2.8293	0.0023327	0.0218907	1	Y
COL9A3	20	61248414	61672511	1765	163	140309	2.8302	0.0023258	0.0218907	1	Y
CTPS1	1	41245007	41678237	1452	83	144918	2.8245	0.0023676	0.0220143	1	Y
CLTB	5	175619456	176043570	1108	73	124387	2.8255	0.0023605	0.0220143	1	Y
HIGD2A	5	175615784	176016751	1074	71	123583	2.8167	0.0024264	0.022356	1	Y
ACO2	22	41665099	42124993	822	19	143140	2.8176	0.0024189	0.022356	1	Y
PSD	10	103962374	104379691	854	41	144848	2.8137	0.0024488	0.0224603	1	Y
PCDHB3	5	140280234	140683406	1081	47	144888	2.8106	0.0024722	0.0225727	1	Y
GOSR2	17	44800486	45244366	1182	47	143012	2.8079	0.0024933	0.0226633	1	Y
KIF21A	12	39487030	40037192	1263	46	144777	2.8001	0.0025547	0.0230889	1	Y
ISCU	12	108755239	109163160	1257	77	145318	2.799	0.0025629	0.0230889	1	Y
SIRT1	10	69444427	69878147	1137	30	140483	2.7922	0.0026175	0.0234764	1	Y
LPCAT3	12	6885347	7325842	864	75	143786	2.7904	0.0026322	0.0235043	1	N
KIF5A	12	57743812	58180416	826	46	144031	2.7576	0.0029114	0.0258834	1	Y
PTPRJ	11	47802101	48392394	1389	35	141026	2.7345	0.0031233	0.027646	1	Y
GCLM	1	94152590	94575154	1552	62	145222	2.7254	0.0032108	0.0282876	1	Y
HERC3	4	89313574	89829693	1103	70	142643	2.7241	0.0032237	0.0282876	1	Y
C10orf76	10	103405356	104015932	893	47	143712	2.7218	0.0032462	0.0283197	1	Y
DESI1	22	41794032	42217079	843	18	143041	2.7209	0.0032553	0.0283197	1	N
NEIL2	8	11427172	11844854	2225	65	143789	2.718	0.0032842	0.028449	1	Y
FAM227A	22	38774125	39252634	1172	49	141838	2.715	0.0033133	0.028579	1	Y
CFLAR	2	201780877	202237411	996	39	144767	2.7102	0.0033619	0.0288753	1	Y
CPLX4	18	56762634	57185881	1791	98	144196	2.705	0.0034149	0.0292068	1	Y
WDPCP	2	63148518	64015867	1701	46	144685	2.7033	0.0034323	0.0292322	1	Y
YIPF1	1	54117392	54555487	1125	65	142824	2.6886	0.0035873	0.0302166	1	Y
PCDHB5	5	140314800	140717704	1124	54	144863	2.6889	0.0035842	0.0302166	1	Y
ADAM19	5	156622071	157202831	2093	64	146226	2.6881	0.0035926	0.0302166	1	Y
AGO4	1	36073231	36523491	463	20	129827	2.6798	0.0036838	0.0308556	1	Y
FAM107A	3	58349841	58813337	1456	80	145000	2.6714	0.0037771	0.0315069	1	Y
RNFT2	12	116976096	117491436	1543	99	142571	2.6608	0.0038977	0.0323797	1	Y
DPY19L3	19	32696655	33176799	1525	75	144033	2.6587	0.0039221	0.0324494	1	Y
MAP7	6	136463419	137071957	852	49	135948	2.6504	0.0040193	0.0328513	1	Y
FADS2	11	61383675	61834826	1224	96	144373	2.6526	0.0039933	0.0328513	1	Y
ARCN1	11	118243078	118673748	945	36	145015	2.6511	0.004012	0.0328513	1	N
CAV2	7	115939655	116348595	1022	56	144680	2.6486	0.0040414	0.0328993	1	Y
NAP1L5	4	89417066	89819023	986	53	142870	2.6472	0.0040579	0.0329015	1	Y
RPF2	6	111103274	111547299	1424	42	145727	2.6435	0.0041026	0.0331314	1	Y
CHP1	15	41323341	41774085	1151	26	143268	2.6398	0.0041475	0.033361	1	Y
YAE1D1	7	39405984	39851681	1296	64	144283	2.6328	0.0042338	0.0338006	1	Y
RIMS2	8	104312426	105466656	3913	55	146016	2.6327	0.0042355	0.0338006	1	Y
PICALM	11	85468214	85980923	1493	62	144424	2.5959	0.0047172	0.0373506	1	Y
BTBD3	20	11671377	12107243	1366	66	145250	2.596	0.0047164	0.0373506	1	Y
PCDHB6	5	140329839	140732868	1102	53	144722	2.5935	0.0047498	0.0373714	1	Y
HMBOX1	8	28547911	29122456	1019	54	142723	2.593	0.0047567	0.0373714	1	Y
PCDHB4	5	140301581	140705201	1116	51	144879	2.5857	0.0048592	0.0378831	1	Y
LSM11	5	156970755	157383746	1510	71	146315	2.5862	0.0048526	0.0378831	1	Y
CASZ1	1	10496661	11056733	1666	158	140326	2.5789	0.0049565	0.0382009	1	Y
PDCD5	19	32872071	33278358	1352	62	144056	2.581	0.0049253	0.0382009	1	Y
POLR3H	22	41721803	42140479	772	20	142895	2.5801	0.0049386	0.0382009	1	Y
CPNE3	8	87326656	87773726	1357	54	145667	2.576	0.0049969	0.0383663	1	Y
LIN52	14	74351656	74867117	1774	46	145180	2.5741	0.0050251	0.0384373	1	Y
METTL8	2	171973912	172491312	1494	72	145609	2.5665	0.0051367	0.0389966	1	Y
CEP164	11	116984792	117483982	1689	71	145007	2.567	0.0051284	0.0389966	1	Y
KMT2A	11	118107205	118597539	1168	49	145211	2.5648	0.0051613	0.0390371	1	N
IDH1	2	208900951	209320478	1312	79	145053	2.5456	0.0054551	0.0411059	1	Y
MAD2L1	4	120780577	121188013	1162	60	145514	2.5332	0.0056514	0.0421154	1	Y
RING1	6	32976286	33380499	2868	66	135046	2.5336	0.0056443	0.0421154	1	Y
PIGB	15	55411133	55847906	1722	52	145073	2.5341	0.0056371	0.0421154	1	Y
ADAMTS6	5	64244563	64977704	2054	62	145419	2.5065	0.006096	0.0452622	1	Y
CCNL2	1	1121091	1534718	1301	52	126969	2.4996	0.0062172	0.0459937	1	Y
MYPN	10	69665874	70171774	1531	53	143892	2.4844	0.006488	0.0478225	1	Y
GRAP2	22	40097086	40569347	684	50	142360	2.4734	0.0066923	0.0491496	1	Y
CAV1	7	115964839	116401239	981	57	144288	2.4674	0.0068044	0.0497925	1	N

## Sheet: Table S20
Table S20. List of mouse genes displaying significant association with refractive error in UK Biobank cohort and whose expression correlates with baseline refractive error in mice (Blue identifies PBonferroni < 0.05 in both cohorts)
Gene ID (Bold, localized in known QTLs)	Chromosome	Start	End	NSNPS	NPARAM	N	ZSTAT	P-value	FDR-adjusted P-value	Bonferroni-adjusted P-value	Novel gene (Yes/No)
AQR	15	34948552	35461995	1113	100	88005	17.251	5.5247e-67	1.11986e-63	1.11986e-63	N
PRSS56	2	233185173	233590426	795	80	88005	15.543	8.867e-55	8.9867e-52	1.79734e-51	N
VIPR2	7	158620866	159137649	1224	71	88005	10.029	5.6961e-24	3.84866e-21	1.1546e-20	N
GGACT	13	100982418	101441046	758	56	88005	9.5738	5.1534e-22	2.61149e-19	1.04459e-18	N
ANKRD34C	15	79375146	79790581	883	73	88005	8.574	4.9961e-18	2.02542e-15	1.01271e-14	N
ANTXR2	4	80622771	81194626	1365	61	88005	8.4214	1.8599e-17	6.28336e-15	3.77002e-14	N
PRKG2	4	81808643	82336271	865	46	88005	8.3069	4.91e-17	1.4218e-14	9.95257e-14	N
DNAH9	17	11301748	12073065	1413	120	88005	8.1769	1.4563e-16	3.6899e-14	2.95192e-13	N
ZNF652	17	47166568	47639835	871	72	88005	8.0818	3.192e-16	7.18909e-14	6.47018e-13	N
TMED3	15	79403404	79875802	1011	86	88005	7.9969	6.3793e-16	1.29308e-13	1.29308e-12	N
ARHGAP18	6	129697290	130231370	1411	105	88005	7.7688	3.9618e-15	7.30052e-13	8.03057e-12	N
CR1	1	207469473	208015110	1002	50	88005	7.752	4.5244e-15	7.64247e-13	9.17096e-12	N
SEMA3A	7	83387659	84322040	2061	82	88005	7.5107	2.9404e-14	4.58476e-12	5.96019e-11	Y
RASA2	3	141005891	141534186	986	85	88005	7.4757	3.8401e-14	5.55992e-12	7.78388e-11	N
HGS	17	79450962	79869151	1048	46	88005	7.4167	6.0036e-14	8.11286e-12	1.21693e-10	N
SLC25A10	17	79479266	79888046	913	42	88005	7.3627	9.0144e-14	1.14201e-11	1.82722e-10	N
PMEL	12	56147889	56560523	392	40	88005	7.1835	3.3964e-13	4.04971e-11	6.8845e-10	Y
RASGEF1B	4	82147547	82593082	970	62	88005	7.1699	3.7514e-13	4.22449e-11	7.60409e-10	N
NT5DC1	6	116221999	116766853	1151	49	88005	7.101	6.194e-13	6.60802e-11	1.25552e-09	N
DSE	6	116401231	116962422	1197	61	88005	7.0595	8.3578e-13	8.47063e-11	1.69413e-09	N
APH1B	15	63369749	63801325	934	66	88005	6.9769	1.5086e-12	1.45616e-10	3.05793e-09	N
GDF11	12	55937064	56346665	464	52	88005	6.9676	1.612e-12	1.48524e-10	3.26752e-09	N
TTC30A	2	178279026	178683694	1051	34	88005	6.8315	4.2016e-12	3.70289e-10	8.51664e-09	Y
TMEM98	17	31054928	31468667	696	60	88005	6.7834	5.8703e-12	4.95796e-10	1.18991e-08	N
RAB5B	12	56167697	56590467	391	38	88005	6.762	6.8029e-12	5.51579e-10	1.37895e-08	Y
HIST1H4D	6	25988938	26389304	1219	50	88005	6.7034	1.0182e-11	7.93804e-10	2.06389e-08	Y
HIST1H2AE	6	26017148	26417711	1285	54	88005	6.57	2.5151e-11	1.88819e-09	5.09811e-08	Y
CD63	12	55919227	56323457	484	49	88005	6.5413	3.0488e-11	2.19797e-09	6.17992e-08	N
CR1L	1	207618458	208097036	979	54	88005	6.5367	3.1446e-11	2.19797e-09	6.3741e-08	Y
ARID2	12	45923494	46501820	843	45	88005	6.4855	4.4231e-11	2.98854e-09	8.96562e-08	N
PGBD1	6	28049314	28470326	1097	27	88005	6.4449	5.7825e-11	3.78101e-09	1.17211e-07	N
ZNF281	1	200174075	200579186	860	53	88005	6.4074	7.4019e-11	4.68864e-09	1.50037e-07	N
RPS27L	15	63245539	63649741	970	56	88005	6.3937	8.0938e-11	4.97156e-09	1.64061e-07	N
FBN1	15	48500503	49137985	790	38	88005	6.3545	1.0458e-10	6.23481e-09	2.11984e-07	N
ENKD1	16	67496850	67900628	435	21	88005	6.1878	3.05e-10	1.76639e-08	6.18235e-07	Y
ZSCAN12	6	28146598	28567544	862	28	88005	6.1448	4.0044e-10	2.2547e-08	8.11692e-07	N
NPC2	14	74742900	75160084	603	62	88005	6.0941	5.5029e-10	3.0147e-08	1.11544e-06	Y
RNF41	12	56396288	56815753	407	29	88005	6.083	5.8974e-10	3.13073e-08	1.1954e-06	Y
EDC4	16	67706926	68118417	457	15	88005	6.0796	6.0236e-10	3.13073e-08	1.22098e-06	Y
ZKSCAN4	6	28012404	28427030	1138	21	88005	6.0189	8.7796e-10	4.44906e-08	1.77962e-06	N
LRRC4C	11	39935524	41681186	3789	187	88005	5.9665	1.2117e-09	5.99053e-08	2.45612e-06	N
EFEMP1	2	55893097	56351298	1209	68	88005	5.9449	1.3828e-09	6.66506e-08	2.80294e-06	N
CD34	1	207859883	208284742	921	61	88005	5.9413	1.4139e-09	6.66506e-08	2.86598e-06	N
MED1	17	37360538	37807527	734	23	88005	5.9321	1.495e-09	6.88719e-08	3.03036e-06	N
YOD1	1	207017194	207426325	632	55	88005	5.9188	1.6218e-09	7.30531e-08	3.28739e-06	Y
ZKSCAN8	6	27909688	28327250	1006	24	88005	5.9051	1.7617e-09	7.76297e-08	3.57097e-06	N
FADS2	11	61383675	61834826	738	84	88005	5.8593	2.3239e-09	1.00224e-07	4.71055e-06	Y
PPM1J	1	113052616	113457950	672	44	88005	5.789	3.5394e-09	1.49466e-07	7.17436e-06	N
MYL6	12	56352045	56755366	428	31	88005	5.6884	6.4106e-09	2.6519e-07	1.29943e-05	Y
PDE5A	4	120215550	120749981	1535	25	88005	5.6741	6.971e-09	2.82604e-07	1.41302e-05	Y
CCDC91	12	28143360	28903099	1790	40	88005	5.6493	8.0563e-09	3.20198e-07	1.63301e-05	Y
PSMC3	11	47240320	47648024	700	29	88005	5.6457	8.2278e-09	3.20726e-07	1.66778e-05	Y
HIST1H2BC	6	25913389	26324266	1148	43	88005	5.606	1.035e-08	3.88336e-07	2.09795e-05	Y
SNAP91	6	84062604	84619127	873	47	88005	5.6044	1.0448e-08	3.88336e-07	2.11781e-05	Y
SEPT3	22	42172855	42594225	841	33	88005	5.603	1.0537e-08	3.88336e-07	2.13585e-05	N
CNIH1	14	54690279	55108322	618	55	88005	5.5826	1.1844e-08	4.2871e-07	2.40078e-05	Y
TMEM161A	19	19030425	19449310	726	47	88005	5.569	1.281e-08	4.55542e-07	2.59659e-05	Y
RHOC	1	113043749	113450025	673	45	88005	5.5538	1.3975e-08	4.88402e-07	2.83273e-05	N
RPL19	17	37156536	37560980	757	45	88005	5.5474	1.45e-08	4.98161e-07	2.93915e-05	Y
RRP1B	21	44879432	45315960	916	41	88005	5.5155	1.7394e-08	5.87627e-07	3.52576e-05	Y
SUPT4H1	17	56222536	56629599	642	49	88005	5.4981	1.9193e-08	6.37774e-07	3.89042e-05	Y
CS	12	56465483	56894175	446	48	88005	5.4797	2.1307e-08	6.96601e-07	4.31893e-05	Y
SEPT4	17	56397611	56818179	658	30	88005	5.4708	2.24e-08	7.20711e-07	4.54048e-05	N
HIST1H2AB	6	25833320	26233796	1076	40	88005	5.4449	2.5916e-08	8.20808e-07	5.25317e-05	Y
STK3	8	99266859	100154799	1143	56	88005	5.4137	3.0861e-08	9.56836e-07	6.25552e-05	Y
RPS26	12	56235686	56638007	356	33	88005	5.412	3.1155e-08	9.56836e-07	6.31512e-05	Y
MCU	10	74251889	74847452	645	18	88005	5.3891	3.5401e-08	1.07101e-06	7.17578e-05	Y
SORT1	1	109652187	110140563	840	55	88005	5.378	3.7663e-08	1.12269e-06	7.63429e-05	Y
SEMA3D	7	84424508	85016171	997	40	88005	5.3627	4.0993e-08	1.20424e-06	8.30928e-05	Y
ACTR8	3	53698959	54116229	787	65	88005	5.3532	4.3217e-08	1.25144e-06	8.76009e-05	N
KANSL1	17	43907282	44502740	154	12	88005	5.3334	4.8199e-08	1.37605e-06	9.76994e-05	Y
HFE	6	25887422	26296438	1094	41	88005	5.2804	6.4465e-08	1.79787e-06	0.000130671	Y
COL6A2	21	47318033	47752763	1240	77	88005	5.2796	6.4748e-08	1.79787e-06	0.000131244	N
COL4A3	2	227829281	228379508	1709	83	88005	5.2523	7.5125e-08	2.05413e-06	0.000152278	Y
LOXL1	15	74018789	74444478	767	68	88005	5.2501	7.6004e-08	2.05413e-06	0.00015406	Y
ADK	10	75710943	76669061	1310	30	88005	5.1754	1.137e-07	3.0325e-06	0.00023047	Y
HIST1H1A	6	25817260	26218040	1075	38	88005	5.1575	1.2514e-07	3.29427e-06	0.000253659	Y
CTTNBP2NL	1	112738800	113203786	795	58	88005	5.14	1.3736e-07	3.5696e-06	0.000278429	Y
ST18	8	52823392	53522439	1513	99	88005	5.0929	1.7636e-07	4.52509e-06	0.000357482	N
ANAPC11	17	79649599	80058363	513	59	88005	5.0757	1.9303e-07	4.8909e-06	0.000391272	Y
C1orf116	1	206991866	207408555	608	57	88005	5.0567	2.1334e-07	5.33877e-06	0.00043244	Y
ASCC1	10	73655790	74176892	964	52	88005	5.0362	2.3742e-07	5.86891e-06	0.00048125	N
KCNE2	21	35536323	35943440	947	68	88005	5.0222	2.5545e-07	6.23852e-06	0.000517797	Y
HERC3	4	89313574	89829693	839	51	88005	5.009	2.736e-07	6.60223e-06	0.000554587	Y
RBM42	19	35919980	36328587	863	81	88005	4.8863	5.137e-07	1.22502e-05	0.00104127	Y
PSMA5	1	109741653	110169108	648	44	88005	4.8766	5.3953e-07	1.27166e-05	0.00109363	Y
PSD	10	103962374	104379691	712	40	88005	4.8628	5.7862e-07	1.34019e-05	0.00117286	Y
PRPF8	17	1353923	1788176	883	88	88005	4.8617	5.8183e-07	1.34019e-05	0.00117937	Y
ATXN2L	16	28634369	29048558	217	17	88005	4.8394	6.5112e-07	1.46775e-05	0.00131982	Y
GRIN2B	12	13513684	14333022	1900	142	88005	4.8392	6.5169e-07	1.46775e-05	0.00132098	N
LGI1	10	95317566	95757916	835	61	88005	4.8324	6.7451e-07	1.50245e-05	0.00136723	Y
CTXN3	5	126784713	127194322	721	53	88005	4.8268	6.9385e-07	1.52873e-05	0.00140643	Y
SLC43A2	17	1277678	1732130	994	96	88005	4.8151	7.3558e-07	1.60325e-05	0.00149102	Y
GPLD1	6	24226060	24695433	1597	75	88005	4.8011	7.8901e-07	1.69647e-05	0.00159932	Y
NAP1L5	4	89417066	89819023	765	43	88005	4.7975	8.0343e-07	1.69647e-05	0.00162855	Y
PBX2	6	31952510	32357963	233	44	88005	4.7975	8.0346e-07	1.69647e-05	0.00162861	Y
LTA4H	12	96194531	96637298	1147	87	88005	4.7869	8.4683e-07	1.76961e-05	0.00171652	Y
RABEP2	16	28715742	29137339	267	23	88005	4.734	1.1007e-06	2.27665e-05	0.00223112	Y
MPPED2	11	30206040	30808260	1183	64	88005	4.7253	1.1491e-06	2.35275e-05	0.00232923	N
EP300	22	41288614	41776081	706	26	88005	4.7074	1.2545e-06	2.52873e-05	0.00254287	Y
ALDH5A1	6	24295197	24737435	1480	74	88005	4.7065	1.26e-06	2.52873e-05	0.00255402	Y
SARS	1	109556515	109980804	785	69	88005	4.704	1.2756e-06	2.53494e-05	0.00258564	Y
CNBD2	20	34356529	34818622	714	22	88005	4.6641	1.55e-06	3.05034e-05	0.00314185	Y
ACP2	11	47060853	47470457	753	31	88005	4.658	1.5965e-06	3.11164e-05	0.00323611	Y
NCOA2	8	70821997	71516062	1154	60	88005	4.6117	1.9972e-06	3.85555e-05	0.00404832	N
HSPA1B	6	31589964	31998032	287	44	88005	4.6092	2.0207e-06	3.86411e-05	0.00409596	Y
DSCAML1	11	117098489	117867976	1721	158	88005	4.5901	2.2152e-06	4.16267e-05	0.00449021	N
GPM6A	4	176354088	177123842	1623	104	88005	4.5898	2.2179e-06	4.16267e-05	0.00449568	Y
CHRNA3	15	78685394	79113637	822	35	88005	4.5754	2.3767e-06	4.38753e-05	0.00481757	Y
TPM1	15	63134838	63564114	1129	83	88005	4.575	2.381e-06	4.38753e-05	0.00482629	Y
HSPA1A	6	31582952	31985719	290	45	88005	4.5628	2.5243e-06	4.60969e-05	0.00511676	Y
CYP2D6	22	42322501	42726883	769	27	88005	4.5347	2.8837e-06	5.21898e-05	0.00584526	Y
DCP1A	3	53117443	53581654	726	51	88005	4.5317	2.9252e-06	5.24724e-05	0.00592938	Y
SNED1	2	241738213	242238515	1113	76	88005	4.522	3.0629e-06	5.44605e-05	0.0062085	Y
ENOPH1	4	83151726	83582245	1013	73	88005	4.5144	3.1748e-06	5.59593e-05	0.00643532	Y
CHD7	8	61391321	61980587	1020	40	88005	4.5103	3.237e-06	5.65638e-05	0.0065614	Y
VPS37C	11	60697728	61128916	587	59	88005	4.4944	3.4883e-06	6.04341e-05	0.00707078	Y
IMP3	15	75731426	76141047	528	33	88005	4.4843	3.6584e-06	6.28439e-05	0.00741558	Y
VCL	10	75557836	76079918	750	33	88005	4.4663	3.9784e-06	6.77665e-05	0.00806422	Y
DSCAM	21	41184343	42419039	3185	246	88005	4.4587	4.122e-06	6.96274e-05	0.00835529	Y
RPL17-C18orf32	18	46807548	47218935	1033	44	88005	4.4547	4.2002e-06	7.0362e-05	0.00851381	Y
FXN	9	71450479	71915094	1246	71	88005	4.4479	4.3352e-06	7.20283e-05	0.00878745	N
CHCHD7	8	56924315	57331178	901	28	88005	4.4202	4.9295e-06	8.10168e-05	0.0099921	Y
C17orf80	17	71028372	71445098	797	90	88005	4.4187	4.9655e-06	8.10168e-05	0.0100651	Y
FAM104A	17	71003492	71428533	827	90	88005	4.4173	4.9961e-06	8.10168e-05	0.0101271	Y
FBN2	5	127393601	128073735	1420	41	88005	4.4061	5.263e-06	8.46675e-05	0.0106681	Y
NTN4	12	95851583	96384565	1551	97	88005	4.3915	5.628e-06	8.98264e-05	0.011408	Y
VSX1	20	24851521	25263015	1226	44	88005	4.3806	5.9166e-06	9.36949e-05	0.0119929	Y
SLC7A6	16	68098419	68535726	671	19	88005	4.3786	5.9728e-06	9.38517e-05	0.0121069	Y
PDE6C	10	95172345	95625430	1189	90	88005	4.3545	6.6683e-06	0.000103974	0.0135166	Y
ENDOD1	11	94622974	95065815	856	90	88005	4.3489	6.8404e-06	0.000105843	0.0138655	Y
SLK	10	105526943	105988991	945	62	88005	4.3436	7.0083e-06	0.00010762	0.0142058	Y
LPCAT3	12	6885347	7325842	570	59	88005	4.3317	7.3987e-06	0.000112761	0.0149972	N
TKT	3	53058723	53490130	716	44	88005	4.3266	7.5708e-06	0.000114522	0.015346	Y
DDB2	11	47036493	47460769	749	31	88005	4.2967	8.6675e-06	0.000130141	0.017569	Y
C12orf57	12	6852146	7255165	503	59	88005	4.2802	9.336e-06	0.000139148	0.0189241	N
AMPD2	1	109962435	110374677	673	79	88005	4.2544	1.0481e-05	0.000155073	0.021245	Y
HIST1H4I	6	26906924	27308258	916	33	88005	4.2473	1.0816e-05	0.00015887	0.021924	Y
TOMM70A	3	99882303	100320242	706	47	88005	4.2381	1.127e-05	0.000164347	0.0228443	Y
OLFM4	13	53402876	53826196	883	66	88005	4.2188	1.2281e-05	0.000176622	0.0248936	Y
MLLT3	9	20141663	20822514	1258	115	88005	4.2187	1.2286e-05	0.000176622	0.0249037	Y
L3MBTL3	6	130139728	130662594	1570	66	88005	4.2093	1.2808e-05	0.00018283	0.0259618	N
ENO2	12	6823614	7232860	548	59	88005	4.2028	1.3179e-05	0.00018681	0.0267138	N
TFG	3	100228128	100667811	867	39	88005	4.1959	1.3588e-05	0.00019127	0.0275429	Y
SLC24A4	14	92588925	93167825	1346	132	88005	4.1933	1.3748e-05	0.000191663	0.0278672	Y
COG1	17	70989070	71404646	827	87	88005	4.1923	1.3805e-05	0.000191663	0.0279827	Y
CRX	19	48123807	48546587	922	88	88005	4.178	1.4701e-05	0.000202714	0.0297989	Y
RHOQ	2	46569867	47011827	1081	68	88005	4.1664	1.5475e-05	0.000211945	0.0313678	Y
PSENEN	19	36036478	36438056	785	52	88005	4.137	1.759e-05	0.000238335	0.0356549	Y
CEP164	11	116984792	117483982	1231	99	88005	4.1364	1.7637e-05	0.000238335	0.0357502	Y
OSBPL2	20	60613541	61071269	1209	80	88005	4.1307	1.8079e-05	0.00024269	0.0366461	Y
SEC61B	9	101784570	102192901	897	53	88005	4.1024	2.0444e-05	0.000272082	0.04144	N
TTC30B	2	178214880	178617524	985	26	88005	4.1014	2.0537e-05	0.000272082	0.0416285	Y
LRRTM3	10	68485792	69061309	1387	73	88005	4.0836	2.2173e-05	0.000291169	0.0449447	Y
EEF2	19	3776054	4185477	655	74	88005	4.0826	2.2265e-05	0.000291169	0.0451312	Y
FNTB	14	65253507	65729370	1191	78	88005	4.0619	2.4333e-05	0.000316173	0.049323	Y
MAX	14	65272819	65769413	1224	82	88005	4.04	2.672e-05	0.000344977	0.0541614	Y
TCF20	22	42356019	42864768	914	42	88005	4.0217	2.8893e-05	0.000370672	0.0585661	Y
SETD2	3	46857898	47405467	642	26	88005	4.0135	2.9911e-05	0.000381318	0.0606296	Y
ZNF184	6	27218521	27640897	1119	36	88005	4.0037	3.1175e-05	0.000394948	0.0631917	Y
KLHL21	1	6450784	6862958	798	49	88005	3.998	3.1939e-05	0.000402114	0.0647404	Y
CKB	14	103785995	104189196	784	30	88005	3.99	3.3035e-05	0.000413345	0.0669619	Y
RHBDD1	2	227500652	228063926	1187	61	88005	3.9806	3.4366e-05	0.000427361	0.0696599	Y
ZNF3	7	99461470	99880171	612	34	88005	3.9675	3.6309e-05	0.00044877	0.0735983	Y
PTPN23	3	47222383	47654931	417	23	88005	3.926	4.3187e-05	0.000530546	0.08754	Y
LURAP1L	9	12574989	13023059	1369	71	88005	3.9238	4.3584e-05	0.000532197	0.0883448	Y
MBD5	2	148578580	149471046	1490	58	88005	3.8948	4.9146e-05	0.000596521	0.0996189	Y
ANKRD42	11	82704754	83167719	859	45	88005	3.8932	4.9456e-05	0.00059671	0.100247	Y
C1orf159	1	817198	1251736	1026	84	88005	3.8847	5.1235e-05	0.000614517	0.103853	Y
AGRN	1	755503	1191499	912	84	88005	3.8591	5.6894e-05	0.000678377	0.115324	N
C6orf62	6	24505089	24921064	982	74	88005	3.8565	5.752e-05	0.000681831	0.116593	Y
PCDHB15	5	140425147	140827802	919	56	88005	3.8404	6.1426e-05	0.000723898	0.124511	Y
CNGB3	8	87386163	87955903	1492	68	88005	3.833	6.3303e-05	0.000741706	0.128315	Y
ALAD	9	115948592	116363618	1114	49	88005	3.8264	6.5011e-05	0.000756314	0.131777	Y
TCP11	6	34885848	35309187	939	36	88005	3.8253	6.5296e-05	0.000756314	0.132355	Y
TAC3	12	57203781	57610344	645	44	88005	3.8157	6.7897e-05	0.000781973	0.137627	Y
RREB1	6	6907830	7452213	1422	100	88005	3.8137	6.8461e-05	0.000784014	0.13877	N
AP3B2	15	83128033	83578660	767	37	88005	3.8088	6.9833e-05	0.000795233	0.141551	Y
TMEM150C	4	83204329	83683595	1298	85	88005	3.8073	7.0249e-05	0.000795501	0.142395	Y
ACTN4	19	38938256	39421336	1142	55	88005	3.8042	7.1125e-05	0.000798694	0.14417	Y
PCDHB14	5	140403078	140805860	904	58	88005	3.8035	7.1319e-05	0.000798694	0.144564	Y
RPRD2	1	150136624	150649042	959	29	88005	3.8017	7.1845e-05	0.000800164	0.14563	Y
SPNS2	17	4202129	4643228	937	103	88005	3.7952	7.3756e-05	0.000816959	0.149503	Y
RHOJ	14	63471080	63960230	1005	64	88005	3.7927	7.4503e-05	0.000820748	0.151018	Y
ZBTB39	12	57192617	57600297	652	43	88005	3.7862	7.6478e-05	0.000837951	0.155021	Y
UNC13C	15	54070557	55120806	3401	119	88005	3.7826	7.7591e-05	0.000842798	0.157277	Y
DYM	18	46367846	47187172	1818	62	88005	3.7821	7.7752e-05	0.000842798	0.157603	Y
ZBTB48	1	6440051	6849340	788	46	88005	3.7644	8.3459e-05	0.000899848	0.169171	Y
ZNF521	18	22441888	23132214	1205	138	88005	3.7619	8.4329e-05	0.00090194	0.170935	Y
HPS6	10	103625124	104027795	455	36	88005	3.7612	8.4543e-05	0.00090194	0.171369	Y
ITPA	20	2989514	3404516	1009	40	88005	3.7575	8.5808e-05	0.000910643	0.173933	Y
GRAP2	22	40097086	40569347	382	31	88005	3.7392	9.2289e-05	0.000974322	0.18707	Y
HS6ST3	13	96543093	97691816	2198	76	88005	3.732	9.499e-05	0.000997641	0.192545	Y
AMOTL1	11	94239602	94809918	1246	91	88005	3.7229	9.849e-05	0.00102907	0.199639	Y
CHFR	12	133216937	133681459	806	37	88005	3.7181	0.00010035	0.00104313	0.203409	Y
HDHD3	9	115935698	116339289	1084	52	88005	3.7087	0.00010415	0.0010771	0.211112	Y
HS3ST3B1	17	14004367	14452721	934	116	88005	3.707	0.00010488	0.00107915	0.212592	N
C15orf52	15	40423653	40833168	637	65	88005	3.6931	0.00011077	0.00113399	0.224531	Y
BIRC2	11	102017913	102449401	725	72	88005	3.6872	0.00011335	0.00115458	0.22976	Y
CYB561A3	11	60916220	61329755	331	34	88005	3.6624	0.00012495	0.00126637	0.253274	Y
PCDHB11	5	140378916	140782618	887	58	88005	3.66	0.00012611	0.00127177	0.255625	Y
FAM212B	1	112064686	112498419	1014	78	88005	3.6574	0.00012738	0.00127821	0.258199	Y
CYB5D2	17	3846441	4260995	956	23	88005	3.6404	0.0001361	0.00135899	0.275875	Y
GPC2	7	99567229	99974990	466	28	88005	3.6285	0.00014254	0.00141632	0.288929	Y
ANKLE2	12	133102254	133538451	1191	51	88005	3.6242	0.00014492	0.00143294	0.293753	Y
CHURC1	14	65181079	65610635	1107	68	88005	3.6124	0.0001517	0.00148791	0.307496	Y
CCNJ	10	97603159	98020627	931	62	88005	3.6111	0.00015245	0.00148791	0.309016	Y
AGPAT3	21	45085116	45607475	1095	53	88005	3.6093	0.00015351	0.00148791	0.311165	Y
PCDHB10	5	140371952	140775213	874	54	88005	3.6083	0.00015408	0.00148791	0.31232	Y
PCDHB13	5	140393509	140796993	894	54	88005	3.6082	0.00015415	0.00148791	0.312462	Y
PCDHB12	5	140387914	140792143	896	55	88005	3.6031	0.00015723	0.00151045	0.318705	Y
STAG3	7	99575186	100012010	493	30	88005	3.6007	0.00015866	0.001517	0.321604	Y
UBA5	3	132173290	132597467	829	35	88005	3.5959	0.00016161	0.00153795	0.327583	Y
COL18A1	21	46625058	47133634	1223	93	88005	3.5907	0.0001649	0.00156107	0.334252	Y
PDLIM7	5	176710395	177124606	491	58	88005	3.5891	0.00016594	0.00156107	0.33636	Y
TGFBR2	3	30447994	30935634	1124	105	88005	3.5884	0.00016635	0.00156107	0.337191	Y
LIN52	14	74351656	74867117	1389	36	88005	3.5744	0.00017553	0.00163963	0.355799	Y
SLC16A6	17	66063167	66487405	963	80	88005	3.573	0.00017643	0.00164048	0.357624	Y
DESI1	22	41794032	42217079	645	16	88005	3.5698	0.00017859	0.00165298	0.362002	N
PTPRJ	11	47802101	48392394	1112	33	88005	3.5661	0.00018113	0.00166887	0.367151	Y
PPHLN1	12	42519947	43042422	1153	39	88005	3.5611	0.00018467	0.0016867	0.374326	Y
SOX5	12	23482438	24915383	2957	116	88005	3.561	0.00018473	0.0016867	0.374448	Y
IFT46	11	118215243	118636791	649	31	88005	3.5507	0.00019212	0.00174631	0.389427	Y
KIRREL3	11	126093388	127070766	2280	165	88005	3.5476	0.00019439	0.00175439	0.394029	Y
GOSR2	17	44800486	45244366	822	40	88005	3.5471	0.00019474	0.00175439	0.394738	Y
PPFIBP1	12	27477045	28048497	1384	92	88005	3.5421	0.00019845	0.0017799	0.402258	Y
ETNK1	12	22578076	23043608	738	71	88005	3.5374	0.00020202	0.00180394	0.409495	N
PRICKLE1	12	42652140	43183572	1334	65	88005	3.5356	0.00020344	0.00180865	0.412373	Y
PCDH9	13	66676966	68004468	2414	152	88005	3.5324	0.00020589	0.00182244	0.417339	Y
GOT2	16	58541035	58968246	1436	56	88005	3.5215	0.00021454	0.00189075	0.434873	Y
PCDHB7	5	140352243	140755957	842	49	88005	3.5173	0.00021801	0.00191301	0.441906	Y
PCDHB3	5	140280234	140683406	862	45	88005	3.5031	0.00022992	0.00200883	0.466048	Y
PCDHB16	5	140360980	140766710	869	50	88005	3.4994	0.00023314	0.00202822	0.472575	Y
ELP6	3	47337130	47755199	400	23	88005	3.4959	0.00023625	0.00203341	0.478879	Y
ACE	17	61354422	61775741	339	40	88005	3.4945	0.00023747	0.00203341	0.481352	Y
PHF1	6	33178773	33584230	580	36	88005	3.4944	0.00023755	0.00203341	0.481514	Y
PCDHB8	5	140357371	140760081	853	50	88005	3.4942	0.00023775	0.00203341	0.481919	Y
PPP2R5A	1	212258879	212735205	1091	67	88005	3.4927	0.00023909	0.00203628	0.484635	Y
ALDH6A1	14	74324365	74751196	1300	30	88005	3.49	0.00024149	0.00204102	0.4895	Y
PCDHB5	5	140314800	140717704	898	49	88005	3.4898	0.00024166	0.00204102	0.489845	Y
OPTC	1	203263271	203678077	835	106	88005	3.4878	0.00024351	0.00204811	0.493595	Y
RCN2	15	77023962	77442601	567	38	88005	3.4681	0.00026205	0.00218833	0.531175	Y
CCNL2	1	1121091	1534718	833	39	88005	3.4678	0.00026234	0.00218833	0.531763	Y
PIGH	14	67848225	68267017	961	78	88005	3.464	0.00026615	0.00221101	0.539486	Y
SERGEF	11	17609595	18234709	1142	74	88005	3.4582	0.00027188	0.00224939	0.551101	Y
MRPS17	7	55819611	56223034	1015	37	88005	3.4562	0.00027387	0.00225664	0.555134	Y
OST4	2	27093340	27494567	560	32	88005	3.4533	0.00027688	0.00227221	0.561236	Y
UBR2	6	42331748	42861243	782	47	88005	3.4504	0.00027983	0.00228668	0.567215	Y
ARCN1	11	118243078	118673748	663	31	88005	3.4494	0.0002809	0.00228668	0.569384	Y
ETS1	11	128128656	128657453	1010	138	88005	3.4481	0.0002823	0.00228889	0.572222	Y
PCDHB6	5	140329839	140732868	881	50	88005	3.4448	0.00028572	0.00230739	0.579154	Y
TSEN15	1	183820811	184243346	785	61	88005	3.4402	0.00029061	0.00233757	0.589066	Y
SGSM3	22	40566571	41006293	603	23	88005	3.4351	0.00029621	0.00237319	0.600418	Y
PCDHB4	5	140301581	140705201	895	48	88005	3.4232	0.00030939	0.00246903	0.627134	Y
ANKRD24	19	3982665	4424811	807	90	88005	3.4201	0.00031302	0.0024882	0.634492	Y
BSG	19	371277	783493	975	141	88005	3.416	0.00031772	0.0025157	0.644018	N
PLD3	19	40654302	41084392	697	61	88005	3.4129	0.00032136	0.00253462	0.651397	Y
KBTBD7	13	41565711	41968702	608	42	88005	3.4113	0.00032331	0.00254011	0.655349	Y
SERTAD1	19	40728408	41131932	649	61	88005	3.3994	0.00033765	0.00264253	0.684417	Y
B3GALT6	1	967629	1370421	1005	56	88005	3.397	0.00034068	0.0026459	0.690558	Y
HERC4	10	69481656	70035103	1387	49	88005	3.397	0.00034069	0.0026459	0.690579	Y
RTEL1	20	62089163	62527606	1247	71	88005	3.3959	0.00034201	0.00264601	0.693254	Y
PRELP	1	203244883	203660480	873	111	88005	3.3891	0.00035066	0.00270262	0.710788	Y
FAM132A	1	977826	1382102	978	51	88005	3.3872	0.00035306	0.00271081	0.715653	Y
LRRC27	10	133945614	134395010	1098	101	88005	3.3702	0.00037559	0.00287291	0.761321	Y
MPP7	10	28139922	28791953	1772	80	88005	3.3609	0.00038841	0.0029598	0.787307	Y
BACE1	11	116956402	117386972	1059	78	88005	3.3444	0.00041223	0.00312955	0.83559	Y
BCCIP	10	127312102	127742264	678	36	88005	3.3433	0.00041402	0.00313107	0.839219	Y
PCDHB2	5	140274195	140676964	841	41	88005	3.3422	0.00041552	0.00313107	0.842259	Y
KCNB1	20	47788505	48299181	1232	76	88005	3.3334	0.00042899	0.0032206	0.869563	Y
ZC3H4	19	47367444	47817009	489	62	88005	3.3317	0.0004316	0.00322824	0.874853	Y
RASA3	13	114547194	115098095	1182	59	88005	3.3207	0.00044903	0.00334626	0.910184	Y
IRAK2	3	10006561	10485427	1023	46	88005	3.316	0.00045652	0.00338962	0.925366	Y
GABRA1	5	161074197	161526965	842	46	88005	3.3085	0.00046895	0.0034692	0.950562	Y
CEND1	11	587110	990126	867	65	88005	3.3064	0.00047246	0.00348246	0.957676	Y
ENTPD5	14	74226169	74686026	1345	31	88005	3.2998	0.00048371	0.00355246	0.98048	Y
CYB561	17	61309665	61723724	348	43	88005	3.2976	0.00048766	0.00356854	0.988487	Y
RPS18	6	33039852	33444281	320	46	88005	3.2965	0.00048942	0.00356854	0.992054	Y
ZNF800	7	126810097	127232778	1093	50	88005	3.2934	0.00049493	0.0035938	1	Y
ULK2	17	19474143	19971239	673	41	88005	3.2925	0.00049643	0.0035938	1	Y
KANK3	19	8187468	8608146	1096	107	88005	3.2868	0.00050669	0.00365502	1	Y
ACO2	22	41665099	42124993	603	14	88005	3.2843	0.00051113	0.00367397	1	Y
SOX6	11	15787995	16697935	1402	70	88005	3.274	0.00053009	0.00379679	1	Y
GRIP1	12	66541178	67663014	2363	158	88005	3.2573	0.00056233	0.00401353	1	Y
NAB2	12	57282677	57689259	544	48	88005	3.2561	0.0005648	0.00401702	1	Y
ZFYVE21	14	103982081	104400005	806	34	88005	3.2545	0.00056797	0.00402544	1	Y
CCDC86	11	60409429	60818561	776	65	88005	3.2525	0.00057201	0.00403995	1	Y
SCRN3	2	175060457	175494303	690	52	88005	3.2353	0.0006076	0.00427641	1	Y
L3MBTL4	18	5754705	6614910	1675	171	88005	3.234	0.0006104	0.00428125	1	Y
PALMD	1	99911431	100360097	1148	68	88005	3.2314	0.00061593	0.00430514	1	Y
DNAJC27	2	24966505	25394963	943	40	88005	3.222	0.00063658	0.00443418	1	Y
TNFSF12-TNFSF13	17	7252375	7664925	805	58	88005	3.2196	0.00064187	0.00445572	1	Y
CCDC24	1	44257280	44662200	709	53	88005	3.2131	0.00065653	0.00450688	1	Y
SLC1A7	1	53352855	53808304	1126	60	88005	3.2105	0.00066258	0.00450688	1	Y
PLEKHH2	2	43664439	44195126	1516	65	88005	3.215	0.00065229	0.00450688	1	Y
CNTNAP5	2	124582864	125872954	2524	118	88005	3.2109	0.00066161	0.00450688	1	Y
C10orf76	10	103405356	104015932	638	36	88005	3.2106	0.00066229	0.00450688	1	Y
POLR3H	22	41721803	42140479	574	11	88005	3.2127	0.00065737	0.00450688	1	Y
PPIE	1	40004517	40429586	903	75	88005	3.2053	0.0006746	0.00457329	1	Y
SCN3A	2	165744030	166260577	1012	67	88005	3.2039	0.00067791	0.00458041	1	Y
TTC9	14	70908504	71342077	1250	66	88005	3.1867	0.00071955	0.00482956	1	Y
REEP6	19	1291165	1697924	489	89	88005	3.187	0.00071872	0.00482956	1	Y
THY1	11	119088655	119494246	521	41	88005	3.1762	0.00074609	0.00497475	1	Y
TNFSF12	17	7252375	7661207	800	55	88005	3.1763	0.0007459	0.00497475	1	N
ZFP3	17	4781754	5199669	998	46	88005	3.1698	0.00076269	0.00506876	1	Y
ZSCAN20	1	33738232	34162105	808	50	88005	3.1443	0.00083229	0.00551324	1	Y
MAD2L1	4	120780577	121188013	850	51	88005	3.1414	0.00084058	0.00555002	1	Y
ADAMTSL4	1	150321846	150733413	917	28	88005	3.1364	0.0008551	0.00562756	1	Y
SLC35C1	11	45625623	46034568	854	57	88005	3.1332	0.00086468	0.00567219	1	Y
ZNF407	18	72065106	72977628	1606	110	88005	3.1272	0.00088227	0.00576891	1	Y
PPIL6	6	109511418	109962374	1202	30	88005	3.1115	0.00093081	0.00606673	1	Y
ABHD14A	3	51807700	52215216	463	40	88005	3.1001	0.00096738	0.00628487	1	Y
STMN1	1	26010670	26433368	643	37	88005	3.0963	0.00097973	0.00633147	1	Y
APOLD1	12	12678851	13144400	747	124	88005	3.096	0.0009808	0.00633147	1	Y
PRPH2	6	42464333	42890692	716	42	88005	3.0857	0.0010153	0.00653337	1	Y
TBC1D19	4	26385546	26958232	780	65	88005	3.0847	0.0010189	0.00653579	1	Y
ZCWPW1	7	99798449	100227037	452	28	88005	3.0785	0.0010404	0.00663492	1	Y
KMT2A	11	118107205	118597539	847	41	88005	3.0783	0.0010409	0.00663492	1	N
PSMB6	17	4499439	4901798	788	53	88005	3.0695	0.0010721	0.00681237	1	Y
SIRT1	10	69444427	69878147	865	27	88005	3.0673	0.0010801	0.00684176	1	Y
DUSP28	2	241299471	241703431	1101	97	88005	3.0644	0.0010904	0.00688549	1	Y
DPY19L3	19	32696655	33176799	1140	59	88005	3.0602	0.001106	0.0069623	1	Y
NPHP3	3	132199453	132641303	881	39	88005	3.0556	0.0011229	0.00704681	1	Y
PDCD11	10	104956387	105406052	702	58	88005	3.0522	0.0011359	0.00708452	1	Y
PLEKHG4	16	67111413	67523403	495	22	88005	3.0527	0.0011341	0.00708452	1	N
UBE2D2	5	138740751	139208019	476	41	88005	3.0501	0.0011438	0.00711191	1	Y
FAHD2B	2	97549320	97960603	341	20	88005	3.0456	0.0011611	0.0071974	1	Y
YAF2	12	42350906	42832154	939	26	88005	3.0446	0.0011651	0.00720018	1	Y
TRIM37	17	56859999	57384266	703	30	88005	3.0364	0.001197	0.00737483	1	Y
BTF3L4	1	52321857	52756388	539	26	88005	3.0355	0.0012008	0.00737582	1	Y
YIPF1	1	54117392	54555487	850	51	88005	3.0324	0.0012132	0.0074071	1	Y
GTF3C2	2	27348716	27780243	630	30	88005	3.0325	0.0012128	0.0074071	1	Y
TMEM80	11	495591	905028	1038	68	88005	3.0276	0.0012324	0.00750173	1	Y
TMEM106B	7	12050848	12476890	1514	51	88005	3.0226	0.001253	0.00758159	1	Y
ZNF324B	19	58762971	59169199	579	42	88005	3.0231	0.0012508	0.00758159	1	Y
PGAP1	2	197497728	197991454	791	40	88005	3.0216	0.0012572	0.00758436	1	Y
ENSA	1	150394599	150802098	838	28	88005	3.0157	0.0012818	0.00770982	1	Y
ZNF410	14	74153318	74598991	1254	33	88005	3.0094	0.0013089	0.00784953	1	Y
CRISPLD1	8	75696708	76146793	1248	65	88005	3.0066	0.0013208	0.0078743	1	Y
EIF4A1	17	7276024	7682324	806	56	88005	3.007	0.0013192	0.0078743	1	Y
ZXDC	3	125956444	126394773	1079	94	88005	3.0017	0.0013424	0.0079796	1	Y
SUMF2	7	55931700	56348365	1336	37	88005	2.9973	0.0013619	0.00807185	1	Y
NAAA	4	76631808	77062166	1183	44	88005	2.9928	0.0013822	0.00814453	1	Y
ALKBH1	14	77938749	78374365	1544	47	88005	2.9933	0.0013799	0.00814453	1	Y
ZNF821	16	71693583	72118093	962	31	88005	2.9829	0.0014275	0.00838708	1	Y
GGH	8	63727638	64151610	1245	34	88005	2.9777	0.0014522	0.00850754	1	Y
MPV17	2	27332360	27745969	603	29	88005	2.967	0.0015034	0.0087691	1	Y
EVC	4	5512924	6016031	1439	145	88005	2.9666	0.0015055	0.0087691	1	Y
MEDAG	13	31280312	31699709	1020	115	88005	2.9648	0.0015144	0.00879567	1	Y
PRKAB1	12	119905669	120319429	767	47	88005	2.9584	0.0015464	0.00895587	1	Y
SDE2	1	225970403	226387099	709	69	88005	2.9503	0.0015875	0.00912093	1	Y
SAMD8	10	76671275	77141881	775	45	88005	2.9501	0.0015884	0.00912093	1	Y
ANKRD9	14	102773179	103176128	967	38	88005	2.9514	0.0015817	0.00912093	1	Y
SAAL1	11	17901890	18327638	899	50	88005	2.9479	0.0015998	0.00916044	1	Y
CPNE3	8	87326656	87773726	1073	49	88005	2.9441	0.0016192	0.0092454	1	Y
USF2	19	35559896	35970724	985	104	88005	2.9376	0.0016538	0.00941644	1	Y
ARPP21	3	35480666	36035988	1022	67	88005	2.9335	0.0016755	0.00951327	1	Y
GPR155	2	175096299	175551816	635	49	88005	2.9326	0.0016808	0.00951671	1	Y
STAT6	12	57289187	57705196	532	45	88005	2.926	0.0017167	0.0096929	1	Y
ATXN1L	16	71679894	72091236	930	32	88005	2.9168	0.0017685	0.00995764	1	Y
RPS15	19	1238363	1640494	468	86	88005	2.9151	0.001778	0.0099834	1	Y
PLEKHG3	14	64971132	65413623	1132	67	88005	2.9125	0.0017928	0.010011	1	Y
RSAD1	17	48356190	48763336	841	79	88005	2.9126	0.0017921	0.010011	1	Y
GZMM	19	344034	749920	984	146	88005	2.9034	0.0018454	0.0102764	1	Y
ADAL	15	43422872	43846096	572	17	88005	2.8958	0.0018907	0.0104999	1	Y
RAP1A	1	111962405	112456807	1197	84	88005	2.8932	0.0019069	0.0105609	1	Y
CD320	19	8167011	8573439	1094	116	88005	2.8908	0.0019211	0.0106105	1	Y
GPHN	14	66774125	67848525	2830	16	88005	2.8899	0.0019267	0.0106126	1	Y
PRDX1	1	45776707	46188562	629	21	88005	2.8753	0.002018	0.0110853	1	Y
KCNJ11	11	17206795	17610878	719	82	88005	2.863	0.0020985	0.0114964	1	Y
NOC2L	1	679583	1094679	602	55	88005	2.8599	0.0021186	0.0115752	1	Y
BTG2	1	203074664	203478730	901	103	88005	2.8504	0.002183	0.0118615	1	Y
COX5B	2	98062521	98464657	362	24	88005	2.8488	0.0021944	0.0118615	1	Y
EVC2	4	5344531	5911275	1612	142	88005	2.8491	0.0021923	0.0118615	1	Y
NDEL1	17	8116447	8571495	766	50	88005	2.8512	0.0021777	0.0118615	1	Y
LRP8	1	53508036	53993821	1185	94	88005	2.8465	0.0022101	0.0119146	1	Y
ZNF644	1	91180855	91687812	1184	70	88005	2.8279	0.0023425	0.0125948	1	N
BTRC	10	102913790	103517078	872	41	88005	2.8252	0.0023622	0.0126337	1	Y
ZNF324	19	58778412	59184945	545	40	88005	2.8259	0.0023574	0.0126337	1	Y
MACROD1	11	63566006	64133602	833	51	88005	2.8243	0.0023692	0.0126378	1	Y
MYPN	10	69665874	70171774	1252	48	88005	2.8183	0.0024138	0.0128419	1	Y
RCCD1	15	91298106	91706355	1002	76	88005	2.8171	0.0024227	0.0128555	1	Y
GOLGA1	9	127440573	127903386	553	28	88005	2.815	0.002439	0.0129082	1	Y
FADS6	17	72673451	73089737	699	74	88005	2.8021	0.0025382	0.0133983	1	Y
SEC61A2	10	11971640	12411957	1003	70	88005	2.8012	0.0025458	0.0134035	1	Y
SH3GLB1	1	86970253	87413867	954	40	88005	2.7935	0.002607	0.0136731	1	Y
MYH10	17	8177523	8734094	954	75	88005	2.7931	0.0026105	0.0136731	1	Y
SDR42E1	16	81831251	82245093	1352	96	88005	2.788	0.0026514	0.0138515	1	Y
BUD13	11	116418886	116843714	1244	76	88005	2.7828	0.0026943	0.0140395	1	Y
RPL7L1	6	42647354	43057627	820	49	88005	2.7819	0.002702	0.0140435	1	Y
SCP2	1	53192901	53717289	1299	50	88005	2.7802	0.0027165	0.0140827	1	Y
NT5C2	10	104647774	105153063	970	26	88005	2.7788	0.0027281	0.0141068	1	Y
YAP1	11	101781151	102304154	805	58	88005	2.7719	0.0027861	0.0143464	1	Y
BLM	15	91060579	91558686	1049	64	88005	2.7717	0.0027886	0.0143464	1	Y
SMPD2	6	109561849	109965125	1031	25	88005	2.7686	0.002815	0.0144456	1	Y
MRPL27	17	48245228	48650562	888	87	88005	2.7665	0.0028334	0.0145033	1	Y
RPS5	19	58698636	59106171	733	56	88005	2.7619	0.0028734	0.014671	1	Y
GRINA	8	144864226	145267596	488	44	88005	2.7601	0.0028894	0.0147156	1	Y
MYOF	10	94866186	95442190	1682	104	88005	2.7571	0.0029159	0.0148134	1	N
ZNF446	19	58785910	59192601	525	39	88005	2.755	0.0029346	0.0148711	1	Y
CNTN5	11	98691706	100429616	4831	209	88005	2.7426	0.003048	0.0154072	1	Y
SDCCAG3	9	139096374	139505054	884	67	88005	2.7404	0.003068	0.0154697	1	Y
GSG1L	16	27598850	28274830	1086	102	88005	2.7385	0.0030858	0.0155209	1	Y
ZNF721	4	233773	692960	1145	37	88005	2.7332	0.0031365	0.0156593	1	Y
SAT2	17	7329552	7731194	767	51	88005	2.7336	0.0031319	0.0156593	1	N
GNA13	17	62805407	63252920	620	41	88005	2.7339	0.0031296	0.0156593	1	Y
FAM60A	12	31233356	31679159	843	49	88005	2.7296	0.0031703	0.0157892	1	Y
PPARGC1B	5	148909815	149434585	1109	84	88005	2.7179	0.0032845	0.0163178	1	Y
ZNF827	4	146481874	147059607	1097	98	88005	2.711	0.003354	0.0166224	1	Y
CDH11	16	64716794	65360015	1722	79	88005	2.6903	0.0035696	0.0176478	1	Y
MRPL24	1	156507094	156910923	750	72	88005	2.6881	0.0035933	0.0177217	1	Y
PICALM	11	85468214	85980923	1199	52	88005	2.6834	0.0036443	0.0178862	1	Y
TTLL1	22	43235522	43685434	1207	75	88005	2.6834	0.0036439	0.0178862	1	Y
DOCK8	9	14865	665259	1571	84	88005	2.6727	0.0037624	0.0184212	1	N
LRP2BP	4	186085032	186518297	967	66	88005	2.6678	0.0038171	0.0185992	1	Y
ZNF594	17	4882830	5295178	1042	45	88005	2.6678	0.003817	0.0185992	1	Y
C1orf123	1	53479771	53886289	1106	71	88005	2.6644	0.0038564	0.0187456	1	Y
OSTF1	9	77503398	77962114	1104	76	88005	2.6586	0.0039233	0.0190252	1	Y
SSR1	6	7081283	7513541	1005	58	88005	2.6563	0.0039505	0.0191114	1	N
CCDC88A	2	55314978	55847057	1383	60	88005	2.6491	0.0040353	0.0194751	1	Y
CLEC2L	7	139008674	139429731	801	52	88005	2.6481	0.0040471	0.0194857	1	Y
RPL7	8	74002874	74405869	966	85	88005	2.6472	0.0040587	0.0194952	1	Y
G3BP1	5	150951476	151384915	771	47	88005	2.6447	0.0040885	0.0195919	1	Y
BTBD1	15	83485175	83936106	800	32	88005	2.6393	0.0041534	0.019856	1	Y
OTUD4	4	145854802	146301768	443	51	88005	2.6366	0.0041871	0.0198765	1	Y
TXNL4B	16	71918756	72328215	983	42	88005	2.6378	0.0041725	0.0198765	1	Y
MED11	17	4434723	4836902	797	72	88005	2.6373	0.0041785	0.0198765	1	Y
KIF24	9	34052378	34529198	942	40	88005	2.6357	0.0041977	0.0198802	1	Y
PTPRK	6	128089924	129041870	1613	88	88005	2.6328	0.0042348	0.0200092	1	Y
NR3C1	5	142457496	143313322	1594	96	88005	2.6297	0.0042725	0.0201404	1	N
ERMARD	6	169951718	170381680	1159	41	88005	2.6283	0.0042905	0.0201783	1	Y
TPRG1L	1	3341556	3746695	1058	109	88005	2.6248	0.0043354	0.0202504	1	Y
DPF3	14	72885561	73560824	1513	96	88005	2.6247	0.0043358	0.0202504	1	Y
MAFG	17	79676145	80085587	500	45	88005	2.6253	0.0043292	0.0202504	1	Y
RPL7A	9	136015069	136418280	1162	58	88005	2.6216	0.0043757	0.0203898	1	Y
TMEM123	11	102067056	102523775	976	76	88005	2.6185	0.0044155	0.020528	1	Y
IGF1	12	102589645	103075563	1068	58	88005	2.6176	0.0044276	0.0205372	1	N
CDC34	19	331720	742087	1008	151	88005	2.6118	0.0045034	0.0208411	1	Y
FGF1	5	141771743	142277635	1064	122	88005	2.6106	0.0045189	0.0208652	1	Y
EHBP1	2	62700986	63473622	999	51	88005	2.6014	0.0046424	0.0213867	1	Y
COL24A1	1	85994916	86822121	2038	79	88005	2.5936	0.0047488	0.0217779	1	Y
MARVELD3	16	71460056	71875868	740	27	88005	2.5937	0.0047476	0.0217779	1	Y
DLG4	17	6893209	7323369	657	92	88005	2.589	0.0048121	0.0220183	1	Y
MTHFD1L	6	150986815	151623023	1698	146	88005	2.586	0.0048553	0.022166	1	Y
GDI2	10	5607186	6055512	1293	103	88005	2.5808	0.004929	0.0224519	1	Y
LRRC56	11	336722	754916	1115	65	88005	2.5786	0.0049597	0.0224906	1	Y
C19orf44	19	16407187	16832180	791	47	88005	2.5793	0.0049496	0.0224906	1	Y
ZNF804A	2	185263093	186004214	1220	43	88005	2.5688	0.0051025	0.0230865	1	Y
OLFML3	1	114322030	114724875	688	91	88005	2.5641	0.0051715	0.0232947	1	Y
HSPA2	14	64807186	65209955	773	37	88005	2.5649	0.0051608	0.0232947	1	Y
GIT2	12	110167607	110634194	941	30	88005	2.5631	0.0051868	0.0233118	1	Y
MTHFS	15	79935889	80389627	1104	81	88005	2.5551	0.0053086	0.0238065	1	Y
STX7	6	132578663	133034337	1130	104	88005	2.5473	0.0054278	0.0242873	1	Y
CSPG5	3	47403728	47821730	413	20	88005	2.5359	0.0056084	0.0249851	1	Y
METTL7A	12	51117780	51526300	875	32	88005	2.5363	0.0056017	0.0249851	1	Y
PIGG	4	292989	733320	1093	44	88005	2.5349	0.0056241	0.0249871	1	Y
LUC7L2	7	138825105	139308203	879	42	88005	2.5343	0.0056335	0.0249871	1	Y
TMEM69	1	45953847	46360110	696	16	88005	2.5301	0.0057018	0.0252348	1	Y
IRF7	11	412555	815999	1037	57	88005	2.5267	0.0057568	0.0254227	1	Y
SDHAF2	11	60997514	61414239	359	39	88005	2.5253	0.0057803	0.025471	1	Y
USMG5	10	104948807	105356270	615	45	88005	2.5231	0.0058163	0.0255741	1	Y
ITGB8	7	20170345	20655382	1303	87	88005	2.5218	0.0058383	0.0256152	1	Y
KIDINS220	2	8665295	9177755	880	81	88005	2.5187	0.005889	0.0257819	1	Y
ST20-MTHFS	15	79935889	80415448	1157	80	88005	2.5004	0.0062033	0.0270993	1	Y
SURF6	9	135997543	136403047	1121	50	88005	2.4995	0.0062192	0.0271104	1	Y
PRRT2	16	29623409	30027202	355	30	88005	2.4933	0.006328	0.0275254	1	Y
RAVER1	19	10226888	10644314	727	67	88005	2.4851	0.0064755	0.0281067	1	Y
FAM19A4	3	68580915	69181761	974	46	88005	2.4831	0.0065118	0.0282039	1	Y
MYO16	13	109048500	110060355	2951	183	88005	2.4807	0.0065562	0.0283356	1	Y
STRADA	17	61580192	62019330	568	16	88005	2.4797	0.0065755	0.0283586	1	Y
PON2	7	94834174	95264636	896	67	88005	2.476	0.006644	0.0285932	1	Y
COL5A1	9	137333651	137936689	1497	175	88005	2.4689	0.0067767	0.0291025	1	Y
CDC123	10	12037961	12492589	991	89	88005	2.4656	0.0068386	0.0293062	1	Y
PARP8	5	49761733	50342356	996	40	88005	2.4553	0.0070387	0.0301001	1	Y
GLRA1	5	151002074	151504397	952	48	88005	2.4455	0.007233	0.0308659	1	Y
ABCF2	7	150704923	151124460	755	112	88005	2.4417	0.0073093	0.0311259	1	Y
NEUROD4	12	55213729	55623801	1142	34	88005	2.438	0.0073834	0.0313756	1	Y
ZFHX4	8	77393515	77979521	1203	84	88005	2.4344	0.0074591	0.0316089	1	Y
CBX7	22	39326777	39748661	1014	81	88005	2.4339	0.0074695	0.0316089	1	Y
EML5	14	88879241	89459096	1062	40	88005	2.4321	0.0075051	0.0316934	1	N
GNG3	11	62275066	62676678	423	28	88005	2.4303	0.0075424	0.0317847	1	Y
TSC22D1	13	44806279	45350701	890	64	88005	2.4289	0.007572	0.0318432	1	Y
C7orf55-LUC7L2	7	138825878	139308203	878	39	88005	2.4237	0.0076822	0.0322398	1	Y
TMEFF2	2	192570615	193259645	973	94	88005	2.4226	0.0077044	0.0322662	1	Y
PLCE1	10	95553746	96288149	1088	63	88005	2.419	0.0077823	0.0325252	1	Y
CLIP1	12	122555981	123107179	823	28	88005	2.415	0.0078666	0.0328099	1	Y
SH2D5	1	20846225	21259133	914	61	88005	2.4074	0.0080325	0.033433	1	Y
GANAB	11	62192298	62614198	540	54	88005	2.4056	0.0080725	0.033499	1	Y
GPR152	11	67018772	67420200	580	36	88005	2.4052	0.0080814	0.033499	1	Y
PDIK1L	1	26237656	26652039	929	38	88005	2.3959	0.0082896	0.0342919	1	Y
EZH2	7	148304464	148781441	757	64	88005	2.3931	0.0083524	0.0344813	1	Y
SIK2	11	111273170	111797635	674	38	88005	2.3921	0.0083762	0.0345093	1	Y
LPGAT1	1	211716799	212248531	1534	58	88005	2.3899	0.0084269	0.0346235	1	Y
HSPA13	21	15543436	15955509	1476	89	88005	2.3894	0.0084381	0.0346235	1	Y
GABRB3	15	26588693	27218935	1282	123	88005	2.3873	0.0084856	0.0347481	1	Y
GPR12	13	27129337	27534922	1191	95	88005	2.3847	0.0085459	0.0349245	1	Y
CSNK1G3	5	122647793	123152739	1003	35	88005	2.3828	0.0085911	0.0349489	1	Y
KRT18	12	53142655	53546690	1018	77	88005	2.3823	0.0086021	0.0349489	1	Y
DUS1L	17	79815748	80223697	787	26	88005	2.3822	0.0086036	0.0349489	1	Y
THNSL1	10	25105508	25515593	829	62	88005	2.3809	0.0086343	0.0350035	1	Y
DHRS1	14	24559804	24969039	1019	72	88005	2.3791	0.0086778	0.0351096	1	Y
PIGS	17	26680405	27098887	429	46	88005	2.3776	0.0087138	0.035185	1	Y
ARL4A	7	12526452	12930559	1252	91	88005	2.3768	0.0087325	0.0351904	1	Y
DNAJC10	2	183380768	183844752	880	59	88005	2.3742	0.0087924	0.0352874	1	Y
CHST3	10	73524120	73973322	1033	67	88005	2.3736	0.0088088	0.0352874	1	Y
COA3	17	40749636	41150743	337	42	88005	2.3741	0.0087968	0.0352874	1	Y
BTBD3	20	11671377	12107243	1056	55	88005	2.3725	0.0088349	0.0353222	1	Y
GSTM3	1	110076554	110483660	689	107	88005	2.3668	0.0089714	0.0355968	1	Y
ATG7	3	11114010	11799139	1362	63	88005	2.3664	0.0089817	0.0355968	1	Y
GLRB	4	157797277	158293251	918	56	88005	2.3663	0.0089827	0.0355968	1	Y
GABRB2	5	160515426	161175130	1703	56	88005	2.366	0.0089914	0.0355968	1	Y
OTX2	14	57067425	57477194	863	93	88005	2.3662	0.008987	0.0355968	1	Y
CABP4	11	67019886	67429245	590	36	88005	2.3643	0.0090311	0.0356843	1	Y
EFNB3	17	7408520	7814693	720	76	88005	2.3631	0.0090603	0.03573	1	N
ZFP90	16	68373192	68809975	925	35	88005	2.3437	0.0095473	0.0375774	1	Y
AP2A2	11	725809	1212245	983	65	88005	2.3387	0.0096748	0.0380055	1	Y
RPF2	6	111103274	111547299	1125	33	88005	2.3252	0.010031	0.0393285	1	Y
LMBRD2	5	35903414	36352015	863	56	88005	2.318	0.010226	0.0400156	1	Y
AHNAK	11	62001014	62514332	805	54	88005	2.3162	0.010273	0.0401221	1	Y
ERCC6	10	50462526	50947169	1145	70	88005	2.3124	0.010377	0.0404503	1	Y
ANKRD55	5	55195507	55729186	1182	104	88005	2.3105	0.010431	0.0405828	1	Y
FAM171A1	10	15053642	15613058	1602	102	88005	2.3019	0.01067	0.0414331	1	Y
DERA	12	15864186	16390315	767	72	88005	2.2982	0.010774	0.041757	1	Y
HIPK1	1	114271819	114720491	748	87	88005	2.2905	0.010996	0.0425361	1	Y
HSBP1L1	18	77524582	77930822	1016	43	88005	2.2887	0.011047	0.0426519	1	Y
SLC9A3R1	17	72544751	72965499	818	82	88005	2.2843	0.011177	0.0430718	1	Y
RCN1	11	31912477	32327272	747	76	88005	2.2826	0.011227	0.0431824	1	N
CRYBG3	3	97340537	97863830	871	50	88005	2.2806	0.011286	0.0433271	1	Y
LGMN	14	92970152	93415047	918	89	88005	2.2758	0.011429	0.0437105	1	Y
CNP	17	39918737	40329754	642	31	88005	2.2758	0.011429	0.0437105	1	Y
C5orf63	5	126178250	126609184	773	26	88005	2.2686	0.011647	0.0443806	1	Y
RIN2	20	19538254	20183103	1710	129	88005	2.2686	0.011648	0.0443806	1	Y
LEKR1	3	156343069	156963918	1362	42	88005	2.2597	0.01192	0.0452469	1	Y
SPAG5	17	26704583	27126056	431	43	88005	2.2597	0.011919	0.0452469	1	Y
MMD	17	53269974	53699341	774	83	88005	2.2583	0.011962	0.0453214	1	Y
TGFBR3	1	91945900	92571559	1339	92	88005	2.2534	0.012117	0.0458231	1	Y
H2AFY2	10	71612357	72072040	1247	114	88005	2.2522	0.012155	0.0458812	1	Y
RPS12	6	132935708	133342007	1165	62	88005	2.2497	0.012234	0.0460935	1	Y
NES	1	156438555	156847189	687	57	88005	2.2489	0.01226	0.0461058	1	Y
AHCYL2	7	128664855	129270052	1350	87	88005	2.246	0.01235	0.0463582	1	Y
SLC25A51	9	37677572	38104350	907	32	88005	2.2425	0.012464	0.0466997	1	Y
WDR33	2	128261808	128768761	1146	59	88005	2.2401	0.012543	0.0468818	1	Y
EEF1G	11	62127073	62541460	569	52	88005	2.2389	0.012582	0.0468818	1	Y
PTGES3	12	56857125	57282138	603	50	88005	2.2391	0.012575	0.0468818	1	Y
KIF17	1	20790475	21244317	952	62	88005	2.2375	0.012627	0.0469632	1	Y
RPL23	17	36806321	37210053	590	65	88005	2.2332	0.012767	0.0473969	1	Y
SCD	10	101906772	102324588	800	35	88005	2.2295	0.012892	0.0477735	1	Y
XKR4	8	55815017	56638714	1793	110	88005	2.2285	0.012923	0.047801	1	Y
CAMK2G	10	75372259	75834349	498	34	88005	2.2272	0.012967	0.0478763	1	Y
TOE1	1	45605342	46009650	618	20	88005	2.2264	0.012993	0.0478851	1	Y
ANP32D	12	48666448	49066843	945	38	88005	2.2254	0.013028	0.047927	1	Y
SLC29A1	6	43987242	44401888	882	104	88005	2.2207	0.013185	0.0483694	1	Y
CLU	8	27254434	27672328	1098	68	88005	2.2204	0.013196	0.0483694	1	N
MARK1	1	220501568	221037799	1219	53	88005	2.2195	0.013226	0.0483919	1	Y
ASPM	1	196853257	197315824	711	29	88005	2.2163	0.013335	0.0487028	1	Y
SH2D3C	9	130300596	130741048	691	61	88005	2.2148	0.013387	0.0488048	1	Y
CBR1	21	37242285	37645462	1092	55	88005	2.2113	0.013508	0.0491575	1	Y
HAUS1	18	43484298	43908299	846	36	88005	2.2063	0.013682	0.0497015	1	Y
CFHR3	1	196543925	196963203	524	29	88005	2.2033	0.013787	0.049904	1	Y
CTC1	17	7928139	8351413	850	62	88005	2.2036	0.013778	0.049904	1	Y

## Sheet: Table S21
Table S21. List of mouse genes displaying significant association with refractive error in CREAM cohort and whose expression correlates with susceptibility to myopia in mice (Blue identifies PBonferroni < 0.05 in both cohorts)
Gene ID (Bold, localized in known QTLs)	Chromosome	Start	End	NSNPS	NPARAM	N	ZSTAT	P-value	FDR-adjusted P-value	Bonferroni-adjusted P-value	Novel gene (Yes/No)
PRSS56	2	233185173	233590426	1476	106	142455	12.891	2.5143e-38	4.29945e-35	4.29945e-35	N
PRKG2	4	81808643	82336271	1132	58	139249	9.7315	1.1064e-22	9.45972e-20	1.89194e-19	N
ARHGAP18	6	129697290	130231370	2080	123	145733	8.8553	4.1732e-19	2.37872e-16	7.13617e-16	N
ZBTB38	3	140843055	141368634	1397	88	142971	8.2505	7.8883e-17	3.37225e-14	1.3489e-13	N
NPLOC4	17	79323913	79804138	1755	82	134611	8.0954	2.8541e-16	9.76102e-14	4.88051e-13	N
ARID2	12	45923494	46501820	1201	52	144250	8.068	3.5725e-16	1.01816e-13	6.10898e-13	N
KCNMA1	10	78429359	79597577	3430	180	144234	7.9594	8.6456e-16	2.112e-13	1.4784e-12	N
ARL16	17	79448224	79850954	1388	51	137678	7.3641	8.914e-14	1.90537e-11	1.52429e-10	N
TJP2	9	71514875	72070124	2043	106	145515	7.3138	1.2989e-13	2.46791e-11	2.22112e-10	N
ZMAT4	8	40188109	40955345	3112	121	145751	7.0152	1.1478e-12	1.96274e-10	1.96274e-09	N
CTSH	15	79014092	79437436	1568	81	131458	6.9485	1.8455e-12	2.86891e-10	3.15581e-09	N
TFAM	10	59944903	60358990	1394	37	143645	6.9095	2.4326e-12	3.46645e-10	4.15975e-09	N
ITGA7	12	55878352	56309821	941	69	141007	6.6217	1.7753e-11	2.3352e-09	3.03576e-08	N
RAB5B	12	56167697	56590467	575	56	136282	6.5138	3.6644e-11	4.4758e-09	6.26612e-08	Y
SH3YL1	2	18136	464820	1207	66	135561	6.4075	7.3987e-11	8.43452e-09	1.26518e-07	N
APH1B	15	63369749	63801325	1297	69	143450	6.258	1.9494e-10	2.08342e-08	3.33347e-07	N
DYNC1I2	2	172343919	172806668	1349	53	146070	6.1966	2.8844e-10	2.90137e-08	4.93232e-07	Y
RCBTB1	13	49906082	50359742	1641	62	146186	5.9968	1.006e-09	9.557e-08	1.72026e-06	N
LACTB	15	63213999	63634260	1376	67	144012	5.9715	1.1753e-09	1.05777e-07	2.00976e-06	N
ACTR8	3	53698959	54116229	1168	83	143538	5.774	3.8702e-09	3.30902e-07	6.61804e-06	N
RALY	20	32381458	32870991	906	41	144257	5.7202	5.3191e-09	4.33127e-07	9.09566e-06	N
HIST1H4L	6	27640926	28041289	963	30	143030	5.6953	6.1587e-09	4.70919e-07	1.05314e-05	Y
HMGN4	6	26338572	26747165	1332	35	143749	5.6905	6.334e-09	4.70919e-07	1.08311e-05	Y
DDIT4	10	73833677	74235797	821	32	140628	5.664	7.3957e-09	5.07932e-07	1.26466e-05	N
FAM189A2	9	71739287	72207372	1676	87	145683	5.6633	7.4259e-09	5.07932e-07	1.26983e-05	N
EDC4	16	67706926	68118417	558	23	140056	5.6066	1.0317e-08	6.78541e-07	1.76421e-05	Y
TRIP11	14	92234243	92706484	1525	64	145271	5.5897	1.1374e-08	7.20353e-07	1.94495e-05	N
DNAH9	17	11301748	12073065	2076	142	142398	5.5206	1.6894e-08	1.03174e-06	2.88887e-05	N
RBM12	20	34036847	34452878	1051	20	139735	5.4873	2.041e-08	1.20349e-06	3.49011e-05	Y
MYL6	12	56352045	56755366	572	42	137518	5.4195	2.9886e-08	1.7035e-06	5.11051e-05	Y
HIST1H4D	6	25988938	26389304	1431	57	144953	5.3021	5.7243e-08	3.1576e-06	9.78855e-05	Y
CS	12	56465483	56894175	642	56	136177	5.2705	6.8019e-08	3.63477e-06	0.000116312	Y
TBX2	17	59277257	59686827	948	115	142404	5.2484	7.671e-08	3.97497e-06	0.000131174	Y
MRPL43	10	102537579	102947272	1045	96	145574	5.2389	8.0773e-08	4.06241e-06	0.000138122	N
FBXL20	17	37208897	37758530	1359	36	141750	5.2273	8.6022e-08	4.20279e-06	0.000147098	N
ETNK1	12	22578076	23043608	1062	79	144749	5.2131	9.2844e-08	4.41009e-06	0.000158763	N
GNPTG	16	1201900	1613352	1805	119	137565	5.2055	9.6732e-08	4.47059e-06	0.000165412	Y
P4HB	17	79601034	80018566	1010	57	131203	5.15	1.3024e-07	5.8608e-06	0.00022271	N
SETBP1	18	42058849	42848475	1918	117	146087	5.0603	2.0927e-07	9.17568e-06	0.000357852	N
GTF2F2	13	45494631	46058240	1453	71	142309	5.0277	2.4815e-07	1.06084e-05	0.000424336	Y
FDPS	1	155078539	155490457	570	29	140529	4.9274	4.1675e-07	1.73815e-05	0.000712643	Y
TGFBR1	9	101667412	102116474	1292	92	143122	4.919	4.349e-07	1.77066e-05	0.000743679	N
HIST1H2AE	6	26017148	26417711	1494	59	145101	4.8775	5.3724e-07	2.13647e-05	0.00091868	Y
BAIAP3	16	1183606	1599442	1817	129	137192	4.8685	5.6224e-07	2.18507e-05	0.00096143	Y
NSF	17	44468035	45034830	602	54	134138	4.84	6.4907e-07	2.46647e-05	0.00110991	Y
CSRNP3	2	166126157	166745917	1393	60	146437	4.8064	7.6817e-07	2.85559e-05	0.00131357	Y
RPL19	17	37156536	37560980	1061	63	141974	4.7792	8.7987e-07	3.20123e-05	0.00150458	Y
GBA	1	155004239	155414653	626	33	142062	4.7619	9.5868e-07	3.4153e-05	0.00163934	Y
CHD7	8	61391321	61980587	1399	81	144596	4.7451	1.0418e-06	3.63567e-05	0.00178148	Y
SFXN3	10	102590996	103000998	1056	97	145355	4.7041	1.2751e-06	4.36084e-05	0.00218042	N
RASGEF1B	4	82147547	82593082	1214	74	141507	4.6705	1.5026e-06	5.03813e-05	0.00256945	N
PGAP3	17	37627375	38044310	899	30	143785	4.5789	2.3377e-06	7.68744e-05	0.00399747	Y
SLC25A35	17	7991082	8398709	1226	71	143732	4.4805	3.7243e-06	0.000120161	0.00636855	Y
STK3	8	99266859	100154799	1474	71	144023	4.3833	5.8455e-06	0.000185108	0.0099958	Y
RANGAP1	22	41440781	41882255	905	22	143471	4.3385	7.1731e-06	0.000223018	0.012266	Y
SEPT8	5	131886509	132313976	832	37	143321	4.3342	7.3147e-06	0.00022336	0.0125081	Y
ARHGEF15	17	8013556	8425834	1176	59	144236	4.2653	9.9797e-06	0.000299391	0.0170653	Y
TRMT61A	14	103795509	104203410	1045	36	144382	4.2612	1.0166e-05	0.000299722	0.0173839	Y
HIST1H2BC	6	25913389	26324266	1307	49	144827	4.2566	1.0377e-05	0.000300757	0.0177447	Y
MCU	10	74251889	74847452	771	24	137331	4.2492	1.0727e-05	0.000305719	0.0183432	Y
OLA1	2	174737175	175313365	1657	70	145313	4.2078	1.2895e-05	0.000361483	0.0220504	Y
SNX32	11	65401305	65821578	1043	50	143826	4.1865	1.4165e-05	0.00039068	0.0242222	N
FIBP	11	65451211	65856010	1014	51	143677	4.1782	1.4693e-05	0.000398109	0.025125	N
TBCE	1	235330728	235812280	1420	49	144378	4.175	1.49e-05	0.000398109	0.025479	Y
PSEN2	1	226857885	227283804	1160	57	146105	4.1392	1.7426e-05	0.0004553	0.0297985	Y
MTMR9	8	10942000	11385655	1811	45	144623	4.1373	1.7573e-05	0.0004553	0.0300498	Y
PER1	17	7843788	8259723	1492	96	143772	4.126	1.8454e-05	0.00047099	0.0315563	Y
ALYREF	17	79645711	80049464	773	59	126303	4.1223	1.8753e-05	0.000471583	0.0320676	Y
HIST1H2AB	6	25833320	26233796	1208	45	145048	4.1158	1.929e-05	0.000478057	0.0329859	Y
LYPD1	2	133202337	133629070	1199	77	145913	4.0996	2.0689e-05	0.000505403	0.0353782	Y
RPL26	17	8080834	8486565	1068	56	144634	4.0963	2.0993e-05	0.000505606	0.035898	Y
CINP	14	102614619	103029253	1268	55	143072	4.0739	2.3116e-05	0.000549005	0.0395284	Y
CHCHD7	8	56924315	57331178	1213	35	144154	3.99	3.304e-05	0.000773951	0.0564984	Y
POLA2	11	64829432	65265088	809	55	143094	3.9499	3.9098e-05	0.000903481	0.0668576	Y
CFL1	11	65422282	65825804	1014	47	143837	3.9393	4.086e-05	0.000931608	0.0698706	N
CCDC91	12	28143360	28903099	2262	44	145602	3.8353	6.2714e-05	0.00138652	0.107241	Y
PXK	3	58118617	58611815	1745	51	145540	3.8347	6.2851e-05	0.00138652	0.107475	Y
ZNF3	7	99461470	99880171	863	41	144150	3.8332	6.3245e-05	0.00138652	0.108149	Y
REV3L	6	111420234	112004421	1455	48	145082	3.7963	7.3429e-05	0.00158941	0.125564	Y
TRPM3	9	72943979	74261782	3958	149	145570	3.7733	8.054e-05	0.00170135	0.137723	Y
ARFRP1	20	62129995	62539365	1739	85	140634	3.7714	8.1173e-05	0.00170135	0.138806	Y
TAF6	7	99504693	99917481	793	41	143573	3.7701	8.1585e-05	0.00170135	0.13951	Y
RRAS2	11	14099466	14586052	1130	56	145409	3.7643	8.3496e-05	0.00172022	0.142778	Y
ZBTB22	6	33082182	33485719	1686	57	139253	3.7569	8.601e-05	0.00175092	0.147077	Y
PDHB	3	58213357	58619579	1513	47	145408	3.7317	9.5086e-05	0.00191291	0.162597	Y
BCAS3	17	58555172	59670199	1634	97	135052	3.7195	9.9827e-05	0.00197947	0.170704	Y
GPC2	7	99567229	99974990	731	45	143455	3.7172	0.00010071	0.00197947	0.172214	Y
MAN1A2	1	117710085	118268320	1721	71	145547	3.6549	0.00012864	0.00249971	0.219974	Y
ENOPH1	4	83151726	83582245	1402	86	144389	3.6503	0.00013098	0.00251658	0.223976	Y
C1orf116	1	206991866	207408555	797	69	144414	3.6431	0.00013467	0.00255873	0.230286	Y
RARS	5	167713463	168146311	1302	76	144380	3.6133	0.00015118	0.00284085	0.258518	Y
ANKRD42	11	82704754	83167719	1125	55	143852	3.5684	0.00017961	0.0033384	0.307133	Y
TNPO1	5	71912418	72410215	1018	22	145583	3.5568	0.00018767	0.00345071	0.320916	Y
PTPN23	3	47222383	47654931	557	31	141095	3.4919	0.00023981	0.0043625	0.410075	Y
ZNF839	14	102583714	103009511	1286	43	142712	3.4815	0.00024926	0.00448668	0.426235	Y
ACYP1	14	75319924	75736181	819	38	143475	3.4609	0.00026922	0.00479548	0.460366	Y
STAG3	7	99575186	100012010	764	40	143283	3.4554	0.00027473	0.00481348	0.469788	Y
C11orf68	11	65484281	65886531	976	50	143286	3.4543	0.00027586	0.00481348	0.471721	N
EFR3B	2	25064973	25582004	1287	49	143288	3.4256	0.00030668	0.00528886	0.524423	Y
B3GNT9	16	66982005	67384902	525	27	139607	3.4233	0.00030929	0.00528886	0.528886	Y
AIP	11	67050505	67458579	815	40	138826	3.4055	0.00033023	0.00555508	0.564693	Y
BHLHE23	20	61437331	61838387	1823	141	141857	3.3956	0.00034243	0.00555508	0.585555	Y
ZNF280B	22	22638767	23063505	1887	124	132878	3.395	0.00034309	0.00555508	0.586684	Y
DNMT3A	2	25251421	25765459	1052	82	142993	3.3949	0.00034331	0.00555508	0.58706	Y
SAV1	14	50900298	51335071	1061	50	145436	3.3946	0.00034368	0.00555508	0.587693	Y
BTRC	10	102913790	103517078	1346	49	145302	3.394	0.00034435	0.00555508	0.588839	Y
SEPT4	17	56397611	56818179	814	29	144367	3.3635	0.00038482	0.00614993	0.658042	N
RPS6KB2	11	66995935	67402879	730	39	139999	3.3373	0.00042306	0.00669845	0.723433	Y
GNG4	1	235510985	236014054	1241	63	143909	3.3303	0.0004338	0.00680549	0.741798	Y
GSTP1	11	67151066	67554125	1236	69	109780	3.318	0.00045339	0.00704815	0.775297	Y
IGF2BP2	3	185161527	185742827	1318	94	140171	3.3133	0.00046109	0.00707077	0.788464	Y
RACGAP1	12	50182945	50625586	999	75	141475	3.3102	0.00046614	0.00707077	0.797099	Y
BRWD1	21	40356102	40885745	1772	58	146037	3.3095	0.00046725	0.00707077	0.798998	Y
LACTB2	8	71349501	71781447	1188	30	145149	3.3057	0.00047367	0.00710505	0.809976	N
AAGAB	15	67293013	67747536	1104	63	145570	3.2956	0.00049107	0.007302	0.83973	Y
XRCC3	14	103963945	104381823	1087	35	144384	3.2796	0.00051974	0.00766168	0.888755	Y
UTRN	6	144406434	145374170	2484	122	143758	3.2637	0.00054975	0.00803481	0.940072	Y
B3GALNT2	1	235410505	235867781	1335	39	144019	3.2587	0.00055957	0.00810902	0.956865	Y
IGF1	12	102589645	103075563	1323	62	142096	3.2506	0.00057591	0.00824486	0.984806	N
MSTO1	1	155379961	155784758	427	28	131378	3.2469	0.0005834	0.00824486	0.997614	Y
ST18	8	52823392	53522439	2002	100	143265	3.2445	0.00058823	0.00824486	1	N
XRCC6	22	41817250	42260052	907	28	142349	3.2452	0.00058687	0.00824486	1	N
PMVK	1	154697208	155109484	942	99	145946	3.2265	0.00062651	0.00871002	1	Y
PACSIN3	11	46999073	47408010	814	31	144265	3.2033	0.00067924	0.00936694	1	Y
SH3D19	4	151841433	152446797	1350	35	143228	3.1929	0.00070431	0.00955849	1	Y
SLC16A6	17	66063167	66487405	1510	108	140896	3.1937	0.00070239	0.00955849	1	Y
LBH	2	30254397	30682899	1308	118	142762	3.1906	0.00071	0.00955984	1	Y
B3GALT6	1	967629	1370421	1440	69	129177	3.1742	0.00075126	0.0100364	1	Y
SPAG9	17	48839535	49398226	1309	74	144477	3.1718	0.00075757	0.0100422	1	Y
ELP6	3	47337130	47755199	532	32	141440	3.1434	0.00083487	0.0109818	1	Y
ESRRG	1	216476588	217511097	3628	200	145409	3.1402	0.00084413	0.0110188	1	Y
AASDHPPT	11	105748292	106169419	1003	30	144961	3.1364	0.00085529	0.0110799	1	N
SNTG2	2	746554	1571401	4112	126	139872	3.1273	0.00088209	0.0113412	1	Y
TMEM258	11	61356602	61760085	948	77	144931	3.1036	0.00095577	0.0121968	1	Y
FEN1	11	61360109	61764716	962	79	144980	3.0984	0.00097277	0.0123218	1	Y
ANKRD9	14	102773179	103176128	1251	52	143327	3.0907	0.00099834	0.0125527	1	Y
NDUFV1	11	67174323	67580012	1329	71	100913	3.0814	0.0010302	0.0128498	1	Y
CHRNA5	15	78657862	79087611	1311	48	133865	3.0794	0.001037	0.0128498	1	Y
CYP2D6	22	42322501	42726883	1068	31	145040	3.0759	0.0010492	0.0129074	1	Y
GRM8	7	125878652	127092428	3492	83	145982	3.0708	0.0010674	0.0130375	1	Y
HYKK	15	78599906	79029715	1137	60	143912	3.0561	0.0011213	0.0135987	1	Y
RSL24D1	15	55273512	55689231	1636	59	145395	3.0481	0.0011513	0.0138642	1	Y
GID8	20	61369421	61779827	1883	152	141102	3.0344	0.0012052	0.0144118	1	Y
GPR155	2	175096299	175551816	983	60	144728	3.0225	0.0012535	0.0148853	1	Y
HMGXB4	22	35453445	35891800	1602	72	142567	3.0172	0.0012755	0.0150421	1	Y
STOM	9	123901266	124332582	1200	41	144414	3.007	0.0013194	0.0154532	1	Y
CEBPZ	2	37228772	37658740	1683	56	143238	2.9969	0.0013637	0.0158634	1	Y
DVL1	1	1070658	1484509	1381	57	127067	2.9921	0.0013852	0.0159248	1	Y
MAP4K2	11	64356609	64770720	763	49	141712	2.9916	0.0013876	0.0159248	1	Y
AKAP5	14	64732217	65141221	1092	47	145683	2.9811	0.0014362	0.0163727	1	Y
GNB4	3	178913876	179369371	1149	77	142672	2.977	0.0014556	0.0164839	1	Y
SMDT1	22	42275695	42680288	1050	30	144906	2.972	0.0014793	0.0166421	1	Y
FAM132A	1	977826	1382102	1434	70	129592	2.9614	0.001531	0.0170001	1	Y
EDEM2	20	33503160	33935161	1035	29	142731	2.9631	0.0015226	0.0170001	1	Y
XPNPEP3	22	41053085	41528823	943	27	143056	2.9534	0.0015717	0.0173394	1	Y
GRB10	7	50457760	51061159	2192	73	145152	2.9387	0.0016478	0.0177593	1	Y
EPHX2	8	27148519	27602439	1408	84	145794	2.9381	0.0016513	0.0177593	1	N
NPC2	14	74742900	75160084	1008	76	143915	2.9406	0.0016379	0.0177593	1	Y
SSBP4	19	18329679	18745372	1224	82	145229	2.94	0.001641	0.0177593	1	Y
ZFP2	5	178122899	178560213	2264	85	144623	2.9272	0.0017103	0.0182788	1	Y
SMAD3	15	67158036	67687533	1500	99	145928	2.9155	0.0017756	0.0188589	1	Y
DNAJC27	2	24966505	25394963	1230	47	143244	2.9066	0.0018266	0.0192808	1	Y
TOMM20	1	235072656	235492256	951	50	137266	2.901	0.0018601	0.0195139	1	Y
P2RY12	3	150854631	151302600	1369	60	144082	2.8884	0.0019357	0.0201832	1	Y
CHAC2	2	53794929	54202320	1332	45	145619	2.8808	0.0019835	0.0205563	1	Y
DPCD	10	103130399	103569410	755	35	145351	2.8743	0.0020246	0.0207309	1	Y
NME1-NME2	17	49030897	49449105	893	38	144011	2.8746	0.0020228	0.0207309	1	Y
TSPAN31	12	57938784	58342026	759	34	143952	2.8672	0.0020705	0.0210747	1	Y
SYNDIG1L	14	74672596	75092805	1166	84	143584	2.8653	0.002083	0.0210765	1	Y
PUSL1	1	1043962	1447057	1407	63	127992	2.8569	0.0021389	0.021389	1	Y
PCDHAC2	5	140145747	140591929	1074	40	144566	2.8574	0.0021354	0.021389	1	Y
CDH7	18	63217488	63748175	1724	54	144047	2.8485	0.0021964	0.0218363	1	Y
UBXN10	1	20312578	20722540	1334	109	145604	2.8363	0.0022821	0.0222994	1	Y
MAGI2	7	77446374	79283121	6647	275	144352	2.8379	0.0022709	0.0222994	1	Y
KCNIP2	10	103385731	103803769	562	39	143841	2.8366	0.0022802	0.0222994	1	Y
HSPA2	14	64807186	65209955	1064	45	145848	2.8293	0.0023327	0.0225846	1	Y
ACTN1	14	69140840	69646083	1635	101	146222	2.8286	0.0023377	0.0225846	1	Y
NME2	17	49042796	49449105	880	36	144021	2.8264	0.0023534	0.0226085	1	Y
HIGD2A	5	175615784	176016751	1074	71	123583	2.8167	0.0024264	0.0231796	1	Y
RNF123	3	49526950	49958962	679	28	143205	2.8019	0.0025399	0.024129	1	Y
ABCD4	14	74551980	74969767	1250	47	144517	2.7988	0.0025648	0.024231	1	Y
PIANP	12	6602957	7010009	1032	91	143076	2.796	0.0025867	0.0243036	1	N
SIRT1	10	69444427	69878147	1137	30	140483	2.7922	0.0026175	0.0243257	1	Y
CDKN1B	12	12670302	13075305	1199	136	138718	2.793	0.0026112	0.0243257	1	Y
AKAP6	14	32598479	33502268	3011	203	144211	2.7884	0.0026483	0.0244789	1	N
KCNQ2	20	61831561	62303993	2267	151	140744	2.7761	0.0027504	0.0252859	1	Y
STAT5B	17	40151195	40628478	925	66	142152	2.7722	0.0027841	0.0254589	1	Y
CDC42BPA	1	226977566	227706193	2925	44	146287	2.7638	0.0028569	0.0259856	1	Y
KCNN3	1	154469938	155042754	1311	125	145676	2.7409	0.0030638	0.0277201	1	Y
PIP4K2C	12	57784942	58197211	781	41	143973	2.7314	0.0031537	0.0283833	1	Y
GCLM	1	94152590	94575154	1552	62	145222	2.7254	0.0032108	0.0285623	1	Y
HERC3	4	89313574	89829693	1103	70	142643	2.7241	0.0032237	0.0285623	1	Y
RBM25	14	73325221	73788749	1427	43	145886	2.7264	0.0032016	0.0285623	1	Y
DESI1	22	41794032	42217079	843	18	143041	2.7209	0.0032553	0.0286936	1	N
NEIL2	8	11427172	11844854	2225	65	143789	2.718	0.0032842	0.0287999	1	Y
ACOX1	17	73737588	74175515	1180	72	141394	2.7052	0.0034127	0.0297741	1	Y
PCDHB5	5	140314800	140717704	1124	54	144863	2.6889	0.0035842	0.031027	1	Y
ADAM19	5	156622071	157202831	2093	64	146226	2.6881	0.0035926	0.031027	1	Y
UBE3D	6	83402186	83975545	1514	58	145611	2.681	0.0036699	0.0315353	1	Y
COL6A3	2	238032655	238522850	1826	100	142554	2.6751	0.0037351	0.0319351	1	Y
KCNAB1	3	155638337	156456927	2340	98	144824	2.6649	0.0038505	0.032758	1	Y
FBXW4	10	103170421	103655345	782	30	145035	2.66	0.0039067	0.0328764	1	Y
RNFT2	12	116976096	117491436	1543	99	142571	2.6608	0.0038977	0.0328764	1	Y
DPY19L3	19	32696655	33176799	1525	75	144033	2.6587	0.0039221	0.0328764	1	Y
DOPEY1	6	83577385	84081069	1158	40	144713	2.6507	0.0040166	0.0335043	1	Y
RPF2	6	111103274	111547299	1424	42	145727	2.6435	0.0041026	0.0340556	1	Y
YAE1D1	7	39405984	39851681	1296	64	144283	2.6328	0.0042338	0.0349749	1	Y
SLC25A44	1	155963728	156382587	934	75	142793	2.622	0.0043705	0.0359306	1	Y
PARP12	7	139523544	139964086	1197	100	144270	2.6177	0.004426	0.0362127	1	Y
PAX6	11	31606340	32039509	829	49	144179	2.6073	0.0045628	0.0371542	1	N
PCDHB4	5	140301581	140705201	1116	51	144879	2.5857	0.0048592	0.0393802	1	Y
POMP	13	29033141	29453094	1221	91	145007	2.5791	0.0049531	0.0399519	1	Y
ARHGAP29	1	94434463	94913251	1196	83	145343	2.5608	0.005222	0.0419231	1	Y
ZNF679	7	63488852	63927309	2037	34	142517	2.5386	0.0055644	0.0444632	1	Y
MAD2L1	4	120780577	121188013	1162	60	145514	2.5332	0.0056514	0.0447403	1	Y
PIGB	15	55411133	55847906	1722	52	145073	2.5341	0.0056371	0.0447403	1	Y
XPO7	8	21577180	22064096	1387	100	142594	2.5116	0.0060089	0.0473512	1	Y
LRPPRC	2	43913363	44423144	2040	90	144305	2.5092	0.0060508	0.0474627	1	Y
CCNL2	1	1121091	1534718	1301	52	126969	2.4996	0.0062172	0.0483246	1	Y
SLC2A14	12	7765110	8243792	1884	145	140598	2.4999	0.0062115	0.0483246	1	Y
INHA	2	220236954	220640435	988	95	140080	2.4937	0.0063204	0.0489045	1	Y
RPP30	10	92431709	92868312	1446	55	146354	2.4872	0.0064373	0.0495846	1	Y
MYPN	10	69665874	70171774	1531	53	143892	2.4844	0.006488	0.049751	1	Y

## Sheet: Table S22
Table S22. List of mouse genes displaying significant association with refractive error in UK Biobank cohort and whose expression correlates with susceptibility to myopia in mice (Blue identifies PBonferroni < 0.05 in both cohorts)
Gene ID (Bold, localized in known QTLs)	Chromosome	Start	End	NSNPS	NPARAM	N	ZSTAT	P-value	FDR-adjusted P-value	Bonferroni-adjusted P-value	Novel gene (Yes/No)
PRSS56	2	233185173	233590426	795	80	88005	15.543	8.867e-55	1.51537e-51	1.51537e-51	N
CTSH	15	79014092	79437436	945	65	88005	9.544	6.8713e-22	5.87153e-19	1.17431e-18	N
KCNMA1	10	78429359	79597577	2571	161	88005	9.0589	6.5893e-20	3.7537e-17	1.12611e-16	N
BCAS3	17	58555172	59670199	1044	56	88005	8.5359	6.9531e-18	2.97071e-15	1.18828e-14	Y
PRKG2	4	81808643	82336271	865	46	88005	8.3069	4.91e-17	1.67824e-14	8.39119e-14	N
ZMAT4	8	40188109	40955345	2401	104	88005	8.2123	1.085e-16	3.09044e-14	1.85426e-13	N
DNAH9	17	11301748	12073065	1413	120	88005	8.1769	1.4563e-16	3.55545e-14	2.48882e-13	N
ARHGAP18	6	129697290	130231370	1411	105	88005	7.7688	3.9618e-15	8.4634e-13	6.77072e-12	N
RALY	20	32381458	32870991	662	31	88005	7.6694	8.6371e-15	1.64009e-12	1.47608e-11	N
NPLOC4	17	79323913	79804138	1188	60	88005	7.5842	1.673e-14	2.85916e-12	2.85916e-11	N
ZBTB38	3	140843055	141368634	931	80	88005	7.4789	3.7461e-14	5.82008e-12	6.40208e-11	N
ARL16	17	79448224	79850954	1051	46	88005	7.3905	7.3141e-14	1.04165e-11	1.24998e-10	N
RASGEF1B	4	82147547	82593082	970	62	88005	7.1699	3.7514e-13	4.93165e-11	6.41114e-10	N
APH1B	15	63369749	63801325	934	66	88005	6.9769	1.5086e-12	1.84157e-10	2.5782e-09	N
RCBTB1	13	49906082	50359742	1286	50	88005	6.8863	2.8635e-12	3.26248e-10	4.89372e-09	N
RAB5B	12	56167697	56590467	391	38	88005	6.762	6.8029e-12	7.26635e-10	1.16262e-08	Y
HIST1H4D	6	25988938	26389304	1219	50	88005	6.7034	1.0182e-11	1.02359e-09	1.7401e-08	Y
AKAP6	14	32598479	33502268	1760	169	88005	6.6852	1.1531e-11	1.0948e-09	1.97065e-08	N
SNTG2	2	746554	1571401	2824	105	88005	6.5983	2.0799e-11	1.87082e-09	3.55455e-08	Y
TBX2	17	59277257	59686827	509	89	88005	6.5727	2.4699e-11	2.04681e-09	4.22106e-08	Y
HIST1H2AE	6	26017148	26417711	1285	54	88005	6.57	2.5151e-11	2.04681e-09	4.29831e-08	Y
ARID2	12	45923494	46501820	843	45	88005	6.4855	4.4231e-11	3.43594e-09	7.55908e-08	N
PGAP3	17	37627375	38044310	767	26	88005	6.4726	4.8161e-11	3.57857e-09	8.23071e-08	Y
ITGA7	12	55878352	56309821	570	47	88005	6.4503	5.5812e-11	3.97428e-09	9.53827e-08	N
FEN1	11	61360109	61764716	622	63	88005	6.4271	6.5052e-11	4.44695e-09	1.11174e-07	Y
LACTB	15	63213999	63634260	1017	63	88005	6.3842	8.6127e-11	5.66119e-09	1.47191e-07	N
SH3YL1	2	18136	464820	811	49	88005	6.338	1.164e-10	7.36769e-09	1.98928e-07	N
PPM1D	17	58477544	58943641	378	24	88005	6.3176	1.3286e-10	8.1092e-09	2.27058e-07	Y
SFXN3	10	102590996	103000998	533	72	88005	6.3042	1.4487e-10	8.53734e-09	2.47583e-07	N
TMEM258	11	61356602	61760085	618	60	88005	6.2678	1.8309e-10	1.043e-08	3.12901e-07	Y
MRPL43	10	102537579	102947272	557	80	88005	6.2399	2.1891e-10	1.20683e-08	3.74117e-07	N
NPC2	14	74742900	75160084	603	62	88005	6.0941	5.5029e-10	2.93889e-08	9.40446e-07	Y
EDC4	16	67706926	68118417	457	15	88005	6.0796	6.0236e-10	3.11949e-08	1.02943e-06	Y
SETBP1	18	42058849	42848475	1531	107	88005	5.9089	1.7225e-09	8.6581e-08	2.94375e-06	N
SYNDIG1L	14	74672596	75092805	705	68	88005	5.8149	3.0326e-09	1.46309e-07	5.18271e-06	Y
FBXL20	17	37208897	37758530	1020	29	88005	5.8122	3.082e-09	1.46309e-07	5.26714e-06	N
FAM189A2	9	71739287	72207372	1244	79	88005	5.7358	4.8522e-09	2.24119e-07	8.29241e-06	N
MYL6	12	56352045	56755366	428	31	88005	5.6884	6.4106e-09	2.88308e-07	1.09557e-05	Y
CCDC91	12	28143360	28903099	1790	40	88005	5.6493	8.0563e-09	3.53031e-07	1.37682e-05	Y
HIST1H4L	6	27640926	28041289	771	28	88005	5.6067	1.0312e-08	4.31418e-07	1.76232e-05	Y
HIST1H2BC	6	25913389	26324266	1148	43	88005	5.606	1.035e-08	4.31418e-07	1.76882e-05	Y
RPL19	17	37156536	37560980	757	45	88005	5.5474	1.45e-08	5.90012e-07	2.47805e-05	Y
RBM12	20	34036847	34452878	873	18	88005	5.4894	2.0168e-08	8.01561e-07	3.44671e-05	Y
CS	12	56465483	56894175	446	48	88005	5.4797	2.1307e-08	8.1394e-07	3.64137e-05	Y
LRPPRC	2	43913363	44423144	1408	78	88005	5.4786	2.1432e-08	8.1394e-07	3.66273e-05	Y
SEPT4	17	56397611	56818179	658	30	88005	5.4708	2.24e-08	8.32209e-07	3.82816e-05	N
ZFP2	5	178122899	178560213	1431	64	88005	5.4555	2.4418e-08	8.8788e-07	4.17304e-05	Y
HIST1H2AB	6	25833320	26233796	1076	40	88005	5.4449	2.5916e-08	9.22718e-07	4.42904e-05	Y
USP53	4	119933775	120416673	1360	31	88005	5.4233	2.9262e-08	1.02059e-06	5.00088e-05	Y
STK3	8	99266859	100154799	1143	56	88005	5.4137	3.0861e-08	1.05483e-06	5.27414e-05	Y
MCU	10	74251889	74847452	645	18	88005	5.3891	3.5401e-08	1.18628e-06	6.05003e-05	Y
PDXK	21	44938978	45382188	922	50	88005	5.3605	4.1505e-08	1.36408e-06	7.0932e-05	Y
ACTR8	3	53698959	54116229	787	65	88005	5.3532	4.3217e-08	1.39354e-06	7.38579e-05	N
P4HB	17	79601034	80018566	708	47	88005	5.3344	4.793e-08	1.5169e-06	8.19124e-05	N
TRIP11	14	92234243	92706484	1116	50	88005	5.3116	5.4335e-08	1.68834e-06	9.28585e-05	N
TJP2	9	71514875	72070124	1502	93	88005	5.2194	8.9743e-08	2.73876e-06	0.000153371	N
ST18	8	52823392	53522439	1513	99	88005	5.0929	1.7636e-07	5.20332e-06	0.000301399	N
ABCD4	14	74551980	74969767	889	57	88005	5.0926	1.7659e-07	5.20332e-06	0.000301792	Y
C1orf116	1	206991866	207408555	608	57	88005	5.0567	2.1334e-07	6.17963e-06	0.000364598	Y
NTNG1	1	107482540	108224477	1286	106	88005	5.0207	2.5747e-07	7.3336e-06	0.000440016	Y
HERC3	4	89313574	89829693	839	51	88005	5.009	2.736e-07	7.66529e-06	0.000467582	Y
RANGAP1	22	41440781	41882255	698	22	88005	4.9497	3.7157e-07	1.02421e-05	0.000635013	Y
ST7L	1	112866140	113362040	841	50	88005	4.9435	3.8359e-07	1.04056e-05	0.000655555	Y
HMGN4	6	26338572	26747165	1038	28	88005	4.9383	3.9397e-07	1.05202e-05	0.000673295	Y
C4orf3	4	120017574	120425600	1245	22	88005	4.9258	4.2016e-07	1.1047e-05	0.000718053	Y
DDIT4	10	73833677	74235797	642	27	88005	4.9185	4.3597e-07	1.1289e-05	0.000745073	N
SMDT1	22	42275695	42680288	785	29	88005	4.899	4.817e-07	1.22869e-05	0.000823225	Y
GPSM3	6	31958543	32363300	235	45	88005	4.8564	5.9755e-07	1.50178e-05	0.00102121	Y
NSF	17	44468035	45034830	383	35	88005	4.8203	7.1656e-07	1.77478e-05	0.0012246	Y
CWC15	11	94495787	94906776	895	70	88005	4.7886	8.3991e-07	2.05058e-05	0.00143541	Y
FRA10AC1	10	95227640	95662329	1053	90	88005	4.7581	9.7698e-07	2.35163e-05	0.00166966	Y
TFAM	10	59944903	60358990	1108	23	88005	4.7433	1.0511e-06	2.4949e-05	0.00179633	N
RABEP2	16	28715742	29137339	267	23	88005	4.734	1.1007e-06	2.57684e-05	0.0018811	Y
LHX3	9	138888096	139296955	914	106	88005	4.6409	1.7343e-06	4.0053e-05	0.00296392	Y
PSEN2	1	226857885	227283804	853	49	88005	4.5993	2.1194e-06	4.82941e-05	0.00362205	Y
GPM6A	4	176354088	177123842	1623	104	88005	4.5898	2.2179e-06	4.98736e-05	0.00379039	Y
KCNS2	8	99239250	99643025	494	64	88005	4.5762	2.3675e-06	5.25462e-05	0.00404606	Y
EXD2	14	69458194	69910737	775	56	88005	4.5452	2.7436e-06	6.0113e-05	0.00468881	Y
CYP2D6	22	42322501	42726883	769	27	88005	4.5347	2.8837e-06	6.23828e-05	0.00492824	Y
TMEM62	15	43225722	43677342	486	26	88005	4.5181	3.1204e-06	6.66595e-05	0.00533276	Y
ENOPH1	4	83151726	83582245	1013	73	88005	4.5144	3.1748e-06	6.69844e-05	0.00542573	Y
CHD7	8	61391321	61980587	1020	40	88005	4.5103	3.237e-06	6.74638e-05	0.00553203	Y
ZNF354A	5	177938522	178357703	1401	82	88005	4.4886	3.5846e-06	7.38082e-05	0.00612608	Y
ALYREF	17	79645711	80049464	509	54	88005	4.4815	3.7061e-06	7.54015e-05	0.00633372	Y
RPL17-C18orf32	18	46807548	47218935	1033	44	88005	4.4547	4.2002e-06	8.44487e-05	0.00717814	Y
DYNC1I2	2	172343919	172806668	975	46	88005	4.4235	4.8549e-06	9.52635e-05	0.00829702	Y
ACTN1	14	69140840	69646083	1077	95	88005	4.4213	4.9055e-06	9.52635e-05	0.0083835	Y
CHCHD7	8	56924315	57331178	901	28	88005	4.4202	4.9295e-06	9.52635e-05	0.00842452	Y
C17orf80	17	71028372	71445098	797	90	88005	4.4187	4.9655e-06	9.52635e-05	0.00848604	Y
POMP	13	29033141	29453094	823	76	88005	4.4165	5.0168e-06	9.52635e-05	0.00857371	Y
XRCC6	22	41817250	42260052	698	24	88005	4.4081	5.2147e-06	9.79332e-05	0.00891192	N
VSX1	20	24851521	25263015	1226	44	88005	4.3806	5.9166e-06	0.000109907	0.0101115	Y
ENDOD1	11	94622974	95065815	856	90	88005	4.3489	6.8404e-06	0.000125702	0.0116902	Y
ZNF555	19	2641433	3060472	883	97	88005	4.3428	7.0336e-06	0.000127877	0.0120204	Y
QSOX2	9	138898179	139337687	1039	102	88005	4.3293	7.4783e-06	0.000134531	0.0127804	Y
TKT	3	53058723	53490130	716	44	88005	4.3266	7.5708e-06	0.000134776	0.0129385	Y
COLGALT2	1	183698988	184206904	974	82	88005	4.3195	7.8202e-06	0.000137781	0.0133647	Y
GSTM4	1	109998698	110408123	670	82	88005	4.3121	8.0852e-06	0.000140996	0.0138176	Y
SFR1	10	105680059	106086143	719	48	88005	4.3083	8.2268e-06	0.000141329	0.0140596	Y
LACTB2	8	71349501	71781447	890	37	88005	4.3058	8.3184e-06	0.000141329	0.0142161	N
ACOT13	6	24467263	24905297	1159	79	88005	4.3046	8.3656e-06	0.000141329	0.0142968	Y
LYPD1	2	133202337	133629070	863	66	88005	4.3027	8.4351e-06	0.000141329	0.0144156	Y
TGFBR1	9	101667412	102116474	943	69	88005	4.2609	1.0182e-05	0.000168942	0.017401	N
GPR75-ASB3	2	53697430	54287170	1530	55	88005	4.2395	1.1201e-05	0.000182733	0.0191425	Y
CHRNA5	15	78657862	79087611	797	36	88005	4.239	1.1227e-05	0.000182733	0.0191869	Y
OLFM4	13	53402876	53826196	883	66	88005	4.2188	1.2281e-05	0.000198002	0.0209882	Y
ACYP1	14	75319924	75736181	598	32	88005	4.21	1.2768e-05	0.00020393	0.0218205	Y
COG1	17	70989070	71404646	827	87	88005	4.1923	1.3805e-05	0.000218451	0.0235927	Y
MORN1	1	2051719	2523190	841	104	88005	4.1896	1.3975e-05	0.000219113	0.0238833	Y
NFATC2IP	16	28762318	29177786	355	26	88005	4.1676	1.539e-05	0.000239105	0.0263015	Y
FTH1	11	61531757	61935132	804	72	88005	4.1638	1.5648e-05	0.000240923	0.0267424	Y
TRPM7	15	50649351	51179012	1314	37	88005	4.1589	1.5987e-05	0.000243944	0.0273218	Y
CABP5	19	48332640	48747311	1005	83	88005	4.1485	1.6729e-05	0.000253008	0.0285899	Y
PSENEN	19	36036478	36438056	785	52	88005	4.137	1.759e-05	0.000263696	0.0300613	Y
APLP1	19	36158806	36570699	774	58	88005	4.1332	1.789e-05	0.000265861	0.030574	Y
XPO6	16	27909297	28423281	604	59	88005	4.0949	2.1114e-05	0.000311067	0.0360838	Y
EEF2	19	3776054	4185477	655	74	88005	4.0826	2.2265e-05	0.000325221	0.0380509	Y
DCBLD2	3	98314814	98820566	1436	35	88005	4.0648	2.4041e-05	0.000348187	0.0410861	Y
CHAC2	2	53794929	54202320	1022	41	88005	4.0566	2.4901e-05	0.000357612	0.0425558	Y
SAV1	14	50900298	51335071	742	43	88005	4.0044	3.1081e-05	0.000441091	0.0531174	Y
PCDHGC5	5	140668808	141092546	906	54	88005	4.0033	3.123e-05	0.000441091	0.0533721	Y
MYCBPAP	17	48385745	48808863	848	83	88005	3.9885	3.3242e-05	0.00046566	0.0568106	Y
CRIPT	2	46644325	47052881	1006	57	88005	3.9824	3.4105e-05	0.000473865	0.0582854	Y
RNF26	11	119005210	119408024	408	38	88005	3.9686	3.6141e-05	0.000492938	0.061765	Y
ZNF3	7	99461470	99880171	612	34	88005	3.9675	3.6309e-05	0.000492938	0.0620521	Y
GSTM2	1	110010644	110426619	667	86	88005	3.9673	3.6343e-05	0.000492938	0.0621102	Y
HYKK	15	78599906	79029715	778	48	88005	3.9579	3.7809e-05	0.000508784	0.0646156	Y
PTPN23	3	47222383	47654931	417	23	88005	3.926	4.3187e-05	0.000576614	0.0738066	Y
LURAP1L	9	12574989	13023059	1369	71	88005	3.9238	4.3584e-05	0.000577404	0.0744851	Y
RDH16	12	57145215	57553158	627	42	88005	3.9205	4.418e-05	0.000580797	0.0755036	Y
RPP30	10	92431709	92868312	1104	50	88005	3.9155	4.51e-05	0.000588366	0.0770759	Y
TAF6	7	99504693	99917481	536	32	88005	3.913	4.5574e-05	0.000590045	0.077886	Y
ANKRD42	11	82704754	83167719	859	45	88005	3.8932	4.9456e-05	0.000635491	0.0845203	Y
MAGI2	7	77446374	79283121	4661	233	88005	3.8643	5.5713e-05	0.000710549	0.0952135	Y
TCP11	6	34885848	35309187	939	36	88005	3.8253	6.5296e-05	0.000826599	0.111591	Y
TMEM109	11	60481351	60890915	794	79	88005	3.8171	6.7514e-05	0.000848393	0.115381	Y
AP3B2	15	83128033	83578660	767	37	88005	3.8088	6.9833e-05	0.000871128	0.119345	Y
SS18L1	20	60518816	60957566	1103	67	88005	3.8063	7.0523e-05	0.000873361	0.120524	Y
PCDHB14	5	140403078	140805860	904	58	88005	3.8035	7.1319e-05	0.000876865	0.121884	Y
UBE2R2	9	33617162	34120401	1303	31	88005	3.8	7.2337e-05	0.000883028	0.123624	Y
THSD4	15	71207935	72275722	1969	145	88005	3.7978	7.2983e-05	0.000884595	0.124728	Y
ACVR2A	2	148402086	148888396	808	22	88005	3.7772	7.9302e-05	0.000954416	0.135527	Y
ZBTB48	1	6440051	6849340	788	46	88005	3.7644	8.3459e-05	0.00098174	0.142631	Y
SMAD3	15	67158036	67687533	1104	86	88005	3.7634	8.3801e-05	0.00098174	0.143216	Y
FASTKD5	20	2927165	3340532	897	47	88005	3.7623	8.4186e-05	0.00098174	0.143874	Y
ZNF521	18	22441888	23132214	1205	138	88005	3.7619	8.4329e-05	0.00098174	0.144118	Y
TRMT61A	14	103795509	104203410	764	27	88005	3.7607	8.4727e-05	0.00098174	0.144798	Y
PTAR1	9	72124438	72574916	854	69	88005	3.7598	8.5019e-05	0.00098174	0.145297	Y
ITPA	20	2989514	3404516	1009	40	88005	3.7575	8.5808e-05	0.0009842	0.146646	Y
PACSIN3	11	46999073	47408010	651	29	88005	3.7546	8.6825e-05	0.000989226	0.148384	Y
ESRRG	1	216476588	217511097	2532	177	88005	3.7443	9.0436e-05	0.00102354	0.154555	Y
SSBP4	19	18329679	18745372	740	72	88005	3.7414	9.1485e-05	0.0010286	0.156348	Y
GRAP2	22	40097086	40569347	382	31	88005	3.7392	9.2289e-05	0.00103086	0.157722	Y
CA14	1	150029554	150437478	653	16	88005	3.7246	9.7799e-05	0.00108531	0.167138	Y
CYB561A3	11	60916220	61329755	331	34	88005	3.6624	0.00012495	0.00137767	0.21354	Y
PCDHB11	5	140378916	140782618	887	58	88005	3.66	0.00012611	0.00138155	0.215522	Y
CPEB1	15	83011948	83516762	641	34	88005	3.6354	0.00013876	0.00151045	0.237141	Y
TMEM245	9	111577415	112082225	1492	53	88005	3.6296	0.00014191	0.00152582	0.242524	Y
GPC2	7	99567229	99974990	466	28	88005	3.6285	0.00014254	0.00152582	0.243601	Y
SLC8A3	14	70310934	70855787	1537	89	88005	3.6279	0.00014285	0.00152582	0.244131	Y
CHURC1	14	65181079	65610635	1107	68	88005	3.6124	0.0001517	0.00159662	0.259255	Y
CCNJ	10	97603159	98020627	931	62	88005	3.6111	0.00015245	0.00159662	0.260537	Y
AGPAT3	21	45085116	45607475	1095	53	88005	3.6093	0.00015351	0.00159662	0.262349	Y
PCDHB10	5	140371952	140775213	874	54	88005	3.6083	0.00015408	0.00159662	0.263323	Y
PCDHB13	5	140393509	140796993	894	54	88005	3.6082	0.00015415	0.00159662	0.263442	Y
CAPN10	2	241326133	241738526	1116	105	88005	3.6051	0.00015602	0.00160625	0.266638	Y
PCDHB12	5	140387914	140792143	896	55	88005	3.6031	0.00015723	0.00160756	0.268706	Y
STAG3	7	99575186	100012010	493	30	88005	3.6007	0.00015866	0.00160756	0.27115	Y
NTNG2	9	134837334	135318224	840	61	88005	3.5981	0.00016025	0.00160756	0.273867	Y
PPP1R16B	20	37234348	37751667	1208	65	88005	3.5974	0.00016073	0.00160756	0.274688	Y
GRB10	7	50457760	51061159	1754	63	88005	3.5972	0.00016085	0.00160756	0.274893	Y
TGFBR2	3	30447994	30935634	1124	105	88005	3.5884	0.00016635	0.00165286	0.284292	Y
ARRDC2	19	17911944	18324911	736	85	88005	3.5856	0.00016817	0.00166129	0.287403	Y
CEBPZ	2	37228772	37658740	1273	40	88005	3.5779	0.00017319	0.00170104	0.295982	Y
SLC16A6	17	66063167	66487405	963	80	88005	3.573	0.00017643	0.00172296	0.301519	Y
DESI1	22	41794032	42217079	645	16	88005	3.5698	0.00017859	0.00173415	0.30521	N
RP9	7	32934409	33349002	1014	42	88005	3.567	0.00018058	0.00174357	0.308611	Y
PRPF19	11	60458019	60874061	781	77	88005	3.5626	0.0001836	0.00175391	0.313772	Y
NRF1	7	129051555	129596922	1270	64	88005	3.5614	0.00018446	0.00175391	0.315242	Y
SOX5	12	23482438	24915383	2957	116	88005	3.561	0.00018473	0.00175391	0.315704	Y
NXNL1	19	17366234	17771725	894	94	88005	3.5466	0.00019513	0.00184242	0.333477	Y
ETNK1	12	22578076	23043608	738	71	88005	3.5374	0.00020202	0.00188952	0.345252	N
VPS45	1	149839350	150317505	566	22	88005	3.537	0.00020233	0.00188952	0.345782	Y
LBH	2	30254397	30682899	858	93	88005	3.5321	0.00020613	0.00191085	0.352276	Y
SPAG7	17	4662521	5071132	866	46	88005	3.5312	0.00020685	0.00191085	0.353507	Y
MPP5	14	67508012	68002778	1303	31	88005	3.5222	0.000214	0.00196069	0.365726	Y
GOT2	16	58541035	58968246	1436	56	88005	3.5215	0.00021454	0.00196069	0.366649	Y
CASC3	17	38096507	38528431	713	37	88005	3.5087	0.00022518	0.00204698	0.384833	Y
PCDHB16	5	140360980	140766710	869	50	88005	3.4994	0.00023314	0.00210813	0.398436	Y
ELP6	3	47337130	47755199	400	23	88005	3.4959	0.00023625	0.00211622	0.403751	Y
EFR3B	2	25064973	25582004	927	43	88005	3.4946	0.00023738	0.00211622	0.405682	Y
PCDHB8	5	140357371	140760081	853	50	88005	3.4942	0.00023775	0.00211622	0.406315	Y
PPP2R5A	1	212258879	212735205	1091	67	88005	3.4927	0.00023909	0.00211712	0.408605	Y
PCDHB5	5	140314800	140717704	898	49	88005	3.4898	0.00024166	0.00212885	0.412997	Y
ZBTB22	6	33082182	33485719	421	44	88005	3.4839	0.00024705	0.00216517	0.422208	Y
FAM193B	5	176746790	177181548	433	45	88005	3.4753	0.00025515	0.00222475	0.436051	Y
CCNL2	1	1121091	1534718	833	39	88005	3.4678	0.00026234	0.00227583	0.448339	Y
PIGH	14	67848225	68267017	961	78	88005	3.464	0.00026615	0.00229722	0.45485	Y
PER1	17	7843788	8259723	964	68	88005	3.4616	0.00026853	0.00230612	0.458918	Y
OST4	2	27093340	27494567	560	32	88005	3.4533	0.00027688	0.00236594	0.473188	Y
ETS1	11	128128656	128657453	1010	138	88005	3.4481	0.0002823	0.00240025	0.482451	Y
PUSL1	1	1043962	1447057	905	47	88005	3.4297	0.0003021	0.00255589	0.516289	Y
SIRT2	19	39169195	39590502	1080	58	88005	3.427	0.00030514	0.00256889	0.521484	Y
PCDHB4	5	140301581	140705201	895	48	88005	3.4232	0.00030939	0.00258117	0.528748	Y
ZMAT3	3	178535011	178990067	979	46	88005	3.423	0.00030962	0.00258117	0.529141	Y
PLD3	19	40654302	41084392	697	61	88005	3.4129	0.00032136	0.00266604	0.549204	Y
DDX41	5	176738578	177143967	444	48	88005	3.4078	0.00032749	0.00269176	0.55968	Y
ATRAID	2	27234899	27640046	543	36	88005	3.4077	0.00032761	0.00269176	0.559885	Y
DVL1	1	1070658	1484509	877	46	88005	3.3975	0.00033996	0.00276826	0.580992	Y
B3GALT6	1	967629	1370421	1005	56	88005	3.397	0.00034068	0.00276826	0.582222	Y
PDE9A	21	43873862	44395619	1657	92	88005	3.3961	0.00034178	0.00276826	0.584102	Y
ARFRP1	20	62129995	62539365	1183	66	88005	3.3899	0.00034961	0.00281832	0.597483	Y
FAM132A	1	977826	1382102	978	51	88005	3.3872	0.00035306	0.00283277	0.60338	Y
TRIM33	1	114735399	115253781	974	53	88005	3.3824	0.0003593	0.00285864	0.614044	Y
VEGFA	6	43537946	43954224	746	108	88005	3.3821	0.00035963	0.00285864	0.614608	Y
PREB	2	27153624	27557542	569	29	88005	3.3779	0.00036525	0.00288987	0.624212	Y
MRPS12	19	39221348	39623660	1023	62	88005	3.338	0.00042197	0.00332326	0.721147	Y
UEVLD	11	18351156	18810293	1103	69	88005	3.3331	0.00042949	0.00336697	0.733998	Y
PMM1	22	41772890	42185871	614	13	88005	3.3245	0.00044283	0.00345569	0.756796	Y
PAPPA2	1	176232307	177014737	1311	62	88005	3.3222	0.00044661	0.00346935	0.763256	Y
RASA3	13	114547194	115098095	1182	59	88005	3.3207	0.00044903	0.00347236	0.767392	Y
XPNPEP3	22	41053085	41528823	721	28	88005	3.312	0.00046323	0.00356604	0.79166	Y
RGS3	9	116007009	116560023	1411	72	88005	3.2874	0.00050551	0.00386577	0.863917	N
KANK3	19	8187468	8608146	1096	107	88005	3.2868	0.00050669	0.00386577	0.865933	Y
AAGAB	15	67293013	67747536	831	49	88005	3.2648	0.00054773	0.00416031	0.936071	Y
TRIM2	4	153873650	154460474	1261	112	88005	3.2571	0.00056273	0.00425533	0.961706	Y
DHX35	20	37390981	37868366	964	49	88005	3.2513	0.00057449	0.00432513	0.981803	Y
XRCC3	14	103963945	104381823	779	31	88005	3.2439	0.00058957	0.00441919	1	Y
RNF123	3	49526950	49958962	555	23	88005	3.2393	0.00059911	0.00447109	1	Y
SLC4A1AP	2	27686338	28117847	542	26	88005	3.2354	0.00060741	0.00451332	1	Y
GABARAP	17	6943738	7345753	600	84	88005	3.2322	0.00061429	0.00454468	1	Y
KANSL2	12	48846994	49276035	869	49	88005	3.2298	0.00061935	0.00456237	1	Y
DNAJC27	2	24966505	25394963	943	40	88005	3.222	0.00063658	0.00466916	1	Y
SYNPR	3	63063914	63802597	2020	126	88005	3.2151	0.00065207	0.00474208	1	Y
STOX2	4	184626509	185144679	1012	131	88005	3.2151	0.00065198	0.00474208	1	Y
CCDC24	1	44257280	44662200	709	53	88005	3.2131	0.00065653	0.00475428	1	Y
SLC1A7	1	53352855	53808304	1126	60	88005	3.2105	0.00066258	0.00476668	1	Y
AP4S1	14	31294312	31765656	724	48	88005	3.2094	0.00066514	0.00476668	1	Y
FAM63B	15	58863393	59349754	764	35	88005	3.2087	0.00066661	0.00476668	1	Y
ALDH1L1	3	125622404	126100029	1490	59	88005	3.1974	0.00069346	0.00493801	1	Y
REEP6	19	1291165	1697924	489	89	88005	3.187	0.00071872	0.00509665	1	Y
ZFR2	19	3604022	4069027	802	98	88005	3.1793	0.00073815	0.0052128	1	Y
THY1	11	119088655	119494246	521	41	88005	3.1762	0.00074609	0.00524719	1	Y
SRPR	11	125932814	126338877	745	90	88005	3.1744	0.00075075	0.00525833	1	Y
ADAMTSL5	19	1305017	1713188	486	91	88005	3.1694	0.00076389	0.00532852	1	Y
MAD2L1	4	120780577	121188013	850	51	88005	3.1414	0.00084058	0.00583964	1	Y
SLC35C1	11	45625623	46034568	854	57	88005	3.1332	0.00086468	0.00598275	1	Y
PLD2	17	4510396	4926727	826	53	88005	3.1125	0.0009277	0.0063929	1	Y
GAA	17	77875339	78293680	1129	111	88005	3.0935	0.00098905	0.0067883	1	Y
EIF2B4	2	27387219	27793324	595	27	88005	3.0704	0.0010687	0.00729968	1	Y
PSMB6	17	4499439	4901798	788	53	88005	3.0695	0.0010721	0.00729968	1	Y
SIRT1	10	69444427	69878147	865	27	88005	3.0673	0.0010801	0.00732496	1	Y
DUSP28	2	241299471	241703431	1101	97	88005	3.0644	0.0010904	0.00736559	1	Y
DPY19L3	19	32696655	33176799	1140	59	88005	3.0602	0.001106	0.00744155	1	Y
NUCB2	11	17081884	17571510	854	68	88005	3.0562	0.0011207	0.00751089	1	Y
FAHD2B	2	97549320	97960603	341	20	88005	3.0456	0.0011611	0.00771766	1	Y
YAF2	12	42350906	42832154	939	26	88005	3.0446	0.0011651	0.00771766	1	Y
MYL9	20	34969887	35378226	337	56	88005	3.0465	0.0011577	0.00771766	1	Y
TRIM37	17	56859999	57384266	703	30	88005	3.0364	0.001197	0.00789835	1	Y
UNC119B	12	120948238	121361443	1057	45	88005	3.0289	0.0012274	0.00806779	1	Y
TMEM80	11	495591	905028	1038	68	88005	3.0276	0.0012324	0.00806962	1	Y
TMEM106B	7	12050848	12476890	1514	51	88005	3.0226	0.001253	0.00817319	1	Y
NUDT3	6	34054971	34560457	997	53	88005	3.0084	0.0013131	0.00850033	1	Y
ZNF410	14	74153318	74598991	1254	33	88005	3.0094	0.0013089	0.00850033	1	Y
NAAA	4	76631808	77062166	1183	44	88005	2.9928	0.0013822	0.00891389	1	Y
MEDAG	13	31280312	31699709	1020	115	88005	2.9648	0.0015144	0.00972974	1	Y
UQCR11	19	1397154	1805483	458	106	88005	2.9543	0.001567	0.01003	1	Y
ANKRD9	14	102773179	103176128	967	38	88005	2.9514	0.0015817	0.0100863	1	Y
SAAL1	11	17901890	18327638	899	50	88005	2.9479	0.0015998	0.0101638	1	Y
NKTR	3	42442147	42890233	808	57	88005	2.9459	0.0016099	0.0101901	1	Y
USF2	19	35559896	35970724	985	104	88005	2.9376	0.0016538	0.0104293	1	Y
GPR155	2	175096299	175551816	635	49	88005	2.9326	0.0016808	0.0105606	1	Y
EIF4A3	17	77909013	78320982	1060	96	88005	2.9232	0.0017323	0.0108443	1	Y
RPS15	19	1238363	1640494	468	86	88005	2.9151	0.001778	0.0110898	1	Y
RAD54B	8	95184188	95687343	1377	50	88005	2.8991	0.0018711	0.0116057	1	Y
FAM103A1	15	83454955	83859809	752	35	88005	2.8986	0.0018743	0.0116057	1	Y
SNX32	11	65401305	65821578	759	40	88005	2.8916	0.0019166	0.0118248	1	N
GPHN	14	66774125	67848525	2830	16	88005	2.8899	0.0019267	0.0118444	1	Y
FIBP	11	65451211	65856010	744	43	88005	2.8876	0.0019413	0.0118913	1	N
C5orf30	5	102394442	102814361	760	23	88005	2.8803	0.0019866	0.0121254	1	Y
GRAMD1B	11	123125191	123698478	1465	145	88005	2.8685	0.0020621	0.0125414	1	Y
HP1BP3	1	20869170	21313808	966	51	88005	2.8668	0.0020735	0.012566	1	Y
PXK	3	58118617	58611815	1260	39	88005	2.8517	0.002174	0.0131285	1	Y
COX5B	2	98062521	98464657	362	24	88005	2.8488	0.0021944	0.013205	1	Y
LRP8	1	53508036	53993821	1185	94	88005	2.8465	0.0022101	0.0132528	1	Y
RPS15A	16	18594277	19001656	350	21	88005	2.8453	0.0022187	0.0132579	1	Y
PCGF6	10	104862553	105310891	718	50	88005	2.8421	0.0022409	0.0133439	1	Y
AKT2	19	40536224	40991443	918	51	88005	2.8302	0.0023259	0.013802	1	Y
ZNF644	1	91180855	91687812	1184	70	88005	2.8279	0.0023425	0.0138046	1	N
CD82	11	44387141	44841339	1120	119	88005	2.8283	0.0023395	0.0138046	1	Y
BTRC	10	102913790	103517078	872	41	88005	2.8252	0.0023622	0.0138528	1	Y
CFL1	11	65422282	65825804	749	42	88005	2.8246	0.0023669	0.0138528	1	N
CCDC66	3	56391184	56855864	1345	46	88005	2.8197	0.0024033	0.0140179	1	Y
MYPN	10	69665874	70171774	1252	48	88005	2.8183	0.0024138	0.0140312	1	Y
BCAS2	1	114910178	115324265	762	21	88005	2.8157	0.0024338	0.0140995	1	Y
CDKN1B	12	12670302	13075305	615	98	88005	2.8116	0.0024645	0.0142292	1	Y
KIAA0586	14	58694103	59215549	716	81	88005	2.7972	0.0025771	0.0148292	1	Y
SH3GLB1	1	86970253	87413867	954	40	88005	2.7935	0.002607	0.0149509	1	Y
SDR42E1	16	81831251	82245093	1352	96	88005	2.788	0.0026514	0.0151547	1	Y
TACC2	10	123548689	124214057	1716	107	88005	2.7863	0.002666	0.0151873	1	Y
RPL7L1	6	42647354	43057627	820	49	88005	2.7819	0.002702	0.0153352	1	Y
ACADSB	10	124568429	125017806	875	67	88005	2.781	0.0027099	0.0153352	1	Y
PAFAH1B2	11	116815000	117248889	1229	37	88005	2.7649	0.0028466	0.0160556	1	Y
C11orf68	11	65484281	65886531	712	46	88005	2.7624	0.0028691	0.0161292	1	N
NASP	1	45849660	46284578	693	20	88005	2.7609	0.002882	0.0161383	1	Y
AP1G1	16	71562903	72043006	1042	30	88005	2.7601	0.0028896	0.0161383	1	Y
PDHB	3	58213357	58619579	1124	34	88005	2.7525	0.0029568	0.0164108	1	Y
MTRF1	13	41590505	42037731	662	47	88005	2.7524	0.0029576	0.0164108	1	Y
PIANP	12	6602957	7010009	665	71	88005	2.7497	0.0029828	0.0164971	1	N
CNTN5	11	98691706	100429616	4831	209	88005	2.7426	0.003048	0.0168033	1	Y
SDCCAG3	9	139096374	139505054	884	67	88005	2.7404	0.003068	0.0168592	1	Y
MMP16	8	88849460	89539717	1463	50	88005	2.7391	0.0030801	0.0168714	1	Y
PAQR3	4	79636364	80060582	819	33	88005	2.7298	0.0031683	0.0172991	1	Y
CCDC88B	11	63907690	64325006	536	41	88005	2.7279	0.003187	0.0173458	1	Y
AKAP5	14	64732217	65141221	792	38	88005	2.7205	0.003259	0.0176814	1	Y
TAF5	10	104927724	105348822	654	49	88005	2.7043	0.0034225	0.0185097	1	Y
XYLT2	17	48223393	48640512	907	92	88005	2.7016	0.00345	0.0185995	1	Y
TFCP2	12	51287539	51766926	1076	43	88005	2.6909	0.0035635	0.019151	1	Y
SLC37A4	11	118695061	119101616	705	63	88005	2.6795	0.0036861	0.0197478	1	Y
PPEF2	4	76581025	77023681	1064	46	88005	2.6734	0.0037541	0.020031	1	Y
DOCK8	9	14865	665259	1571	84	88005	2.6727	0.0037624	0.020031	1	N
C1orf123	1	53479771	53886289	1106	71	88005	2.6644	0.0038564	0.0204677	1	Y
LRRN3	7	110531062	110965510	695	36	88005	2.6632	0.0038696	0.0204741	1	Y
CLEC2L	7	139008674	139429731	801	52	88005	2.6481	0.0040471	0.0213425	1	Y
RPL7	8	74002874	74405869	966	85	88005	2.6472	0.0040587	0.0213425	1	Y
TXNL4B	16	71918756	72328215	983	42	88005	2.6378	0.0041725	0.0218736	1	Y
RIT2	18	40123183	40895676	1782	66	88005	2.632	0.0042446	0.0221836	1	Y
ARHGAP26	5	141949881	142808572	1533	123	88005	2.6273	0.0043034	0.0224223	1	Y
RPL7A	9	136015069	136418280	1162	58	88005	2.6216	0.0043757	0.0227297	1	Y
TMEM123	11	102067056	102523775	976	76	88005	2.6185	0.0044155	0.0228603	1	Y
IGF1	12	102589645	103075563	1068	58	88005	2.6176	0.0044276	0.0228603	1	N
SURF1	9	136018660	136423361	1155	56	88005	2.6135	0.0044808	0.0230653	1	Y
CDC34	19	331720	742087	1008	151	88005	2.6118	0.0045034	0.023112	1	Y
CD47	3	107561941	108009935	1029	51	88005	2.6008	0.0046506	0.023725	1	Y
ZNF506	19	19696648	20132560	1035	61	88005	2.6012	0.004645	0.023725	1	Y
COL24A1	1	85994916	86822121	2038	79	88005	2.5936	0.0047488	0.0240109	1	Y
PAX6	11	31606340	32039509	581	40	88005	2.5944	0.0047379	0.0240109	1	N
MARVELD3	16	71460056	71875868	740	27	88005	2.5937	0.0047476	0.0240109	1	Y
KCNMB2	3	178054086	178762217	1574	90	88005	2.5846	0.0048743	0.0245728	1	Y
GDI2	10	5607186	6055512	1293	103	88005	2.5808	0.004929	0.0247755	1	Y
C19orf44	19	16407187	16832180	791	47	88005	2.5793	0.0049496	0.0248061	1	Y
MRPL33	2	27794584	28202608	499	22	88005	2.5665	0.0051372	0.0255217	1	Y
NUDT12	5	102684556	103098493	614	65	88005	2.5667	0.0051332	0.0255217	1	Y
UNC45A	15	91273410	91697323	984	70	88005	2.5684	0.0051089	0.0255217	1	Y
HSPA2	14	64807186	65209955	773	37	88005	2.5649	0.0051608	0.0255647	1	Y
REV3L	6	111420234	112004421	1074	42	88005	2.5611	0.0052167	0.0257669	1	Y
MTHFS	15	79935889	80389627	1104	81	88005	2.5551	0.0053086	0.0261452	1	Y
NIP7	16	69173415	69577014	680	41	88005	2.5528	0.0053425	0.0262366	1	Y
DHODH	16	71842643	72259316	999	38	88005	2.5506	0.0053773	0.0263318	1	Y
PIGG	4	292989	733320	1093	44	88005	2.5349	0.0056241	0.0274292	1	Y
LUC7L2	7	138825105	139308203	879	42	88005	2.5343	0.0056335	0.0274292	1	Y
TMEM69	1	45953847	46360110	696	16	88005	2.5301	0.0057018	0.0274815	1	Y
RYBP	3	72223744	72695774	861	120	88005	2.5281	0.0057348	0.0274815	1	Y
IRF7	11	412555	815999	1037	57	88005	2.5267	0.0057568	0.0274815	1	Y
FAR2	12	29101936	29688549	1669	51	88005	2.5308	0.00569	0.0274815	1	Y
SPRYD7	13	50286842	50710626	864	40	88005	2.5274	0.0057454	0.0274815	1	Y
NEDD4	15	55919120	56485835	1525	68	88005	2.5295	0.0057114	0.0274815	1	Y
KIF22	16	29601383	30016706	350	31	88005	2.527	0.0057522	0.0274815	1	Y
ID2	2	8622113	9024583	715	89	88005	2.5188	0.0058881	0.02803	1	Y
KCNN3	1	154469938	155042754	907	95	88005	2.5152	0.0059487	0.0282398	1	Y
RPS6KB2	11	66995935	67402879	553	37	88005	2.505	0.006122	0.028982	1	Y
IFT88	13	20940585	21465576	1174	52	88005	2.5035	0.0061481	0.0290251	1	Y
ST20-MTHFS	15	79935889	80415448	1157	80	88005	2.5004	0.0062033	0.0292051	1	Y
PRRT2	16	29623409	30027202	355	30	88005	2.4933	0.006328	0.0297103	1	Y
RAB3B	1	52173628	52656436	641	35	88005	2.483	0.006514	0.0303639	1	Y
FAM19A4	3	68580915	69181761	974	46	88005	2.4831	0.0065118	0.0303639	1	Y
BMPR1A	10	88316396	88884945	1292	75	88005	2.4826	0.0065205	0.0303639	1	Y
GSTM1	1	110030418	110440828	663	91	88005	2.4815	0.0065418	0.0303646	1	Y
MYO16	13	109048500	110060355	2951	183	88005	2.4807	0.0065562	0.0303646	1	Y
SLC9A9	3	142784063	143767373	2313	170	88005	2.4778	0.0066098	0.0305301	1	Y
PON2	7	94834174	95264636	896	67	88005	2.476	0.006644	0.0306054	1	Y
AS3MT	10	104429183	104861656	929	30	88005	2.4716	0.0067259	0.0308994	1	Y
CDC123	10	12037961	12492589	991	89	88005	2.4656	0.0068386	0.0313329	1	Y
HPS5	11	18100217	18543751	1174	67	88005	2.4604	0.0069397	0.0317111	1	Y
PARP8	5	49761733	50342356	996	40	88005	2.4553	0.0070387	0.0319384	1	Y
FAM175B	10	126290354	126725239	848	55	88005	2.4557	0.0070302	0.0319384	1	Y
FGFR1OP2	12	26891305	27319581	1057	56	88005	2.4549	0.0070455	0.0319384	1	Y
UBP1	3	33229828	33681897	877	30	88005	2.4457	0.007229	0.0326835	1	Y
NOS3	7	150488144	150911687	840	78	88005	2.4395	0.0073529	0.0331219	1	Y
IKZF5	10	124550322	124968366	850	55	88005	2.438	0.0073841	0.0331219	1	Y
NEUROD4	12	55213729	55623801	1142	34	88005	2.438	0.0073834	0.0331219	1	Y
BCAN	1	156411740	156829324	705	64	88005	2.4363	0.0074197	0.0331944	1	Y
CBX7	22	39326777	39748661	1014	81	88005	2.4339	0.0074695	0.03333	1	Y
PMVK	1	154697208	155109484	661	84	88005	2.429	0.0075709	0.0336069	1	Y
RPL26	17	8080834	8486565	736	52	88005	2.4295	0.0075604	0.0336069	1	Y
CADPS	3	62184021	63061064	1787	120	88005	2.4245	0.0076653	0.0339248	1	Y
C7orf55-LUC7L2	7	138825878	139308203	878	39	88005	2.4237	0.0076822	0.0339248	1	Y
TMEFF2	2	192570615	193259645	973	94	88005	2.4226	0.0077044	0.0339351	1	Y
PLCE1	10	95553746	96288149	1088	63	88005	2.419	0.0077823	0.0341901	1	Y
CLIP1	12	122555981	123107179	823	28	88005	2.415	0.0078666	0.0344718	1	Y
RBM11	21	15388466	15800693	1594	76	88005	2.4132	0.0079059	0.0345555	1	Y
MUC5AC	11	942474	1362465	1067	68	88005	2.4106	0.0079622	0.0347128	1	Y
SH2D5	1	20846225	21259133	914	61	88005	2.4074	0.0080325	0.0348415	1	Y
CDH7	18	63217488	63748175	1338	41	88005	2.4075	0.008031	0.0348415	1	Y
GANAB	11	62192298	62614198	540	54	88005	2.4056	0.0080725	0.0349263	1	Y
NHLH2	1	116178998	116583747	1032	55	88005	2.4033	0.0081249	0.0350643	1	Y
EIF2A	3	150064465	150503803	815	66	88005	2.3995	0.008208	0.0353337	1	Y
CDIPT	16	29669678	30074801	373	28	88005	2.398	0.0082425	0.0353575	1	Y
SLC25A17	22	40965636	41415403	644	24	88005	2.3974	0.0082549	0.0353575	1	Y
TM7SF3	12	26924503	27367360	1117	53	88005	2.3963	0.0082799	0.0353759	1	Y
AASDHPPT	11	105748292	106169419	832	26	88005	2.3921	0.0083754	0.0356074	1	N
PDE8A	15	85323744	85882376	1338	66	88005	2.3921	0.0083772	0.0356074	1	Y
TXNDC11	16	11572939	12036707	1064	97	88005	2.3912	0.0083966	0.0356074	1	Y
BRWD1	21	40356102	40885745	1235	47	88005	2.3873	0.0084866	0.0359	1	Y
R3HCC1	8	22945442	23353792	1011	84	88005	2.3852	0.0085354	0.0359728	1	Y
GPR12	13	27129337	27534922	1191	95	88005	2.3847	0.0085459	0.0359728	1	Y
KRT18	12	53142655	53546690	1018	77	88005	2.3823	0.0086021	0.0360381	1	Y
DUS1L	17	79815748	80223697	787	26	88005	2.3822	0.0086036	0.0360381	1	Y
THNSL1	10	25105508	25515593	829	62	88005	2.3809	0.0086343	0.0360783	1	Y
CUL1	7	148195631	148698202	723	72	88005	2.3791	0.0086781	0.0360848	1	Y
DHRS1	14	24559804	24969039	1019	72	88005	2.3791	0.0086778	0.0360848	1	Y
ARL4A	7	12526452	12930559	1252	91	88005	2.3768	0.0087325	0.0362229	1	Y
RHEB	7	150963098	151417010	941	99	88005	2.3746	0.0087841	0.0363487	1	Y
CHST3	10	73524120	73973322	1033	67	88005	2.3736	0.0088088	0.0363629	1	Y
RGS11	16	118300	525941	738	75	88005	2.372	0.0088464	0.0364301	1	Y
CDC42BPA	1	226977566	227706193	2381	36	88005	2.3633	0.0090569	0.0372073	1	Y
KRIT1	7	91628283	92075414	516	26	88005	2.3605	0.0091263	0.037313	1	Y
RALGDS	9	135773107	136224607	1153	91	88005	2.3608	0.0091183	0.037313	1	Y
PLEKHA5	12	19082626	19729334	1797	64	88005	2.3523	0.0093292	0.0380516	1	Y
AP2A2	11	725809	1212245	983	65	88005	2.3387	0.0096748	0.0393672	1	Y
KLHL2	4	165928770	166444308	1288	74	88005	2.3343	0.009789	0.0397373	1	Y
RPF2	6	111103274	111547299	1125	33	88005	2.3252	0.010031	0.0406232	1	Y
TCP11L2	12	106496570	106941365	836	55	88005	2.3221	0.010113	0.0407621	1	Y
CDH24	14	23316270	23726747	663	82	88005	2.3229	0.010093	0.0407621	1	Y
GRM5	11	88037256	88996846	2233	67	88005	2.3199	0.010172	0.0409034	1	Y
UQCRH	1	46569324	46982448	698	40	88005	2.3152	0.010301	0.0413249	1	Y
BAZ2B	2	159975490	160673059	1967	58	88005	2.3022	0.010662	0.042673	1	Y
ZSCAN22	19	58638385	59053712	790	63	88005	2.2992	0.010746	0.0429087	1	Y
BUB3	10	124713760	125124886	832	66	88005	2.2982	0.010774	0.0429202	1	Y
EFCAB12	3	128920164	129347494	844	39	88005	2.2905	0.010995	0.0436987	1	Y
HSBP1L1	18	77524582	77930822	1016	43	88005	2.2887	0.011047	0.0438035	1	Y
CRYBG3	3	97340537	97863830	871	50	88005	2.2806	0.011286	0.0445445	1	Y
SKA2	17	56987308	57432800	568	23	88005	2.2809	0.011276	0.0445445	1	Y
PPP2R1B	11	111397632	111837169	427	25	88005	2.2764	0.011411	0.0447985	1	Y
LGMN	14	92970152	93415047	918	89	88005	2.2758	0.011429	0.0447985	1	Y
CNP	17	39918737	40329754	642	31	88005	2.2758	0.011429	0.0447985	1	Y
KCTD9	8	25085363	25515984	876	55	88005	2.274	0.011484	0.0449111	1	Y
DNMT3A	2	25251421	25765459	623	75	88005	2.2731	0.011512	0.0449178	1	Y
C5orf63	5	126178250	126609184	773	26	88005	2.2686	0.011647	0.0453411	1	Y
CHID1	11	667859	1115058	993	75	88005	2.2624	0.011835	0.045864	1	Y
TRMT1	19	13015714	13427573	570	74	88005	2.263	0.011817	0.045864	1	Y
SLC25A35	17	7991082	8398709	785	49	88005	2.259	0.011941	0.0460658	1	Y
SPAG5	17	26704583	27126056	431	43	88005	2.2597	0.011919	0.0460658	1	Y
NOP9	14	24569075	24977379	1035	67	88005	2.2571	0.012002	0.0461969	1	Y
NES	1	156438555	156847189	687	57	88005	2.2489	0.01226	0.0467686	1	Y
RWDD1	6	116692583	117114438	821	44	88005	2.2514	0.01218	0.0467686	1	Y
RPS12	6	132935708	133342007	1165	62	88005	2.2497	0.012234	0.0467686	1	Y
WNK4	17	40732632	41149084	360	41	88005	2.2497	0.012233	0.0467686	1	Y
GMEB1	1	28795234	29242115	723	43	88005	2.2469	0.012325	0.0468076	1	Y
CPSF7	11	60970120	61397464	321	33	88005	2.2471	0.012316	0.0468076	1	Y
MBD4	3	128949787	129359022	850	34	88005	2.2442	0.012411	0.0470297	1	Y
LHX4	1	179999433	180444188	1029	56	88005	2.2386	0.012591	0.0474756	1	Y
GRHPR	9	37222693	37636990	745	56	88005	2.238	0.012612	0.0474756	1	Y
EEF1G	11	62127073	62541460	569	52	88005	2.2389	0.012582	0.0474756	1	Y
GSTP1	11	67151066	67554125	680	50	88005	2.2344	0.012727	0.0478032	1	Y
ANKRD16	10	5703593	6131860	1185	96	88005	2.2308	0.012848	0.0480539	1	Y
NDUFV1	11	67174323	67580012	676	49	88005	2.2307	0.01285	0.0480539	1	Y
SCD	10	101906772	102324588	800	35	88005	2.2295	0.012892	0.0481057	1	Y
TOE1	1	45605342	46009650	618	20	88005	2.2264	0.012993	0.048377	1	Y
ADCYAP1R1	7	30892076	31351093	907	106	88005	2.221	0.013175	0.048948	1	N
MARK1	1	220501568	221037799	1219	53	88005	2.2195	0.013226	0.0490309	1	Y
CINP	14	102614619	103029253	968	35	88005	2.2181	0.013273	0.0490986	1	Y
ASPM	1	196853257	197315824	711	29	88005	2.2163	0.013335	0.0492008	1	Y
SH2D3C	9	130300596	130741048	691	61	88005	2.2148	0.013387	0.0492008	1	Y
RRAS2	11	14099466	14586052	729	48	88005	2.2152	0.013372	0.0492008	1	Y
