# Supplementary material for: Analysis of genetic networks regulating refractive eye development in collaborative cross progenitor strain mice reveals new genes and pathways underlying human myopia
Source: BMC Med Genomics. 2019 Jul 30;12:113. doi: 10.1186/s12920-019-0560-1 (PMC6668126; doi:10.1186/s12920-019-0560-1)
Supplement: Supplementary file 10 — Table S23. List of mouse genes displaying significant association with refractive error in both UK Biobank and CREAM cohorts, and whose expression correlates with baseline refractive error in mice (Blue identifies PBonferroni < 0.05 in both cohorts). Table S24. List of mouse genes displaying significant association with refractive error in both UK Biobank and CREAM cohorts, and whose expression correlates with susceptibility to myopia in mice (Blue identifies PBonferroni < 0.05 in both cohorts). Table S25. Biological processes significantly associated with genes linked to refractive error in UK Biobank and CREAM cohorts, and whose expression correlates with baseline refractive error in mice (BP, biological process). Table S26. Biological processes significantly associated with genes linked to refractive error in UK Biobank and CREAM cohorts, and whose expression correlates with susceptibility to myopia in mice (BP, biological process). Table S27. Canonical signaling pathways significantly associated with genes linked to refractive error in UK Biobank and CREAM cohorts, and whose expression correlates with baseline refractive error in mice. Table S28. Canonical signaling pathways significantly associated with genes linked to refractive error in UK Biobank and CREAM cohorts, and whose expression correlates with susceptibility to myopia in mice. (XLSX 91 kb) [file 12920_2019_560_MOESM10_ESM.xlsx]

## Sheet: Table S23
Table S23. List of mouse genes displaying significant association with refractive error in both UK Biobank and CREAM cohorts, and whose expression correlates with baseline refractive error in mice (Blue identifies PBonferroni < 0.05 in both cohorts)
				UK Biobank							CREAM
Gene ID (Bold, localized in known QTLs)	Chromosome	Start	End	NSNPS	NPARAM	N	ZSTAT	P-value	FDR-adjusted P-value	Bonferroni-adjusted P-value	NSNPS	NPARAM	N	ZSTAT	P-value	FDR-adjusted P-value	Bonferroni-adjusted P-value	Novel gene (Yes/No)
AQR	15	34948552	35461995	1113	100	88005	17.251	5.5247e-67	1.11986e-63	1.11986e-63	1685	123	144956	15.589	4.3381e-55	8.79333e-52	8.79333e-52	N
PRSS56	2	233185173	233590426	795	80	88005	15.543	8.867e-55	8.9867e-52	1.79734e-51	1476	106	142455	12.891	2.5143e-38	2.54824e-35	5.09649e-35	N
VIPR2	7	158620866	159137649	1224	71	88005	10.029	5.6961e-24	3.84866e-21	1.1546e-20	1784	76	130042	8.3885	2.4629e-17	7.13185e-15	4.9923e-14	N
GGACT	13	100982418	101441046	758	56	88005	9.5738	5.1534e-22	2.61149e-19	1.04459e-18	1147	72	145078	9.0111	1.0202e-19	5.16986e-17	2.06795e-16	N
ANKRD34C	15	79375146	79790581	883	73	88005	8.574	4.9961e-18	2.02542e-15	1.01271e-14	1320	89	144081	6.8504	3.682e-12	3.55401e-10	7.46341e-09	N
ANTXR2	4	80622771	81194626	1365	61	88005	8.4214	1.8599e-17	6.28336e-15	3.77002e-14	1759	62	144304	7.3085	1.351e-13	1.8816e-11	2.73848e-10	N
PRKG2	4	81808643	82336271	865	46	88005	8.3069	4.91e-17	1.4218e-14	9.95257e-14	1132	58	139249	9.7315	1.1064e-22	7.47558e-20	2.24267e-19	N
DNAH9	17	11301748	12073065	1413	120	88005	8.1769	1.4563e-16	3.6899e-14	2.95192e-13	2076	142	142398	5.5206	1.6894e-08	8.78055e-07	3.42441e-05	N
ZNF652	17	47166568	47639835	871	72	88005	8.0818	3.192e-16	7.18909e-14	6.47018e-13	1366	97	144935	3.6762	0.00011839	0.00220162	0.239977	N
TMED3	15	79403404	79875802	1011	86	88005	7.9969	6.3793e-16	1.29308e-13	1.29308e-12	1626	102	144624	4.6852	1.3981e-06	4.35992e-05	0.00283395	N
ARHGAP18	6	129697290	130231370	1411	105	88005	7.7688	3.9618e-15	7.30052e-13	8.03057e-12	2080	123	145733	8.8553	4.1732e-19	1.55805e-16	8.45908e-16	N
CR1	1	207469473	208015110	1002	50	88005	7.752	4.5244e-15	7.64247e-13	9.17096e-12	1372	57	145750	3.6351	0.00013896	0.00249267	0.281672	N
RASA2	3	141005891	141534186	986	85	88005	7.4757	3.8401e-14	5.55992e-12	7.78388e-11	1448	109	143720	8.8441	4.6119e-19	1.55805e-16	9.34832e-16	N
HGS	17	79450962	79869151	1048	46	88005	7.4167	6.0036e-14	8.11286e-12	1.21693e-10	1382	52	137406	7.4382	5.1045e-14	9.73789e-12	1.03468e-10	N
SLC25A10	17	79479266	79888046	913	42	88005	7.3627	9.0144e-14	1.14201e-11	1.82722e-10	1206	44	138317	6.885	2.8895e-12	3.08264e-10	5.85702e-09	N
PMEL	12	56147889	56560523	392	40	88005	7.1835	3.3964e-13	4.04971e-11	6.8845e-10	573	57	136420	6.6625	1.3456e-11	1.18588e-09	2.72753e-08	Y
RASGEF1B	4	82147547	82593082	970	62	88005	7.1699	3.7514e-13	4.22449e-11	7.60409e-10	1214	74	141507	4.6705	1.5026e-06	4.54593e-05	0.00304577	N
NT5DC1	6	116221999	116766853	1151	49	88005	7.101	6.194e-13	6.60802e-11	1.25552e-09	1357	53	146140	5.8386	2.6326e-09	1.66759e-07	5.33628e-06	N
DSE	6	116401231	116962422	1197	61	88005	7.0595	8.3578e-13	8.47063e-11	1.69413e-09	1467	66	146345	5.7724	3.9075e-09	2.32956e-07	7.9205e-06	N
APH1B	15	63369749	63801325	934	66	88005	6.9769	1.5086e-12	1.45616e-10	3.05793e-09	1297	69	143450	6.258	1.9494e-10	1.46349e-08	3.95143e-07	N
GDF11	12	55937064	56346665	464	52	88005	6.9676	1.612e-12	1.48524e-10	3.26752e-09	767	63	140048	6.6379	1.5914e-11	1.34407e-09	3.22577e-08	N
TTC30A	2	178279026	178683694	1051	34	88005	6.8315	4.2016e-12	3.70289e-10	8.51664e-09	1321	39	143574	7.3044	1.3924e-13	1.8816e-11	2.82239e-10	Y
TMEM98	17	31054928	31468667	696	60	88005	6.7834	5.8703e-12	4.95796e-10	1.18991e-08	1045	50	145095	4.8358	6.6309e-07	2.31739e-05	0.00134408	N
RAB5B	12	56167697	56590467	391	38	88005	6.762	6.8029e-12	5.51579e-10	1.37895e-08	575	56	136282	6.5138	3.6644e-11	2.9711e-09	7.42774e-08	Y
HIST1H4D	6	25988938	26389304	1219	50	88005	6.7034	1.0182e-11	7.93804e-10	2.06389e-08	1431	57	144953	5.3021	5.7243e-08	2.69841e-06	0.000116032	Y
HIST1H2AE	6	26017148	26417711	1285	54	88005	6.57	2.5151e-11	1.88819e-09	5.09811e-08	1494	59	145101	4.8775	5.3724e-07	1.9105e-05	0.00108899	Y
CD63	12	55919227	56323457	484	49	88005	6.5413	3.0488e-11	2.19797e-09	6.17992e-08	795	67	140163	6.7412	7.855e-12	7.23731e-10	1.59221e-08	N
CR1L	1	207618458	208097036	979	54	88005	6.5367	3.1446e-11	2.19797e-09	6.3741e-08	1340	56	145851	3.6175	0.00014875	0.00262188	0.301516	Y
ARID2	12	45923494	46501820	843	45	88005	6.4855	4.4231e-11	2.98854e-09	8.96562e-08	1201	52	144250	8.068	3.5725e-16	9.05182e-14	7.24146e-13	N
PGBD1	6	28049314	28470326	1097	27	88005	6.4449	5.7825e-11	3.78101e-09	1.17211e-07	1250	27	144472	6.8971	2.6535e-12	2.98814e-10	5.37864e-09	N
ZNF281	1	200174075	200579186	860	53	88005	6.4074	7.4019e-11	4.68864e-09	1.50037e-07	1149	60	144861	7.4614	4.28e-14	9.63951e-12	8.67556e-11	N
RPS27L	15	63245539	63649741	970	56	88005	6.3937	8.0938e-11	4.97156e-09	1.64061e-07	1308	69	144100	6.3712	9.3748e-11	7.30874e-09	1.90027e-07	N
FBN1	15	48500503	49137985	790	38	88005	6.3545	1.0458e-10	6.23481e-09	2.11984e-07	1169	48	143138	3.8148	6.8135e-05	0.00140928	0.13811	N
ENKD1	16	67496850	67900628	435	21	88005	6.1878	3.05e-10	1.76639e-08	6.18235e-07	532	28	139452	5.5474	1.4494e-08	7.7314e-07	2.93793e-05	Y
ZSCAN12	6	28146598	28567544	862	28	88005	6.1448	4.0044e-10	2.2547e-08	8.11692e-07	1185	36	142250	7.2436	2.1854e-13	2.76863e-11	4.42981e-10	N
NPC2	14	74742900	75160084	603	62	88005	6.0941	5.5029e-10	3.0147e-08	1.11544e-06	1008	76	143915	2.9406	0.0016379	0.016905	1	Y
EDC4	16	67706926	68118417	457	15	88005	6.0796	6.0236e-10	3.13073e-08	1.22098e-06	558	23	140056	5.6066	1.0317e-08	5.80904e-07	2.09126e-05	Y
RNF41	12	56396288	56815753	407	29	88005	6.083	5.8974e-10	3.13073e-08	1.1954e-06	571	46	134797	5.3839	3.6452e-08	1.75924e-06	7.38882e-05	Y
ZKSCAN4	6	28012404	28427030	1138	21	88005	6.0189	8.7796e-10	4.44906e-08	1.77962e-06	1296	28	144674	7.3903	7.3256e-14	1.14223e-11	1.4849e-10	N
LRRC4C	11	39935524	41681186	3789	187	88005	5.9665	1.2117e-09	5.99053e-08	2.45612e-06	5068	209	145086	4.9278	4.1572e-07	1.56049e-05	0.000842664	N
CD34	1	207859883	208284742	921	61	88005	5.9413	1.4139e-09	6.66506e-08	2.86598e-06	1341	73	143926	4.9001	4.7903e-07	1.76544e-05	0.000970994	N
EFEMP1	2	55893097	56351298	1209	68	88005	5.9449	1.3828e-09	6.66506e-08	2.80294e-06	1771	77	145106	4.4891	3.5769e-06	0.000103577	0.00725038	N
MED1	17	37360538	37807527	734	23	88005	5.9321	1.495e-09	6.88719e-08	3.03036e-06	918	24	141765	5.1936	1.0314e-07	4.54489e-06	0.000209065	N
YOD1	1	207017194	207426325	632	55	88005	5.9188	1.6218e-09	7.30531e-08	3.28739e-06	808	63	144500	3.9828	3.4048e-05	0.000775453	0.0690153	Y
ZKSCAN8	6	27909688	28327250	1006	24	88005	5.9051	1.7617e-09	7.76297e-08	3.57097e-06	1175	28	144446	6.8764	3.0691e-12	3.11053e-10	6.22107e-09	N
FADS2	11	61383675	61834826	738	84	88005	5.8593	2.3239e-09	1.00224e-07	4.71055e-06	1224	96	144373	2.6526	0.0039933	0.0328513	1	Y
PPM1J	1	113052616	113457950	672	44	88005	5.789	3.5394e-09	1.49466e-07	7.17436e-06	914	57	143818	2.9884	0.001402	0.0149571	1	N
MYL6	12	56352045	56755366	428	31	88005	5.6884	6.4106e-09	2.6519e-07	1.29943e-05	572	42	137518	5.4195	2.9886e-08	1.47753e-06	6.05789e-05	Y
CCDC91	12	28143360	28903099	1790	40	88005	5.6493	8.0563e-09	3.20198e-07	1.63301e-05	2262	44	145602	3.8353	6.2714e-05	0.00133539	0.127121	Y
PSMC3	11	47240320	47648024	700	29	88005	5.6457	8.2278e-09	3.20726e-07	1.66778e-05	864	35	141041	3.9587	3.7681e-05	0.00084866	0.0763794	Y
SEPT3	22	42172855	42594225	841	33	88005	5.603	1.0537e-08	3.88336e-07	2.13585e-05	1125	39	144483	3.7423	9.1182e-05	0.00177717	0.184826	N
HIST1H2BC	6	25913389	26324266	1148	43	88005	5.606	1.035e-08	3.88336e-07	2.09795e-05	1307	49	144827	4.2566	1.0377e-05	0.000284246	0.0210342	Y
SNAP91	6	84062604	84619127	873	47	88005	5.6044	1.0448e-08	3.88336e-07	2.11781e-05	1246	49	144413	3.4201	0.00031301	0.00453194	0.634471	Y
CNIH1	14	54690279	55108322	618	55	88005	5.5826	1.1844e-08	4.2871e-07	2.40078e-05	964	68	145432	5.5999	1.0723e-08	5.87447e-07	2.17355e-05	Y
TMEM161A	19	19030425	19449310	726	47	88005	5.569	1.281e-08	4.55542e-07	2.59659e-05	1021	69	140169	4.2044	1.309e-05	0.000335866	0.0265334	Y
RPL19	17	37156536	37560980	757	45	88005	5.5474	1.45e-08	4.98161e-07	2.93915e-05	1061	63	141974	4.7792	8.7987e-07	2.97249e-05	0.0017835	Y
SUPT4H1	17	56222536	56629599	642	49	88005	5.4981	1.9193e-08	6.37774e-07	3.89042e-05	837	57	144540	3.4643	0.00026578	0.00396129	0.538736	Y
CS	12	56465483	56894175	446	48	88005	5.4797	2.1307e-08	6.96601e-07	4.31893e-05	642	56	136177	5.2705	6.8019e-08	3.13351e-06	0.000137875	Y
SEPT4	17	56397611	56818179	658	30	88005	5.4708	2.24e-08	7.20711e-07	4.54048e-05	814	29	144367	3.3635	0.00038482	0.00527047	0.78003	N
HIST1H2AB	6	25833320	26233796	1076	40	88005	5.4449	2.5916e-08	8.20808e-07	5.25317e-05	1208	45	145048	4.1158	1.929e-05	0.000476839	0.0391008	Y
RPS26	12	56235686	56638007	356	33	88005	5.412	3.1155e-08	9.56836e-07	6.31512e-05	547	54	135488	4.9959	2.928e-07	1.11982e-05	0.000593506	Y
STK3	8	99266859	100154799	1143	56	88005	5.4137	3.0861e-08	9.56836e-07	6.25552e-05	1474	71	144023	4.3833	5.8455e-06	0.000162313	0.0118488	Y
MCU	10	74251889	74847452	645	18	88005	5.3891	3.5401e-08	1.07101e-06	7.17578e-05	771	24	137331	4.2492	1.0727e-05	0.000289915	0.0217436	Y
ACTR8	3	53698959	54116229	787	65	88005	5.3532	4.3217e-08	1.25144e-06	8.76009e-05	1168	83	143538	5.774	3.8702e-09	2.32956e-07	7.8449e-06	N
KANSL1	17	43907282	44502740	154	12	88005	5.3334	4.8199e-08	1.37605e-06	9.76994e-05	2749	6	107704	4.0087	3.0521e-05	0.000711104	0.0618661	Y
COL6A2	21	47318033	47752763	1240	77	88005	5.2796	6.4748e-08	1.79787e-06	0.000131244	2045	112	142272	7.051	8.8816e-13	1.059e-10	1.8003e-09	N
HFE	6	25887422	26296438	1094	41	88005	5.2804	6.4465e-08	1.79787e-06	0.000130671	1242	48	144814	4.0802	2.2498e-05	0.000542898	0.0456034	Y
LOXL1	15	74018789	74444478	767	68	88005	5.2501	7.6004e-08	2.05413e-06	0.00015406	1173	83	143232	3.8796	5.2313e-05	0.0011402	0.106038	Y
HIST1H1A	6	25817260	26218040	1075	38	88005	5.1575	1.2514e-07	3.29427e-06	0.000253659	1210	40	145029	4.0752	2.2983e-05	0.000548077	0.0465865	Y
ST18	8	52823392	53522439	1513	99	88005	5.0929	1.7636e-07	4.52509e-06	0.000357482	2002	100	143265	3.2445	0.00058823	0.00732717	1	N
ANAPC11	17	79649599	80058363	513	59	88005	5.0757	1.9303e-07	4.8909e-06	0.000391272	788	64	126577	4.1576	1.6077e-05	0.000407351	0.0325881	Y
C1orf116	1	206991866	207408555	608	57	88005	5.0567	2.1334e-07	5.33877e-06	0.00043244	797	69	144414	3.6431	0.00013467	0.00243729	0.272976	Y
ASCC1	10	73655790	74176892	964	52	88005	5.0362	2.3742e-07	5.86891e-06	0.00048125	1338	57	142490	4.6805	1.4311e-06	4.39521e-05	0.00290084	N
HERC3	4	89313574	89829693	839	51	88005	5.009	2.736e-07	6.60223e-06	0.000554587	1103	70	142643	2.7241	0.0032237	0.0282876	1	Y
PSD	10	103962374	104379691	712	40	88005	4.8628	5.7862e-07	1.34019e-05	0.00117286	854	41	144848	2.8137	0.0024488	0.0224603	1	Y
GRIN2B	12	13513684	14333022	1900	142	88005	4.8392	6.5169e-07	1.46775e-05	0.00132098	2839	146	145320	7.4336	5.2845e-14	9.73789e-12	1.07117e-10	N
NAP1L5	4	89417066	89819023	765	43	88005	4.7975	8.0343e-07	1.69647e-05	0.00162855	986	53	142870	2.6472	0.0040579	0.0329015	1	Y
LTA4H	12	96194531	96637298	1147	87	88005	4.7869	8.4683e-07	1.76961e-05	0.00171652	1622	122	143888	4.5763	2.3662e-06	7.05336e-05	0.00479629	Y
MPPED2	11	30206040	30808260	1183	64	88005	4.7253	1.1491e-06	2.35275e-05	0.00232923	1491	66	145700	3.0062	0.0013228	0.0143386	1	N
EP300	22	41288614	41776081	706	26	88005	4.7074	1.2545e-06	2.52873e-05	0.00254287	935	35	143076	5.0098	2.7239e-07	1.0618e-05	0.000552135	Y
CNBD2	20	34356529	34818622	714	22	88005	4.6641	1.55e-06	3.05034e-05	0.00314185	881	26	137460	5.1591	1.2408e-07	5.35128e-06	0.00025151	Y
ACP2	11	47060853	47470457	753	31	88005	4.658	1.5965e-06	3.11164e-05	0.00323611	918	36	144447	3.6111	0.00015247	0.00263957	0.309057	Y
NCOA2	8	70821997	71516062	1154	60	88005	4.6117	1.9972e-06	3.85555e-05	0.00404832	1639	80	144707	3.9099	4.6168e-05	0.00102838	0.0935825	N
DSCAML1	11	117098489	117867976	1721	158	88005	4.5901	2.2152e-06	4.16267e-05	0.00449021	2599	201	144641	5.5064	1.8314e-08	9.28062e-07	3.71225e-05	N
CHRNA3	15	78685394	79113637	822	35	88005	4.5754	2.3767e-06	4.38753e-05	0.00481757	1323	43	133277	3.2701	0.00053757	0.00703003	1	Y
TPM1	15	63134838	63564114	1129	83	88005	4.575	2.381e-06	4.38753e-05	0.00482629	1584	92	144300	4.509	3.2573e-06	9.56891e-05	0.00660255	Y
CYP2D6	22	42322501	42726883	769	27	88005	4.5347	2.8837e-06	5.21898e-05	0.00584526	1068	31	145040	3.0759	0.0010492	0.0120837	1	Y
DCP1A	3	53117443	53581654	726	51	88005	4.5317	2.9252e-06	5.24724e-05	0.00592938	1095	51	144872	2.9484	0.0015973	0.0166037	1	Y
ENOPH1	4	83151726	83582245	1013	73	88005	4.5144	3.1748e-06	5.59593e-05	0.00643532	1402	86	144389	3.6503	0.00013098	0.00239862	0.265496	Y
CHD7	8	61391321	61980587	1020	40	88005	4.5103	3.237e-06	5.65638e-05	0.0065614	1399	81	144596	4.7451	1.0418e-06	3.46185e-05	0.00211173	Y
FXN	9	71450479	71915094	1246	71	88005	4.4479	4.3352e-06	7.20283e-05	0.00878745	1741	87	145535	7.4121	6.214e-14	1.04965e-11	1.25958e-10	N
CHCHD7	8	56924315	57331178	901	28	88005	4.4202	4.9295e-06	8.10168e-05	0.0099921	1213	35	144154	3.99	3.304e-05	0.000761046	0.0669721	Y
FBN2	5	127393601	128073735	1420	41	88005	4.4061	5.263e-06	8.46675e-05	0.0106681	1868	44	145139	3.7848	7.6922e-05	0.00155268	0.155921	Y
NTN4	12	95851583	96384565	1551	97	88005	4.3915	5.628e-06	8.98264e-05	0.011408	2116	116	145609	3.4776	0.00025296	0.00379815	0.51275	Y
SLC7A6	16	68098419	68535726	671	19	88005	4.3786	5.9728e-06	9.38517e-05	0.0121069	848	31	142959	4.6975	1.3166e-06	4.16992e-05	0.00266875	Y
LPCAT3	12	6885347	7325842	570	59	88005	4.3317	7.3987e-06	0.000112761	0.0149972	864	75	143786	2.7904	0.0026322	0.0235043	1	N
DDB2	11	47036493	47460769	749	31	88005	4.2967	8.6675e-06	0.000130141	0.017569	932	29	144352	3.1424	0.0008378	0.0098163	1	Y
C12orf57	12	6852146	7255165	503	59	88005	4.2802	9.336e-06	0.000139148	0.0189241	778	76	143417	2.8869	0.0019453	0.019329	1	N
HIST1H4I	6	26906924	27308258	916	33	88005	4.2473	1.0816e-05	0.00015887	0.021924	1147	36	143792	5.0231	2.5425e-07	1.01052e-05	0.000515365	Y
TOMM70A	3	99882303	100320242	706	47	88005	4.2381	1.127e-05	0.000164347	0.0228443	984	53	144980	4.7171	1.1964e-06	3.91146e-05	0.0024251	Y
L3MBTL3	6	130139728	130662594	1570	66	88005	4.2093	1.2808e-05	0.00018283	0.0259618	2069	83	145919	3.7981	7.2896e-05	0.00149253	0.14776	N
ENO2	12	6823614	7232860	548	59	88005	4.2028	1.3179e-05	0.00018681	0.0267138	881	73	143383	3.735	9.387e-05	0.00181214	0.190274	N
TFG	3	100228128	100667811	867	39	88005	4.1959	1.3588e-05	0.00019127	0.0275429	1189	53	143417	4.4385	4.5299e-06	0.000129325	0.00918211	Y
SLC24A4	14	92588925	93167825	1346	132	88005	4.1933	1.3748e-05	0.000191663	0.0278672	2236	177	145374	3.4828	0.00024813	0.00377945	0.50296	Y
CEP164	11	116984792	117483982	1231	99	88005	4.1364	1.7637e-05	0.000238335	0.0357502	1689	71	145007	2.567	0.0051284	0.0389966	1	Y
SEC61B	9	101784570	102192901	897	53	88005	4.1024	2.0444e-05	0.000272082	0.04144	1158	60	143860	4.0721	2.3298e-05	0.000549128	0.047225	N
TTC30B	2	178214880	178617524	985	26	88005	4.1014	2.0537e-05	0.000272082	0.0416285	1222	32	142567	5.9232	1.5785e-09	1.03214e-07	3.19962e-06	Y
TCF20	22	42356019	42864768	914	42	88005	4.0217	2.8893e-05	0.000370672	0.0585661	1409	53	144696	2.8785	0.0019976	0.019561	1	Y
SETD2	3	46857898	47405467	642	26	88005	4.0135	2.9911e-05	0.000381318	0.0606296	798	28	142982	3.9058	4.6955e-05	0.00103454	0.0951778	Y
ZNF184	6	27218521	27640897	1119	36	88005	4.0037	3.1175e-05	0.000394948	0.0631917	1282	39	143775	4.0851	2.2031e-05	0.000538034	0.0446568	Y
CKB	14	103785995	104189196	784	30	88005	3.99	3.3035e-05	0.000413345	0.0669619	1059	37	144295	4.2139	1.2548e-05	0.000334668	0.0254348	Y
ZNF3	7	99461470	99880171	612	34	88005	3.9675	3.6309e-05	0.00044877	0.0735983	863	41	144150	3.8332	6.3245e-05	0.00133539	0.128198	Y
PTPN23	3	47222383	47654931	417	23	88005	3.926	4.3187e-05	0.000530546	0.08754	557	31	141095	3.4919	0.00023981	0.00371065	0.486095	Y
ANKRD42	11	82704754	83167719	859	45	88005	3.8932	4.9456e-05	0.00059671	0.100247	1125	55	143852	3.5684	0.00017961	0.00298418	0.364069	Y
CNGB3	8	87386163	87955903	1492	68	88005	3.833	6.3303e-05	0.000741706	0.128315	1903	73	145410	3.047	0.0011556	0.0129414	1	Y
TMEM150C	4	83204329	83683595	1298	85	88005	3.8073	7.0249e-05	0.000795501	0.142395	1798	98	144501	3.1689	0.00076499	0.00917535	1	Y
GRAP2	22	40097086	40569347	382	31	88005	3.7392	9.2289e-05	0.000974322	0.18707	684	50	142360	2.4734	0.0066923	0.0491496	1	Y
HS3ST3B1	17	14004367	14452721	934	116	88005	3.707	0.00010488	0.00107915	0.212592	1766	147	140684	3.0558	0.0011223	0.012709	1	N
GPC2	7	99567229	99974990	466	28	88005	3.6285	0.00014254	0.00141632	0.288929	731	45	143455	3.7172	0.00010071	0.00190784	0.204139	Y
STAG3	7	99575186	100012010	493	30	88005	3.6007	0.00015866	0.001517	0.321604	764	40	143283	3.4554	0.00027473	0.00403535	0.556878	Y
COL18A1	21	46625058	47133634	1223	93	88005	3.5907	0.0001649	0.00156107	0.334252	1970	119	142603	4.4286	4.7428e-06	0.000133523	0.00961366	Y
LIN52	14	74351656	74867117	1389	36	88005	3.5744	0.00017553	0.00163963	0.355799	1774	46	145180	2.5741	0.0050251	0.0384373	1	Y
SLC16A6	17	66063167	66487405	963	80	88005	3.573	0.00017643	0.00164048	0.357624	1510	108	140896	3.1937	0.00070239	0.00860022	1	Y
DESI1	22	41794032	42217079	645	16	88005	3.5698	0.00017859	0.00165298	0.362002	843	18	143041	2.7209	0.0032553	0.0283197	1	N
PTPRJ	11	47802101	48392394	1112	33	88005	3.5661	0.00018113	0.00166887	0.367151	1389	35	141026	2.7345	0.0031233	0.027646	1	Y
GOSR2	17	44800486	45244366	822	40	88005	3.5471	0.00019474	0.00175439	0.394738	1182	47	143012	2.8079	0.0024933	0.0226633	1	Y
PPFIBP1	12	27477045	28048497	1384	92	88005	3.5421	0.00019845	0.0017799	0.402258	1965	113	145513	3.6091	0.00015366	0.00263957	0.311469	Y
ETNK1	12	22578076	23043608	738	71	88005	3.5374	0.00020202	0.00180394	0.409495	1062	79	144749	5.2131	9.2844e-08	4.18211e-06	0.000188195	N
PCDHB3	5	140280234	140683406	862	45	88005	3.5031	0.00022992	0.00200883	0.466048	1081	47	144888	2.8106	0.0024722	0.0225727	1	Y
ELP6	3	47337130	47755199	400	23	88005	3.4959	0.00023625	0.00203341	0.478879	532	32	141440	3.1434	0.00083487	0.0098163	1	Y
PHF1	6	33178773	33584230	580	36	88005	3.4944	0.00023755	0.00203341	0.481514	1431	53	140109	3.1577	0.00079516	0.00948111	1	Y
PCDHB5	5	140314800	140717704	898	49	88005	3.4898	0.00024166	0.00204102	0.489845	1124	54	144863	2.6889	0.0035842	0.0302166	1	Y
CCNL2	1	1121091	1534718	833	39	88005	3.4678	0.00026234	0.00218833	0.531763	1301	52	126969	2.4996	0.0062172	0.0459937	1	Y
ARCN1	11	118243078	118673748	663	31	88005	3.4494	0.0002809	0.00228668	0.569384	945	36	145015	2.6511	0.004012	0.0328513	1	Y
PCDHB6	5	140329839	140732868	881	50	88005	3.4448	0.00028572	0.00230739	0.579154	1102	53	144722	2.5935	0.0047498	0.0373714	1	Y
SGSM3	22	40566571	41006293	603	23	88005	3.4351	0.00029621	0.00237319	0.600418	765	30	143920	3.5024	0.00023057	0.00359512	0.467365	Y
PCDHB4	5	140301581	140705201	895	48	88005	3.4232	0.00030939	0.00246903	0.627134	1116	51	144879	2.5857	0.0048592	0.0378831	1	Y
B3GALT6	1	967629	1370421	1005	56	88005	3.397	0.00034068	0.0026459	0.690558	1440	69	129177	3.1742	0.00075126	0.00911859	1	Y
HERC4	10	69481656	70035103	1387	49	88005	3.397	0.00034069	0.0026459	0.690579	1732	56	142287	2.9384	0.0016495	0.016905	1	Y
RTEL1	20	62089163	62527606	1247	71	88005	3.3959	0.00034201	0.00264601	0.693254	1899	96	140781	3.6265	0.00014365	0.0025542	0.291179	Y
FAM132A	1	977826	1382102	978	51	88005	3.3872	0.00035306	0.00271081	0.715653	1434	70	129592	2.9614	0.001531	0.0159966	1	Y
BACE1	11	116956402	117386972	1059	78	88005	3.3444	0.00041223	0.00312955	0.83559	1442	96	144883	3.0099	0.0013068	0.0143183	1	Y
PCDHB2	5	140274195	140676964	841	41	88005	3.3422	0.00041552	0.00313107	0.842259	1064	51	144723	3.0618	0.0011002	0.0125287	1	Y
RPS18	6	33039852	33444281	320	46	88005	3.2965	0.00048942	0.00356854	0.992054	2139	56	135393	3.0244	0.0012457	0.0138738	1	Y
ZNF800	7	126810097	127232778	1093	50	88005	3.2934	0.00049493	0.0035938	1	1341	53	146496	3.3754	0.00036854	0.00515011	0.747031	Y
ACO2	22	41665099	42124993	603	14	88005	3.2843	0.00051113	0.00367397	1	822	19	143140	2.8176	0.0024189	0.022356	1	Y
ZFYVE21	14	103982081	104400005	806	34	88005	3.2545	0.00056797	0.00402544	1	1132	39	144068	3.2849	0.00051001	0.00671292	1	Y
SCRN3	2	175060457	175494303	690	52	88005	3.2353	0.0006076	0.00427641	1	1030	59	144820	3.5263	0.00021073	0.00339008	0.42715	Y
DNAJC27	2	24966505	25394963	943	40	88005	3.222	0.00063658	0.00443418	1	1230	47	143244	2.9066	0.0018266	0.0184205	1	Y
TNFSF12-TNFSF13	17	7252375	7664925	805	58	88005	3.2196	0.00064187	0.00445572	1	1303	81	143071	6.0198	8.7331e-10	6.10414e-08	1.7702e-06	Y
C10orf76	10	103405356	104015932	638	36	88005	3.2106	0.00066229	0.00450688	1	893	47	143712	2.7218	0.0032462	0.0283197	1	Y
POLR3H	22	41721803	42140479	574	11	88005	3.2127	0.00065737	0.00450688	1	772	20	142895	2.5801	0.0049386	0.0382009	1	Y
SCN3A	2	165744030	166260577	1012	67	88005	3.2039	0.00067791	0.00458041	1	1315	84	145616	3.5325	0.00020581	0.00333741	0.417177	Y
TNFSF12	17	7252375	7661207	800	55	88005	3.1763	0.0007459	0.00497475	1	1291	82	143042	6.0846	5.8373e-10	4.22579e-08	1.18322e-06	N
MAD2L1	4	120780577	121188013	850	51	88005	3.1414	0.00084058	0.00555002	1	1162	60	145514	2.5332	0.0056514	0.0421154	1	Y
KMT2A	11	118107205	118597539	847	41	88005	3.0783	0.0010409	0.00663492	1	1168	49	145211	2.5648	0.0051613	0.0390371	1	N
SIRT1	10	69444427	69878147	865	27	88005	3.0673	0.0010801	0.00684176	1	1137	30	140483	2.7922	0.0026175	0.0234764	1	Y
DPY19L3	19	32696655	33176799	1140	59	88005	3.0602	0.001106	0.0069623	1	1525	75	144033	2.6587	0.0039221	0.0324494	1	Y
PLEKHG4	16	67111413	67523403	495	22	88005	3.0527	0.0011341	0.00708452	1	579	27	141113	4.6999	1.3017e-06	4.16992e-05	0.00263855	N
UBE2D2	5	138740751	139208019	476	41	88005	3.0501	0.0011438	0.00711191	1	719	53	142212	3.5526	0.00019074	0.00314333	0.38663	Y
YIPF1	1	54117392	54555487	850	51	88005	3.0324	0.0012132	0.0074071	1	1125	65	142824	2.6886	0.0035873	0.0302166	1	Y
EIF4A1	17	7276024	7682324	806	56	88005	3.007	0.0013192	0.0078743	1	1264	82	143439	5.9961	1.0103e-09	6.82626e-08	2.04788e-06	Y
ALKBH1	14	77938749	78374365	1544	47	88005	2.9933	0.0013799	0.00814453	1	1920	53	146483	3.2217	0.00063718	0.00787539	1	Y
ANKRD9	14	102773179	103176128	967	38	88005	2.9514	0.0015817	0.00912093	1	1251	52	143327	3.0907	0.00099834	0.0116301	1	Y
CPNE3	8	87326656	87773726	1073	49	88005	2.9441	0.0016192	0.0092454	1	1357	54	145667	2.576	0.0049969	0.0383663	1	Y
GPR155	2	175096299	175551816	635	49	88005	2.9326	0.0016808	0.00951671	1	983	60	144728	3.0225	0.0012535	0.0138844	1	Y
NDEL1	17	8116447	8571495	766	50	88005	2.8512	0.0021777	0.0118615	1	1125	70	144542	3.7207	9.9332e-05	0.00189949	0.201346	Y
BTRC	10	102913790	103517078	872	41	88005	2.8252	0.0023622	0.0126337	1	1346	49	145302	3.394	0.00034435	0.00491547	0.697997	Y
MYPN	10	69665874	70171774	1252	48	88005	2.8183	0.0024138	0.0128419	1	1531	53	143892	2.4844	0.006488	0.0478225	1	Y
GOLGA1	9	127440573	127903386	553	28	88005	2.815	0.002439	0.0129082	1	759	36	140916	2.9767	0.0014569	0.0153809	1	Y
MYH10	17	8177523	8734094	954	75	88005	2.7931	0.0026105	0.0136731	1	1496	104	145092	3.3453	0.00041103	0.00559166	0.833158	Y
BUD13	11	116418886	116843714	1244	76	88005	2.7828	0.0026943	0.0140395	1	1764	89	145681	2.8654	0.0020826	0.0201982	1	Y
MYOF	10	94866186	95442190	1682	104	88005	2.7571	0.0029159	0.0148134	1	2455	122	144810	3.486	0.00024514	0.00376438	0.496899	N
SAT2	17	7329552	7731194	767	51	88005	2.7336	0.0031319	0.0156593	1	1208	70	143570	5.7637	4.1143e-09	2.38277e-07	8.33969e-06	N
PICALM	11	85468214	85980923	1199	52	88005	2.6834	0.0036443	0.0178862	1	1493	62	144424	2.5959	0.0047172	0.0373506	1	Y
PTPRK	6	128089924	129041870	1613	88	88005	2.6328	0.0042348	0.0200092	1	2147	99	142129	2.8427	0.0022364	0.0213829	1	Y
DPF3	14	72885561	73560824	1513	96	88005	2.6247	0.0043358	0.0202504	1	2197	115	144963	3.2441	0.00058921	0.00732717	1	Y
MAFG	17	79676145	80085587	500	45	88005	2.6253	0.0043292	0.0202504	1	787	56	126835	3.2609	0.00055528	0.00716912	1	Y
IGF1	12	102589645	103075563	1068	58	88005	2.6176	0.0044276	0.0205372	1	1323	62	142096	3.2506	0.00057591	0.00729606	1	N
HSPA2	14	64807186	65209955	773	37	88005	2.5649	0.0051608	0.0232947	1	1064	45	145848	2.8293	0.0023327	0.0218907	1	Y
ABCF2	7	150704923	151124460	755	112	88005	2.4417	0.0073093	0.0311259	1	1254	127	143947	3.0021	0.0013405	0.0144024	1	Y
GPR152	11	67018772	67420200	580	36	88005	2.4052	0.0080814	0.033499	1	761	39	139966	3.5092	0.00022475	0.00358715	0.455568	Y
CSNK1G3	5	122647793	123152739	1003	35	88005	2.3828	0.0085911	0.0349489	1	1352	40	146345	2.8794	0.0019922	0.019561	1	Y
DNAJC10	2	183380768	183844752	880	59	88005	2.3742	0.0087924	0.0352874	1	1278	66	144487	3.5718	0.00017725	0.00297701	0.359286	Y
BTBD3	20	11671377	12107243	1056	55	88005	2.3725	0.0088349	0.0353222	1	1366	66	145250	2.596	0.0047164	0.0373506	1	Y
CABP4	11	67019886	67429245	590	36	88005	2.3643	0.0090311	0.0356843	1	772	38	140062	3.4232	0.00030945	0.00451263	0.627255	Y
EFNB3	17	7408520	7814693	720	76	88005	2.3631	0.0090603	0.03573	1	1136	84	143370	5.0878	1.8115e-07	7.64981e-06	0.000367191	N
RPF2	6	111103274	111547299	1125	33	88005	2.3252	0.010031	0.0393285	1	1424	42	145727	2.6435	0.0041026	0.0331314	1	Y
CLU	8	27254434	27672328	1098	68	88005	2.2204	0.013196	0.0483694	1	1426	79	146499	2.9146	0.0017809	0.0180494	1	N
CTC1	17	7928139	8351413	850	62	88005	2.2036	0.013778	0.049904	1	1422	88	143699	4.2072	1.2929e-05	0.000335866	0.0262071	Y

## Sheet: Table S24
Table S24. List of mouse genes displaying significant association with refractive error in both UK Biobank and CREAM cohorts, and whose expression correlates with susceptibility to myopia in mice (Blue identifies PBonferroni < 0.05 in both cohorts)
				UK Biobank							CREAM
Gene ID (Bold, localized in known QTLs)	Chromosome	Start	End	NSNPS	NPARAM	N	ZSTAT	P-value	FDR-adjusted P-value	Bonferroni-adjusted P-value	NSNPS	NPARAM	N	ZSTAT	P-value	FDR-adjusted P-value	Bonferroni-adjusted P-value	Novel gene (Yes/No)
PRSS56	2	233185173	233590426	795	80	88005	15.543	8.867e-55	1.51537e-51	1.51537e-51	1476	106	142455	12.891	2.5143e-38	4.29945e-35	4.29945e-35	N
CTSH	15	79014092	79437436	945	65	88005	9.544	6.8713e-22	5.87153e-19	1.17431e-18	1568	81	131458	6.9485	1.8455e-12	2.86891e-10	3.15581e-09	N
KCNMA1	10	78429359	79597577	2571	161	88005	9.0589	6.5893e-20	3.7537e-17	1.12611e-16	3430	180	144234	7.9594	8.6456e-16	2.112e-13	1.4784e-12	N
BCAS3	17	58555172	59670199	1044	56	88005	8.5359	6.9531e-18	2.97071e-15	1.18828e-14	1634	97	135052	3.7195	9.9827e-05	0.00197947	0.170704	Y
PRKG2	4	81808643	82336271	865	46	88005	8.3069	4.91e-17	1.67824e-14	8.39119e-14	1132	58	139249	9.7315	1.1064e-22	9.45972e-20	1.89194e-19	N
ZMAT4	8	40188109	40955345	2401	104	88005	8.2123	1.085e-16	3.09044e-14	1.85426e-13	3112	121	145751	7.0152	1.1478e-12	1.96274e-10	1.96274e-09	N
DNAH9	17	11301748	12073065	1413	120	88005	8.1769	1.4563e-16	3.55545e-14	2.48882e-13	2076	142	142398	5.5206	1.6894e-08	1.03174e-06	2.88887e-05	N
ARHGAP18	6	129697290	130231370	1411	105	88005	7.7688	3.9618e-15	8.4634e-13	6.77072e-12	2080	123	145733	8.8553	4.1732e-19	2.37872e-16	7.13617e-16	N
RALY	20	32381458	32870991	662	31	88005	7.6694	8.6371e-15	1.64009e-12	1.47608e-11	906	41	144257	5.7202	5.3191e-09	4.33127e-07	9.09566e-06	N
NPLOC4	17	79323913	79804138	1188	60	88005	7.5842	1.673e-14	2.85916e-12	2.85916e-11	1755	82	134611	8.0954	2.8541e-16	9.76102e-14	4.88051e-13	N
ZBTB38	3	140843055	141368634	931	80	88005	7.4789	3.7461e-14	5.82008e-12	6.40208e-11	1397	88	142971	8.2505	7.8883e-17	3.37225e-14	1.3489e-13	N
ARL16	17	79448224	79850954	1051	46	88005	7.3905	7.3141e-14	1.04165e-11	1.24998e-10	1388	51	137678	7.3641	8.914e-14	1.90537e-11	1.52429e-10	N
RASGEF1B	4	82147547	82593082	970	62	88005	7.1699	3.7514e-13	4.93165e-11	6.41114e-10	1214	74	141507	4.6705	1.5026e-06	5.03813e-05	0.00256945	N
APH1B	15	63369749	63801325	934	66	88005	6.9769	1.5086e-12	1.84157e-10	2.5782e-09	1297	69	143450	6.258	1.9494e-10	2.08342e-08	3.33347e-07	N
RCBTB1	13	49906082	50359742	1286	50	88005	6.8863	2.8635e-12	3.26248e-10	4.89372e-09	1641	62	146186	5.9968	1.006e-09	9.557e-08	1.72026e-06	N
RAB5B	12	56167697	56590467	391	38	88005	6.762	6.8029e-12	7.26635e-10	1.16262e-08	575	56	136282	6.5138	3.6644e-11	4.4758e-09	6.26612e-08	Y
HIST1H4D	6	25988938	26389304	1219	50	88005	6.7034	1.0182e-11	1.02359e-09	1.7401e-08	1431	57	144953	5.3021	5.7243e-08	3.1576e-06	9.78855e-05	Y
AKAP6	14	32598479	33502268	1760	169	88005	6.6852	1.1531e-11	1.0948e-09	1.97065e-08	3011	203	144211	2.7884	0.0026483	0.0244789	1	N
SNTG2	2	746554	1571401	2824	105	88005	6.5983	2.0799e-11	1.87082e-09	3.55455e-08	4112	126	139872	3.1273	0.00088209	0.0113412	1	Y
HIST1H2AE	6	26017148	26417711	1285	54	88005	6.57	2.5151e-11	2.04681e-09	4.29831e-08	1494	59	145101	4.8775	5.3724e-07	2.13647e-05	0.00091868	Y
TBX2	17	59277257	59686827	509	89	88005	6.5727	2.4699e-11	2.04681e-09	4.22106e-08	948	115	142404	5.2484	7.671e-08	3.97497e-06	0.000131174	Y
ARID2	12	45923494	46501820	843	45	88005	6.4855	4.4231e-11	3.43594e-09	7.55908e-08	1201	52	144250	8.068	3.5725e-16	1.01816e-13	6.10898e-13	N
PGAP3	17	37627375	38044310	767	26	88005	6.4726	4.8161e-11	3.57857e-09	8.23071e-08	899	30	143785	4.5789	2.3377e-06	7.68744e-05	0.00399747	Y
ITGA7	12	55878352	56309821	570	47	88005	6.4503	5.5812e-11	3.97428e-09	9.53827e-08	941	69	141007	6.6217	1.7753e-11	2.3352e-09	3.03576e-08	N
FEN1	11	61360109	61764716	622	63	88005	6.4271	6.5052e-11	4.44695e-09	1.11174e-07	962	79	144980	3.0984	0.00097277	0.0123218	1	Y
LACTB	15	63213999	63634260	1017	63	88005	6.3842	8.6127e-11	5.66119e-09	1.47191e-07	1376	67	144012	5.9715	1.1753e-09	1.05777e-07	2.00976e-06	N
SH3YL1	2	18136	464820	811	49	88005	6.338	1.164e-10	7.36769e-09	1.98928e-07	1207	66	135561	6.4075	7.3987e-11	8.43452e-09	1.26518e-07	N
SFXN3	10	102590996	103000998	533	72	88005	6.3042	1.4487e-10	8.53734e-09	2.47583e-07	1056	97	145355	4.7041	1.2751e-06	4.36084e-05	0.00218042	N
TMEM258	11	61356602	61760085	618	60	88005	6.2678	1.8309e-10	1.043e-08	3.12901e-07	948	77	144931	3.1036	0.00095577	0.0121968	1	Y
MRPL43	10	102537579	102947272	557	80	88005	6.2399	2.1891e-10	1.20683e-08	3.74117e-07	1045	96	145574	5.2389	8.0773e-08	4.06241e-06	0.000138122	N
NPC2	14	74742900	75160084	603	62	88005	6.0941	5.5029e-10	2.93889e-08	9.40446e-07	1008	76	143915	2.9406	0.0016379	0.0177593	1	Y
EDC4	16	67706926	68118417	457	15	88005	6.0796	6.0236e-10	3.11949e-08	1.02943e-06	558	23	140056	5.6066	1.0317e-08	6.78541e-07	1.76421e-05	Y
SETBP1	18	42058849	42848475	1531	107	88005	5.9089	1.7225e-09	8.6581e-08	2.94375e-06	1918	117	146087	5.0603	2.0927e-07	9.17568e-06	0.000357852	N
FBXL20	17	37208897	37758530	1020	29	88005	5.8122	3.082e-09	1.46309e-07	5.26714e-06	1359	36	141750	5.2273	8.6022e-08	4.20279e-06	0.000147098	N
SYNDIG1L	14	74672596	75092805	705	68	88005	5.8149	3.0326e-09	1.46309e-07	5.18271e-06	1166	84	143584	2.8653	0.002083	0.0210765	1	Y
FAM189A2	9	71739287	72207372	1244	79	88005	5.7358	4.8522e-09	2.24119e-07	8.29241e-06	1676	87	145683	5.6633	7.4259e-09	5.07932e-07	1.26983e-05	N
MYL6	12	56352045	56755366	428	31	88005	5.6884	6.4106e-09	2.88308e-07	1.09557e-05	572	42	137518	5.4195	2.9886e-08	1.7035e-06	5.11051e-05	Y
CCDC91	12	28143360	28903099	1790	40	88005	5.6493	8.0563e-09	3.53031e-07	1.37682e-05	2262	44	145602	3.8353	6.2714e-05	0.00138652	0.107241	Y
HIST1H2BC	6	25913389	26324266	1148	43	88005	5.606	1.035e-08	4.31418e-07	1.76882e-05	1307	49	144827	4.2566	1.0377e-05	0.000300757	0.0177447	Y
HIST1H4L	6	27640926	28041289	771	28	88005	5.6067	1.0312e-08	4.31418e-07	1.76232e-05	963	30	143030	5.6953	6.1587e-09	4.70919e-07	1.05314e-05	Y
RPL19	17	37156536	37560980	757	45	88005	5.5474	1.45e-08	5.90012e-07	2.47805e-05	1061	63	141974	4.7792	8.7987e-07	3.20123e-05	0.00150458	Y
RBM12	20	34036847	34452878	873	18	88005	5.4894	2.0168e-08	8.01561e-07	3.44671e-05	1051	20	139735	5.4873	2.041e-08	1.20349e-06	3.49011e-05	Y
CS	12	56465483	56894175	446	48	88005	5.4797	2.1307e-08	8.1394e-07	3.64137e-05	642	56	136177	5.2705	6.8019e-08	3.63477e-06	0.000116312	Y
LRPPRC	2	43913363	44423144	1408	78	88005	5.4786	2.1432e-08	8.1394e-07	3.66273e-05	2040	90	144305	2.5092	0.0060508	0.0474627	1	Y
SEPT4	17	56397611	56818179	658	30	88005	5.4708	2.24e-08	8.32209e-07	3.82816e-05	814	29	144367	3.3635	0.00038482	0.00614993	0.658042	N
ZFP2	5	178122899	178560213	1431	64	88005	5.4555	2.4418e-08	8.8788e-07	4.17304e-05	2264	85	144623	2.9272	0.0017103	0.0182788	1	Y
HIST1H2AB	6	25833320	26233796	1076	40	88005	5.4449	2.5916e-08	9.22718e-07	4.42904e-05	1208	45	145048	4.1158	1.929e-05	0.000478057	0.0329859	Y
STK3	8	99266859	100154799	1143	56	88005	5.4137	3.0861e-08	1.05483e-06	5.27414e-05	1474	71	144023	4.3833	5.8455e-06	0.000185108	0.0099958	Y
MCU	10	74251889	74847452	645	18	88005	5.3891	3.5401e-08	1.18628e-06	6.05003e-05	771	24	137331	4.2492	1.0727e-05	0.000305719	0.0183432	Y
ACTR8	3	53698959	54116229	787	65	88005	5.3532	4.3217e-08	1.39354e-06	7.38579e-05	1168	83	143538	5.774	3.8702e-09	3.30902e-07	6.61804e-06	N
P4HB	17	79601034	80018566	708	47	88005	5.3344	4.793e-08	1.5169e-06	8.19124e-05	1010	57	131203	5.15	1.3024e-07	5.8608e-06	0.00022271	N
TRIP11	14	92234243	92706484	1116	50	88005	5.3116	5.4335e-08	1.68834e-06	9.28585e-05	1525	64	145271	5.5897	1.1374e-08	7.20353e-07	1.94495e-05	N
TJP2	9	71514875	72070124	1502	93	88005	5.2194	8.9743e-08	2.73876e-06	0.000153371	2043	106	145515	7.3138	1.2989e-13	2.46791e-11	2.22112e-10	N
ABCD4	14	74551980	74969767	889	57	88005	5.0926	1.7659e-07	5.20332e-06	0.000301792	1250	47	144517	2.7988	0.0025648	0.024231	1	Y
ST18	8	52823392	53522439	1513	99	88005	5.0929	1.7636e-07	5.20332e-06	0.000301399	2002	100	143265	3.2445	0.00058823	0.00824486	1	N
C1orf116	1	206991866	207408555	608	57	88005	5.0567	2.1334e-07	6.17963e-06	0.000364598	797	69	144414	3.6431	0.00013467	0.00255873	0.230286	Y
HERC3	4	89313574	89829693	839	51	88005	5.009	2.736e-07	7.66529e-06	0.000467582	1103	70	142643	2.7241	0.0032237	0.0285623	1	Y
RANGAP1	22	41440781	41882255	698	22	88005	4.9497	3.7157e-07	1.02421e-05	0.000635013	905	22	143471	4.3385	7.1731e-06	0.000223018	0.012266	Y
HMGN4	6	26338572	26747165	1038	28	88005	4.9383	3.9397e-07	1.05202e-05	0.000673295	1332	35	143749	5.6905	6.334e-09	4.70919e-07	1.08311e-05	Y
DDIT4	10	73833677	74235797	642	27	88005	4.9185	4.3597e-07	1.1289e-05	0.000745073	821	32	140628	5.664	7.3957e-09	5.07932e-07	1.26466e-05	N
SMDT1	22	42275695	42680288	785	29	88005	4.899	4.817e-07	1.22869e-05	0.000823225	1050	30	144906	2.972	0.0014793	0.0166421	1	Y
NSF	17	44468035	45034830	383	35	88005	4.8203	7.1656e-07	1.77478e-05	0.0012246	602	54	134138	4.84	6.4907e-07	2.46647e-05	0.00110991	Y
TFAM	10	59944903	60358990	1108	23	88005	4.7433	1.0511e-06	2.4949e-05	0.00179633	1394	37	143645	6.9095	2.4326e-12	3.46645e-10	4.15975e-09	N
PSEN2	1	226857885	227283804	853	49	88005	4.5993	2.1194e-06	4.82941e-05	0.00362205	1160	57	146105	4.1392	1.7426e-05	0.0004553	0.0297985	Y
CYP2D6	22	42322501	42726883	769	27	88005	4.5347	2.8837e-06	6.23828e-05	0.00492824	1068	31	145040	3.0759	0.0010492	0.0129074	1	Y
ENOPH1	4	83151726	83582245	1013	73	88005	4.5144	3.1748e-06	6.69844e-05	0.00542573	1402	86	144389	3.6503	0.00013098	0.00251658	0.223976	Y
CHD7	8	61391321	61980587	1020	40	88005	4.5103	3.237e-06	6.74638e-05	0.00553203	1399	81	144596	4.7451	1.0418e-06	3.63567e-05	0.00178148	Y
ALYREF	17	79645711	80049464	509	54	88005	4.4815	3.7061e-06	7.54015e-05	0.00633372	773	59	126303	4.1223	1.8753e-05	0.000471583	0.0320676	Y
ACTN1	14	69140840	69646083	1077	95	88005	4.4213	4.9055e-06	9.52635e-05	0.0083835	1635	101	146222	2.8286	0.0023377	0.0225846	1	Y
CHCHD7	8	56924315	57331178	901	28	88005	4.4202	4.9295e-06	9.52635e-05	0.00842452	1213	35	144154	3.99	3.304e-05	0.000773951	0.0564984	Y
DYNC1I2	2	172343919	172806668	975	46	88005	4.4235	4.8549e-06	9.52635e-05	0.00829702	1349	53	146070	6.1966	2.8844e-10	2.90137e-08	4.93232e-07	Y
POMP	13	29033141	29453094	823	76	88005	4.4165	5.0168e-06	9.52635e-05	0.00857371	1221	91	145007	2.5791	0.0049531	0.0399519	1	Y
XRCC6	22	41817250	42260052	698	24	88005	4.4081	5.2147e-06	9.79332e-05	0.00891192	907	28	142349	3.2452	0.00058687	0.00824486	1	N
LACTB2	8	71349501	71781447	890	37	88005	4.3058	8.3184e-06	0.000141329	0.0142161	1188	30	145149	3.3057	0.00047367	0.00710505	0.809976	N
LYPD1	2	133202337	133629070	863	66	88005	4.3027	8.4351e-06	0.000141329	0.0144156	1199	77	145913	4.0996	2.0689e-05	0.000505403	0.0353782	Y
TGFBR1	9	101667412	102116474	943	69	88005	4.2609	1.0182e-05	0.000168942	0.017401	1292	92	143122	4.919	4.349e-07	1.77066e-05	0.000743679	N
CHRNA5	15	78657862	79087611	797	36	88005	4.239	1.1227e-05	0.000182733	0.0191869	1311	48	133865	3.0794	0.001037	0.0128498	1	Y
ACYP1	14	75319924	75736181	598	32	88005	4.21	1.2768e-05	0.00020393	0.0218205	819	38	143475	3.4609	0.00026922	0.00479548	0.460366	Y
CHAC2	2	53794929	54202320	1022	41	88005	4.0566	2.4901e-05	0.000357612	0.0425558	1332	45	145619	2.8808	0.0019835	0.0205563	1	Y
SAV1	14	50900298	51335071	742	43	88005	4.0044	3.1081e-05	0.000441091	0.0531174	1061	50	145436	3.3946	0.00034368	0.00555508	0.587693	Y
ZNF3	7	99461470	99880171	612	34	88005	3.9675	3.6309e-05	0.000492938	0.0620521	863	41	144150	3.8332	6.3245e-05	0.00138652	0.108149	Y
HYKK	15	78599906	79029715	778	48	88005	3.9579	3.7809e-05	0.000508784	0.0646156	1137	60	143912	3.0561	0.0011213	0.0135987	1	Y
PTPN23	3	47222383	47654931	417	23	88005	3.926	4.3187e-05	0.000576614	0.0738066	557	31	141095	3.4919	0.00023981	0.0043625	0.410075	Y
RPP30	10	92431709	92868312	1104	50	88005	3.9155	4.51e-05	0.000588366	0.0770759	1446	55	146354	2.4872	0.0064373	0.0495846	1	Y
TAF6	7	99504693	99917481	536	32	88005	3.913	4.5574e-05	0.000590045	0.077886	793	41	143573	3.7701	8.1585e-05	0.00170135	0.13951	Y
ANKRD42	11	82704754	83167719	859	45	88005	3.8932	4.9456e-05	0.000635491	0.0845203	1125	55	143852	3.5684	0.00017961	0.0033384	0.307133	Y
MAGI2	7	77446374	79283121	4661	233	88005	3.8643	5.5713e-05	0.000710549	0.0952135	6647	275	144352	2.8379	0.0022709	0.0222994	1	Y
SMAD3	15	67158036	67687533	1104	86	88005	3.7634	8.3801e-05	0.00098174	0.143216	1500	99	145928	2.9155	0.0017756	0.0188589	1	Y
TRMT61A	14	103795509	104203410	764	27	88005	3.7607	8.4727e-05	0.00098174	0.144798	1045	36	144382	4.2612	1.0166e-05	0.000299722	0.0173839	Y
PACSIN3	11	46999073	47408010	651	29	88005	3.7546	8.6825e-05	0.000989226	0.148384	814	31	144265	3.2033	0.00067924	0.00936694	1	Y
ESRRG	1	216476588	217511097	2532	177	88005	3.7443	9.0436e-05	0.00102354	0.154555	3628	200	145409	3.1402	0.00084413	0.0110188	1	Y
SSBP4	19	18329679	18745372	740	72	88005	3.7414	9.1485e-05	0.0010286	0.156348	1224	82	145229	2.94	0.001641	0.0177593	1	Y
GPC2	7	99567229	99974990	466	28	88005	3.6285	0.00014254	0.00152582	0.243601	731	45	143455	3.7172	0.00010071	0.00197947	0.172214	Y
GRB10	7	50457760	51061159	1754	63	88005	3.5972	0.00016085	0.00160756	0.274893	2192	73	145152	2.9387	0.0016478	0.0177593	1	Y
STAG3	7	99575186	100012010	493	30	88005	3.6007	0.00015866	0.00160756	0.27115	764	40	143283	3.4554	0.00027473	0.00481348	0.469788	Y
CEBPZ	2	37228772	37658740	1273	40	88005	3.5779	0.00017319	0.00170104	0.295982	1683	56	143238	2.9969	0.0013637	0.0158634	1	Y
SLC16A6	17	66063167	66487405	963	80	88005	3.573	0.00017643	0.00172296	0.301519	1510	108	140896	3.1937	0.00070239	0.00955849	1	Y
DESI1	22	41794032	42217079	645	16	88005	3.5698	0.00017859	0.00173415	0.30521	843	18	143041	2.7209	0.0032553	0.0286936	1	N
ETNK1	12	22578076	23043608	738	71	88005	3.5374	0.00020202	0.00188952	0.345252	1062	79	144749	5.2131	9.2844e-08	4.41009e-06	0.000158763	N
LBH	2	30254397	30682899	858	93	88005	3.5321	0.00020613	0.00191085	0.352276	1308	118	142762	3.1906	0.00071	0.00955984	1	Y
EFR3B	2	25064973	25582004	927	43	88005	3.4946	0.00023738	0.00211622	0.405682	1287	49	143288	3.4256	0.00030668	0.00528886	0.524423	Y
ELP6	3	47337130	47755199	400	23	88005	3.4959	0.00023625	0.00211622	0.403751	532	32	141440	3.1434	0.00083487	0.0109818	1	Y
PCDHB5	5	140314800	140717704	898	49	88005	3.4898	0.00024166	0.00212885	0.412997	1124	54	144863	2.6889	0.0035842	0.031027	1	Y
ZBTB22	6	33082182	33485719	421	44	88005	3.4839	0.00024705	0.00216517	0.422208	1686	57	139253	3.7569	8.601e-05	0.00175092	0.147077	Y
CCNL2	1	1121091	1534718	833	39	88005	3.4678	0.00026234	0.00227583	0.448339	1301	52	126969	2.4996	0.0062172	0.0483246	1	Y
PER1	17	7843788	8259723	964	68	88005	3.4616	0.00026853	0.00230612	0.458918	1492	96	143772	4.126	1.8454e-05	0.00047099	0.0315563	Y
PUSL1	1	1043962	1447057	905	47	88005	3.4297	0.0003021	0.00255589	0.516289	1407	63	127992	2.8569	0.0021389	0.021389	1	Y
PCDHB4	5	140301581	140705201	895	48	88005	3.4232	0.00030939	0.00258117	0.528748	1116	51	144879	2.5857	0.0048592	0.0393802	1	Y
B3GALT6	1	967629	1370421	1005	56	88005	3.397	0.00034068	0.00276826	0.582222	1440	69	129177	3.1742	0.00075126	0.0100364	1	Y
DVL1	1	1070658	1484509	877	46	88005	3.3975	0.00033996	0.00276826	0.580992	1381	57	127067	2.9921	0.0013852	0.0159248	1	Y
ARFRP1	20	62129995	62539365	1183	66	88005	3.3899	0.00034961	0.00281832	0.597483	1739	85	140634	3.7714	8.1173e-05	0.00170135	0.138806	Y
FAM132A	1	977826	1382102	978	51	88005	3.3872	0.00035306	0.00283277	0.60338	1434	70	129592	2.9614	0.001531	0.0170001	1	Y
XPNPEP3	22	41053085	41528823	721	28	88005	3.312	0.00046323	0.00356604	0.79166	943	27	143056	2.9534	0.0015717	0.0173394	1	Y
AAGAB	15	67293013	67747536	831	49	88005	3.2648	0.00054773	0.00416031	0.936071	1104	63	145570	3.2956	0.00049107	0.007302	0.83973	Y
XRCC3	14	103963945	104381823	779	31	88005	3.2439	0.00058957	0.00441919	1	1087	35	144384	3.2796	0.00051974	0.00766168	0.888755	Y
RNF123	3	49526950	49958962	555	23	88005	3.2393	0.00059911	0.00447109	1	679	28	143205	2.8019	0.0025399	0.024129	1	Y
DNAJC27	2	24966505	25394963	943	40	88005	3.222	0.00063658	0.00466916	1	1230	47	143244	2.9066	0.0018266	0.0192808	1	Y
MAD2L1	4	120780577	121188013	850	51	88005	3.1414	0.00084058	0.00583964	1	1162	60	145514	2.5332	0.0056514	0.0447403	1	Y
SIRT1	10	69444427	69878147	865	27	88005	3.0673	0.0010801	0.00732496	1	1137	30	140483	2.7922	0.0026175	0.0243257	1	Y
DPY19L3	19	32696655	33176799	1140	59	88005	3.0602	0.001106	0.00744155	1	1525	75	144033	2.6587	0.0039221	0.0328764	1	Y
ANKRD9	14	102773179	103176128	967	38	88005	2.9514	0.0015817	0.0100863	1	1251	52	143327	3.0907	0.00099834	0.0125527	1	Y
GPR155	2	175096299	175551816	635	49	88005	2.9326	0.0016808	0.0105606	1	983	60	144728	3.0225	0.0012535	0.0148853	1	Y
SNX32	11	65401305	65821578	759	40	88005	2.8916	0.0019166	0.0118248	1	1043	50	143826	4.1865	1.4165e-05	0.00039068	0.0242222	N
FIBP	11	65451211	65856010	744	43	88005	2.8876	0.0019413	0.0118913	1	1014	51	143677	4.1782	1.4693e-05	0.000398109	0.025125	N
PXK	3	58118617	58611815	1260	39	88005	2.8517	0.002174	0.0131285	1	1745	51	145540	3.8347	6.2851e-05	0.00138652	0.107475	Y
BTRC	10	102913790	103517078	872	41	88005	2.8252	0.0023622	0.0138528	1	1346	49	145302	3.394	0.00034435	0.00555508	0.588839	Y
CFL1	11	65422282	65825804	749	42	88005	2.8246	0.0023669	0.0138528	1	1014	47	143837	3.9393	4.086e-05	0.000931608	0.0698706	N
MYPN	10	69665874	70171774	1252	48	88005	2.8183	0.0024138	0.0140312	1	1531	53	143892	2.4844	0.006488	0.049751	1	Y
CDKN1B	12	12670302	13075305	615	98	88005	2.8116	0.0024645	0.0142292	1	1199	136	138718	2.793	0.0026112	0.0243257	1	Y
C11orf68	11	65484281	65886531	712	46	88005	2.7624	0.0028691	0.0161292	1	976	50	143286	3.4543	0.00027586	0.00481348	0.471721	N
PDHB	3	58213357	58619579	1124	34	88005	2.7525	0.0029568	0.0164108	1	1513	47	145408	3.7317	9.5086e-05	0.00191291	0.162597	Y
PIANP	12	6602957	7010009	665	71	88005	2.7497	0.0029828	0.0164971	1	1032	91	143076	2.796	0.0025867	0.0243036	1	N
AKAP5	14	64732217	65141221	792	38	88005	2.7205	0.003259	0.0176814	1	1092	47	145683	2.9811	0.0014362	0.0163727	1	Y
IGF1	12	102589645	103075563	1068	58	88005	2.6176	0.0044276	0.0228603	1	1323	62	142096	3.2506	0.00057591	0.00824486	0.984806	N
PAX6	11	31606340	32039509	581	40	88005	2.5944	0.0047379	0.0240109	1	829	49	144179	2.6073	0.0045628	0.0371542	1	N
HSPA2	14	64807186	65209955	773	37	88005	2.5649	0.0051608	0.0255647	1	1064	45	145848	2.8293	0.0023327	0.0225846	1	Y
REV3L	6	111420234	112004421	1074	42	88005	2.5611	0.0052167	0.0257669	1	1455	48	145082	3.7963	7.3429e-05	0.00158941	0.125564	Y
KCNN3	1	154469938	155042754	907	95	88005	2.5152	0.0059487	0.0282398	1	1311	125	145676	2.7409	0.0030638	0.0277201	1	Y
RPS6KB2	11	66995935	67402879	553	37	88005	2.505	0.006122	0.028982	1	730	39	139999	3.3373	0.00042306	0.00669845	0.723433	Y
PMVK	1	154697208	155109484	661	84	88005	2.429	0.0075709	0.0336069	1	942	99	145946	3.2265	0.00062651	0.00871002	1	Y
RPL26	17	8080834	8486565	736	52	88005	2.4295	0.0075604	0.0336069	1	1068	56	144634	4.0963	2.0993e-05	0.000505606	0.035898	Y
CDH7	18	63217488	63748175	1338	41	88005	2.4075	0.008031	0.0348415	1	1724	54	144047	2.8485	0.0021964	0.0218363	1	Y
AASDHPPT	11	105748292	106169419	832	26	88005	2.3921	0.0083754	0.0356074	1	1003	30	144961	3.1364	0.00085529	0.0110799	1	N
BRWD1	21	40356102	40885745	1235	47	88005	2.3873	0.0084866	0.0359	1	1772	58	146037	3.3095	0.00046725	0.00707077	0.798998	Y
CDC42BPA	1	226977566	227706193	2381	36	88005	2.3633	0.0090569	0.0372073	1	2925	44	146287	2.7638	0.0028569	0.0259856	1	Y
RPF2	6	111103274	111547299	1125	33	88005	2.3252	0.010031	0.0406232	1	1424	42	145727	2.6435	0.0041026	0.0340556	1	Y
DNMT3A	2	25251421	25765459	623	75	88005	2.2731	0.011512	0.0449178	1	1052	82	142993	3.3949	0.00034331	0.00555508	0.58706	Y
SLC25A35	17	7991082	8398709	785	49	88005	2.259	0.011941	0.0460658	1	1226	71	143732	4.4805	3.7243e-06	0.000120161	0.00636855	Y
GSTP1	11	67151066	67554125	680	50	88005	2.2344	0.012727	0.0478032	1	1236	69	109780	3.318	0.00045339	0.00704815	0.775297	Y
NDUFV1	11	67174323	67580012	676	49	88005	2.2307	0.01285	0.0480539	1	1329	71	100913	3.0814	0.0010302	0.0128498	1	Y
CINP	14	102614619	103029253	968	35	88005	2.2181	0.013273	0.0490986	1	1268	55	143072	4.0739	2.3116e-05	0.000549005	0.0395284	Y
RRAS2	11	14099466	14586052	729	48	88005	2.2152	0.013372	0.0492008	1	1130	56	145409	3.7643	8.3496e-05	0.00172022	0.142778	Y

## Sheet: Table S25
Table S25. Biological processes significantly associated with genes linked to refractive error in UK Biobank and CREAM cohorts, and whose expression correlates with baseline refractive error in mice (BP, biological process)
Category	ID	Term	P-value
BP	GO:0016339	calcium-dependent cell-cell adhesion via plasma membrane cell adhesion molecules	2.34571e-07
BP	GO:0007416	synapse assembly	8.71552e-07
BP	GO:0007156	homophilic cell adhesion via plasma membrane adhesion molecules	2.01376e-06
BP	GO:0007399	nervous system development	0.000377191
BP	GO:0007268	chemical synaptic transmission	0.000626203
BP	GO:0006412	translation	0.00116847
BP	GO:0098609	cell-cell adhesion	0.00258222
BP	GO:0030336	negative regulation of cell migration	0.00523586
BP	GO:0048050	post-embryonic eye morphogenesis	0.00670797
BP	GO:0006364	rRNA processing	0.00698212
BP	GO:0048813	dendrite morphogenesis	0.00815107
BP	GO:0006536	glutamate metabolic process	0.00883774
BP	GO:2000273	positive regulation of receptor activity	0.00883774
BP	GO:0043010	camera-type eye development	0.0113174
BP	GO:0010633	negative regulation of epithelial cell migration	0.0133636
BP	GO:0051259	protein oligomerization	0.0140826
BP	GO:0006614	SRP-dependent cotranslational protein targeting to membrane	0.0152518
BP	GO:0007155	cell adhesion	0.0154818
BP	GO:1900006	positive regulation of dendrite development	0.0160361
BP	GO:0030198	extracellular matrix organization	0.0176321
BP	GO:0006413	translational initiation	0.0194564
BP	GO:0000184	nuclear-transcribed mRNA catabolic process, nonsense-mediated decay	0.0211071
BP	GO:1902004	positive regulation of beta-amyloid formation	0.0219248
BP	GO:0007264	small GTPase mediated signal transduction	0.0225447
BP	GO:0046034	ATP metabolic process	0.0228901
BP	GO:0071560	cellular response to transforming growth factor beta stimulus	0.0255603
BP	GO:0001764	neuron migration	0.0276927
BP	GO:0048227	plasma membrane to endosome transport	0.0285776
BP	GO:0071420	cellular response to histamine	0.0285776
BP	GO:0046549	retinal cone cell development	0.0285776
BP	GO:0038180	nerve growth factor signaling pathway	0.0285776
BP	GO:0034614	cellular response to reactive oxygen species	0.0295133
BP	GO:0007224	smoothened signaling pathway	0.0305446
BP	GO:0000463	maturation of LSU-rRNA from tricistronic rRNA transcript (SSU-rRNA, 5.8S rRNA, LSU-rRNA)	0.0359212
BP	GO:0034605	cellular response to heat	0.0368123
BP	GO:2001237	negative regulation of extrinsic apoptotic signaling pathway	0.0400694
BP	GO:0016569	covalent chromatin modification	0.0402762
BP	GO:0042391	regulation of membrane potential	0.0433428
BP	GO:0051272	positive regulation of cellular component movement	0.0439007
BP	GO:0048048	embryonic eye morphogenesis	0.0439007
BP	GO:0051437	positive regulation of ubiquitin-protein ligase activity involved in regulation of mitotic cell cycle transition	0.0457576
BP	GO:0006461	protein complex assembly	0.0458401

## Sheet: Table S26
Table S26. Biological processes significantly associated with genes linked to refractive error in UK Biobank and CREAM cohorts, and whose expression correlates with susceptibility to myopia in mice (BP, biological process)
Category	ID	Term	P-value
BP	GO:0016339	calcium-dependent cell-cell adhesion via plasma membrane cell adhesion molecules	0.000117949
BP	GO:0007416	synapse assembly	0.000332103
BP	GO:0007264	small GTPase mediated signal transduction	0.000757697
BP	GO:0007268	chemical synaptic transmission	0.00154926
BP	GO:0007156	homophilic cell adhesion via plasma membrane adhesion molecules	0.00200724
BP	GO:0006412	translation	0.00263869
BP	GO:0018916	nitrobenzene metabolic process	0.00472824
BP	GO:0006813	potassium ion transport	0.00907797
BP	GO:1903506	regulation of nucleic acid-templated transcription	0.00990552
BP	GO:0048663	neuron fate commitment	0.0117761
BP	GO:0032355	response to estradiol	0.0155504
BP	GO:0006413	translational initiation	0.0171606
BP	GO:0042326	negative regulation of phosphorylation	0.018531
BP	GO:0071456	cellular response to hypoxia	0.0203036
BP	GO:0070723	response to cholesterol	0.020447
BP	GO:0000184	nuclear-transcribed mRNA catabolic process, nonsense-mediated decay	0.0211494
BP	GO:0008152	metabolic process	0.023042
BP	GO:0071805	potassium ion transmembrane transport	0.0231114
BP	GO:1901687	glutathione derivative biosynthetic process	0.0240023
BP	GO:0000463	maturation of LSU-rRNA from tricistronic rRNA transcript (SSU-rRNA, 5.8S rRNA, LSU-rRNA)	0.0257963
BP	GO:0051272	positive regulation of cellular component movement	0.0316424
BP	GO:0030206	chondroitin sulfate biosynthetic process	0.0336649
BP	GO:0048589	developmental growth	0.0336649
BP	GO:0042273	ribosomal large subunit biogenesis	0.0336649
BP	GO:0015031	protein transport	0.0356104
BP	GO:0023014	signal transduction by protein phosphorylation	0.0366414
BP	GO:0002053	positive regulation of mesenchymal cell proliferation	0.0372699
BP	GO:0006506	GPI anchor biosynthetic process	0.0372699
BP	GO:0032801	receptor catabolic process	0.0446958
BP	GO:0006851	mitochondrial calcium ion transport	0.0446958

## Sheet: Table S27
Table S27. Canonical signaling pathways significantly associated with genes linked to refractive error in UK Biobank and CREAM cohorts, and whose expression correlates with baseline refractive error in mice
Canonical pathways	-log(P-value)	z-score	References to previous publications identifying the pathway
EIF2 Signaling	6.9	1.89	Tkatchenko et al. Gene expression in response to optical defocus of opposite signs reveals bidirectional mechanism of visually guided eye growth. PLoS Biol. 2018;16(10):e2006021.
Sumoylation Pathway	6.13	-1.414
mTOR Signaling	5.73	0.447	Tkatchenko et al. Gene expression in response to optical defocus of opposite signs reveals bidirectional mechanism of visually guided eye growth. PLoS Biol. 2018;16(10):e2006021.
Integrin Signaling	4.69	0.905	Tkatchenko et al. Gene expression in response to optical defocus of opposite signs reveals bidirectional mechanism of visually guided eye growth. PLoS Biol. 2018;16(10):e2006021.
ILK Signaling	4.35	0.632
Semaphorin Signaling in Neurons	3.64	no activity pattern available
Regulation of eIF4 and p70S6K Signaling	3.49	no activity pattern available	Tkatchenko et al. Gene expression in response to optical defocus of opposite signs reveals bidirectional mechanism of visually guided eye growth. PLoS Biol. 2018;16(10):e2006021.
Protein Kinase A Signaling	3.48	0	Tkatchenko et al. Gene expression in response to optical defocus of opposite signs reveals bidirectional mechanism of visually guided eye growth. PLoS Biol. 2018;16(10):e2006021.
Clathrin-mediated Endocytosis Signaling	3.47	no activity pattern available
Actin Nucleation by ARP-WASP Complex	3.33	0.447
Epithelial Adherens Junction Signaling	2.99	no activity pattern available	Tkatchenko et al. Gene expression in response to optical defocus of opposite signs reveals bidirectional mechanism of visually guided eye growth. PLoS Biol. 2018;16(10):e2006021.
Glucocorticoid Receptor Signaling	2.97	no activity pattern available	Tkatchenko et al. Gene expression in response to optical defocus of opposite signs reveals bidirectional mechanism of visually guided eye growth. PLoS Biol. 2018;16(10):e2006021.
Phospholipase C Signaling	2.94	1
Calcium Signaling	2.82	-0.816	Tkatchenko et al. Gene expression in response to optical defocus of opposite signs reveals bidirectional mechanism of visually guided eye growth. PLoS Biol. 2018;16(10):e2006021.
Protein Ubiquitination Pathway	2.71	no activity pattern available	Tkatchenko et al. Gene expression in response to optical defocus of opposite signs reveals bidirectional mechanism of visually guided eye growth. PLoS Biol. 2018;16(10):e2006021.
Synaptic Long Term Potentiation	2.68	0.816	Tkatchenko et al. Gene expression in response to optical defocus of opposite signs reveals bidirectional mechanism of visually guided eye growth. PLoS Biol. 2018;16(10):e2006021. Stone et al. Image defocus and altered retinal gene expression in chick: clues to the pathogenesis of ametropia. Invest Ophthalmol Vis Sci. 2011;52(8):5765-5777.
Regulation of Actin-based Motility by Rho	2.6	1.342
RhoGDI Signaling	2.58	-1.134
Regulation of Cellular Mechanics by Calpain Protease	2.37	no activity pattern available
Remodeling of Epithelial Adherens Junctions	2.23	no activity pattern available
Sphingosine-1-phosphate Signaling	2	1.342
Ephrin Receptor Signaling	1.94	0	Tkatchenko et al. Gene expression in response to optical defocus of opposite signs reveals bidirectional mechanism of visually guided eye growth. PLoS Biol. 2018;16(10):e2006021.
Adenosine Nucleotides Degradation II	1.93	no activity pattern available
nNOS Signaling in Neurons	1.89	no activity pattern available	Tkatchenko et al. Gene expression in response to optical defocus of opposite signs reveals bidirectional mechanism of visually guided eye growth. PLoS Biol. 2018;16(10):e2006021.
Estrogen Receptor Signaling	1.87	no activity pattern available
PPARα/RXRα Activation	1.87	1	Riddell et al. Bidirectional Expression of Metabolic, Structural, and Immune Pathways in Early Myopia and Hyperopia. Frontiers in neuroscience. 2016;10:390.
HMGB1 Signaling	1.81	0.447
Neuregulin Signaling	1.79	-1
Production of Nitric Oxide and Reactive Oxygen Species	1.79	1.342	Tkatchenko et al. Gene expression in response to optical defocus of opposite signs reveals bidirectional mechanism of visually guided eye growth. PLoS Biol. 2018;16(10):e2006021.
Purine Nucleotides Degradation II (Aerobic)	1.78	no activity pattern available	Stone et al. Image defocus and altered retinal gene expression in chick: clues to the pathogenesis of ametropia. Invest Ophthalmol Vis Sci. 2011;52(8):5765-5777.
Neuroinflammation Signaling Pathway	1.77	0.447
Signaling by Rho Family GTPases	1.77	0.816
GABA Receptor Signaling	1.75	no activity pattern available
Gαq Signaling	1.57	1.342
Wnt/Ca+ pathway	1.55	no activity pattern available	Tkatchenko et al. Gene expression in response to optical defocus of opposite signs reveals bidirectional mechanism of visually guided eye growth. PLoS Biol. 2018;16(10):e2006021.
Dopamine-DARPP32 Feedback Signaling	1.54	1	Tkatchenko et al. Gene expression in response to optical defocus of opposite signs reveals bidirectional mechanism of visually guided eye growth. PLoS Biol. 2018;16(10):e2006021.
Diphthamide Biosynthesis	1.51	no activity pattern available
Glutathione Biosynthesis	1.51	no activity pattern available	Riddell et al. Bidirectional Expression of Metabolic, Structural, and Immune Pathways in Early Myopia and Hyperopia. Frontiers in neuroscience. 2016;10:390.
L-cysteine Degradation III	1.51	no activity pattern available	Riddell et al. Bidirectional Expression of Metabolic, Structural, and Immune Pathways in Early Myopia and Hyperopia. Frontiers in neuroscience. 2016;10:390.
4-hydroxyproline Degradation I	1.51	no activity pattern available
Glutamate Degradation II	1.51	no activity pattern available	Stone et al. Image defocus and altered retinal gene expression in chick: clues to the pathogenesis of ametropia. Invest Ophthalmol Vis Sci. 2011;52(8):5765-5777.
4-aminobutyrate Degradation I	1.51	no activity pattern available
Aspartate Biosynthesis	1.51	no activity pattern available
CXCR4 Signaling	1.47	0.447
eNOS Signaling	1.46	-1
Wnt/β-catenin Signaling	1.46	-2.236
Actin Cytoskeleton Signaling	1.44	0.447	Riddell et al. Bidirectional Expression of Metabolic, Structural, and Immune Pathways in Early Myopia and Hyperopia. Frontiers in neuroscience. 2016;10:390.
Paxillin Signaling	1.44	no activity pattern available
Caveolar-mediated Endocytosis Signaling	1.42	no activity pattern available
L-cysteine Degradation I	1.39	no activity pattern available	Riddell et al. Bidirectional Expression of Metabolic, Structural, and Immune Pathways in Early Myopia and Hyperopia. Frontiers in neuroscience. 2016;10:390.
VDR/RXR Activation	1.32	no activity pattern available
Circadian Rhythm Signaling	1.31	no activity pattern available

## Sheet: Table S28
Table S28. Canonical signaling pathways significantly associated with genes linked to refractive error in UK Biobank and CREAM cohorts, and whose expression correlates with susceptibility to myopia in mice
Canonical pathways	-log(P-value)	z-score	References to previous publications identifying the pathway
EIF2 Signaling	9.46	-1.667	Tkatchenko et al. Gene expression in response to optical defocus of opposite signs reveals bidirectional mechanism of visually guided eye growth. PLoS Biol. 2018;16(10):e2006021.
TGF-β Signaling	5.56	-1.89	Riddell et al. Bidirectional Expression of Metabolic, Structural, and Immune Pathways in Early Myopia and Hyperopia. Frontiers in neuroscience. 2016;10:390.
mTOR Signaling	5.03	-2	Tkatchenko et al. Gene expression in response to optical defocus of opposite signs reveals bidirectional mechanism of visually guided eye growth. PLoS Biol. 2018;16(10):e2006021.
PPARα/RXRα Activation	4.48	1.89	Riddell et al. Bidirectional Expression of Metabolic, Structural, and Immune Pathways in Early Myopia and Hyperopia. Frontiers in neuroscience. 2016;10:390.
Aryl Hydrocarbon Receptor Signaling	4.35	no activity pattern available
Glutathione-mediated Detoxification	4.25	1	Riddell et al. Bidirectional Expression of Metabolic, Structural, and Immune Pathways in Early Myopia and Hyperopia. Frontiers in neuroscience. 2016;10:390.
Regulation of eIF4 and p70S6K Signaling	3.97	no activity pattern available	Tkatchenko et al. Gene expression in response to optical defocus of opposite signs reveals bidirectional mechanism of visually guided eye growth. PLoS Biol. 2018;16(10):e2006021.
PTEN Signaling	3.76	1.633	Tkatchenko et al. Gene expression in response to optical defocus of opposite signs reveals bidirectional mechanism of visually guided eye growth. PLoS Biol. 2018;16(10):e2006021.
Regulation of the Epithelial-Mesenchymal Transition Pathway	3.5	no activity pattern available	Tkatchenko et al. Gene expression in response to optical defocus of opposite signs reveals bidirectional mechanism of visually guided eye growth. PLoS Biol. 2018;16(10):e2006021.
Glutathione Redox Reactions I	3.29	no activity pattern available	Riddell et al. Bidirectional Expression of Metabolic, Structural, and Immune Pathways in Early Myopia and Hyperopia. Frontiers in neuroscience. 2016;10:390.
STAT3 Pathway	3.22	-1.342
Glycoaminoglycan-protein Linkage Region Biosynthesis	3.05	no activity pattern available
Human Embryonic Stem Cell Pluripotency	2.58	no activity pattern available
Epithelial Adherens Junction Signaling	2.49	no activity pattern available	Tkatchenko et al. Gene expression in response to optical defocus of opposite signs reveals bidirectional mechanism of visually guided eye growth. PLoS Biol. 2018;16(10):e2006021.
Neuregulin Signaling	2.47	-1
Xenobiotic Metabolism Signaling	2.44	no activity pattern available
GABA Receptor Signaling	2.44	no activity pattern available
Sumoylation Pathway	2.42	1
VEGF Signaling	2.23	no activity pattern available
IGF-1 Signaling	2.2	no activity pattern available
Chondroitin Sulfate Biosynthesis	2.2	no activity pattern available
Mouse Embryonic Stem Cell Pluripotency	2.19	-1
Regulation of Cellular Mechanics by Calpain Protease	2.08	no activity pattern available
NRF2-mediated Oxidative Stress Response	1.97	no activity pattern available
PI3K/AKT Signaling	1.96	-2	Tkatchenko et al. Gene expression in response to optical defocus of opposite signs reveals bidirectional mechanism of visually guided eye growth. PLoS Biol. 2018;16(10):e2006021.
ErbB2-ErbB3 Signaling	1.87	no activity pattern available
Insulin Receptor Signaling	1.8	-1
LPS/IL-1 Mediated Inhibition of RXR Function	1.79	no activity pattern available
Heparan Sulfate Biosynthesis	1.75	no activity pattern available
Diphthamide Biosynthesis	1.71	no activity pattern available
Wnt/β-catenin Signaling	1.56	0
Oncostatin M Signaling	1.54	no activity pattern available	Tkatchenko et al. Gene expression in response to optical defocus of opposite signs reveals bidirectional mechanism of visually guided eye growth. PLoS Biol. 2018;16(10):e2006021.
PPAR Signaling	1.53	no activity pattern available	Riddell et al. Bidirectional Expression of Metabolic, Structural, and Immune Pathways in Early Myopia and Hyperopia. Frontiers in neuroscience. 2016;10:390.
Antioxidant Action of Vitamin C	1.46	no activity pattern available
NF-κB Signaling	1.45	-2
UVA-Induced MAPK Signaling	1.43	no activity pattern available
RAR Activation	1.43	no activity pattern available
p38 MAPK Signaling	1.35	no activity pattern available
Pentose Phosphate Pathway (Non-oxidative Branch)	1.34	no activity pattern available
Calcium Signaling	1.32	no activity pattern available	Tkatchenko et al. Gene expression in response to optical defocus of opposite signs reveals bidirectional mechanism of visually guided eye growth. PLoS Biol. 2018;16(10):e2006021.
Gαi Signaling	1.32	no activity pattern available
HIF1α Signaling	1.31	no activity pattern available
Apelin Endothelial Signaling Pathway	1.3	no activity pattern available
Protein Kinase A Signaling	1.3	-2.236	Tkatchenko et al. Gene expression in response to optical defocus of opposite signs reveals bidirectional mechanism of visually guided eye growth. PLoS Biol. 2018;16(10):e2006021.
