# Supplementary material for: Analysis of genetic networks regulating refractive eye development in collaborative cross progenitor strain mice reveals new genes and pathways underlying human myopia
Source: BMC Med Genomics. 2019 Jul 30;12:113. doi: 10.1186/s12920-019-0560-1 (PMC6668126; doi:10.1186/s12920-019-0560-1)
Supplement: Supplementary file 11 — Table S29. List of genes whose expression correlates with baseline refractive error in Collaborative Cross mice (molecular function). Table S30. List of genes whose expression correlates with susceptibility to myopia in Collaborative Cross mice (molecular function). (XLSX 163 kb) [file 12920_2019_560_MOESM11_ESM.xlsx]

## Sheet: Table S29
Table S29. List of genes whose expression correlates with baseline refractive error in Collaborative Cross mice (molecular function)
Gene ID	Gene Name	Location	Molecular function
Aimp1	aminoacyl tRNA synthetase complex interacting multifunctional protein 1	Extracellular Space	cytokine
Il18	interleukin 18	Extracellular Space	cytokine
Il33	interleukin 33	Extracellular Space	cytokine
Tnfsf12	TNF superfamily member 12	Extracellular Space	cytokine
Wnt5a	Wnt family member 5A	Extracellular Space	cytokine
March1	membrane associated ring-CH-type finger 1	Cytoplasm	enzyme
Sept3	septin 3	Cytoplasm	enzyme
Sept4	septin 4	Cytoplasm	enzyme
Aass	aminoadipate-semialdehyde synthase	Cytoplasm	enzyme
Abhd14a	abhydrolase domain containing 14A	Cytoplasm	enzyme
Acaca	acetyl-CoA carboxylase alpha	Cytoplasm	enzyme
Acad10	acyl-CoA dehydrogenase family member 10	Cytoplasm	enzyme
Acadm	acyl-CoA dehydrogenase medium chain	Cytoplasm	enzyme
Aco2	aconitase 2	Cytoplasm	enzyme
Acot11	acyl-CoA thioesterase 11	Cytoplasm	enzyme
Adal	adenosine deaminase like	Cytoplasm	enzyme
Adssl1	adenylosuccinate synthase like 1	Cytoplasm	enzyme
Agpat3	1-acylglycerol-3-phosphate O-acyltransferase 3	Cytoplasm	enzyme
Ahcyl2	adenosylhomocysteinase like 2	Other	enzyme
Aifm1	apoptosis inducing factor mitochondria associated 1	Cytoplasm	enzyme
Akirin1	akirin 1	Cytoplasm	enzyme
Alad	aminolevulinate dehydratase	Cytoplasm	enzyme
Aldh16a1	aldehyde dehydrogenase 16 family member A1	Cytoplasm	enzyme
Aldh1a1	aldehyde dehydrogenase 1 family member A1	Cytoplasm	enzyme
Aldh1l2	aldehyde dehydrogenase 1 family member L2	Cytoplasm	enzyme
Aldh4a1	aldehyde dehydrogenase 4 family member A1	Cytoplasm	enzyme
Aldh5a1	aldehyde dehydrogenase 5 family member A1	Cytoplasm	enzyme
Aldh6a1	aldehyde dehydrogenase 6 family member A1	Cytoplasm	enzyme
Alg13	asparagine-linked glycosylation 13	Other	enzyme
Alg14	ALG14 UDP-N-acetylglucosaminyltransferase subunit	Cytoplasm	enzyme
Alkbh1	alkB homolog 1, histone H2A dioxygenase	Cytoplasm	enzyme
Amd1	adenosylmethionine decarboxylase 1	Cytoplasm	enzyme
Amd2	adenosylmethionine decarboxylase 1	Cytoplasm	enzyme
Ampd2	adenosine monophosphate deaminase 2	Cytoplasm	enzyme
Amt	aminomethyltransferase	Cytoplasm	enzyme
Anapc11	anaphase promoting complex subunit 11	Cytoplasm	enzyme
Aoc2	amine oxidase copper containing 2	Plasma Membrane	enzyme
Apex2	apurinic/apyrimidinic endodeoxyribonuclease 2	Nucleus	enzyme
Arg2	arginase 2	Cytoplasm	enzyme
Arih1	ariadne RBR E3 ubiquitin protein ligase 1	Cytoplasm	enzyme
Arl4a	ADP ribosylation factor like GTPase 4A	Nucleus	enzyme
Arl4d	ADP ribosylation factor like GTPase 4D	Nucleus	enzyme
Asph	aspartate beta-hydroxylase	Cytoplasm	enzyme
Asrgl1	asparaginase like 1	Cytoplasm	enzyme
Ass1	argininosuccinate synthase 1	Cytoplasm	enzyme
Atad5	ATPase family AAA domain containing 5	Nucleus	enzyme
Ate1	arginyltransferase 1	Nucleus	enzyme
Atg7	autophagy related 7	Cytoplasm	enzyme
Atic	5-aminoimidazole-4-carboxamide ribonucleotide formyltransferase/IMP cyclohydrolase	Cytoplasm	enzyme
Atp5h	ATP synthase peripheral stalk subunit d	Cytoplasm	enzyme
Atp6v1f	ATPase H+ transporting V1 subunit F	Cytoplasm	enzyme
B3galnt2	beta-1,3-N-acetylgalactosaminyltransferase 2	Cytoplasm	enzyme
B3galt6	beta-1,3-galactosyltransferase 6	Cytoplasm	enzyme
B3gat1	beta-1,3-glucuronyltransferase 1	Cytoplasm	enzyme
B3gat2	beta-1,3-glucuronyltransferase 2	Cytoplasm	enzyme
B3gntl1	UDP-GlcNAc:betaGal beta-1,3-N-acetylglucosaminyltransferase like 1	Other	enzyme
B4galt3	beta-1,4-galactosyltransferase 3	Cytoplasm	enzyme
B4galt4	beta-1,4-galactosyltransferase 4	Cytoplasm	enzyme
Bcat1	branched chain amino acid transaminase 1	Cytoplasm	enzyme
Bckdhb	branched chain keto acid dehydrogenase E1 subunit beta	Cytoplasm	enzyme
Birc2	baculoviral IAP repeat containing 2	Cytoplasm	enzyme
Blm	BLM RecQ like helicase	Nucleus	enzyme
Bphl	biphenyl hydrolase like	Cytoplasm	enzyme
Brcc3	BRCA1/BRCA2-containing complex subunit 3	Nucleus	enzyme
Bst1	bone marrow stromal cell antigen 1	Plasma Membrane	enzyme
Btrc	beta-transducin repeat containing E3 ubiquitin protein ligase	Cytoplasm	enzyme
Car5b	carbonic anhydrase 5B	Cytoplasm	enzyme
Casd1	CAS1 domain containing 1	Cytoplasm	enzyme
Casz1	castor zinc finger 1	Nucleus	enzyme
Cbr1	carbonyl reductase 1	Cytoplasm	enzyme
Cdc23	cell division cycle 23	Nucleus	enzyme
Cdc34	cell division cycle 34	Nucleus	enzyme
Cdo1	cysteine dioxygenase type 1	Cytoplasm	enzyme
Cds1	CDP-diacylglycerol synthase 1	Cytoplasm	enzyme
Chd7	chromodomain helicase DNA binding protein 7	Nucleus	enzyme
Chd8	chromodomain helicase DNA binding protein 8	Nucleus	enzyme
Chfr	checkpoint with forkhead and ring finger domains	Nucleus	enzyme
Chrac1	chromatin accessibility complex subunit 1	Nucleus	enzyme
Chst1	carbohydrate sulfotransferase 1	Cytoplasm	enzyme
Chst11	carbohydrate sulfotransferase 11	Cytoplasm	enzyme
Chst3	carbohydrate sulfotransferase 3	Cytoplasm	enzyme
Chsy1	chondroitin sulfate synthase 1	Cytoplasm	enzyme
Cnp	2',3'-cyclic nucleotide 3' phosphodiesterase	Cytoplasm	enzyme
Cntn4	contactin 4	Plasma Membrane	enzyme
Cntn6	contactin 6	Plasma Membrane	enzyme
Comt	catechol-O-methyltransferase	Cytoplasm	enzyme
Coq2	coenzyme Q2, polyprenyltransferase	Cytoplasm	enzyme
Cox11	cytochrome c oxidase copper chaperone COX11	Cytoplasm	enzyme
Cox7a2l	cytochrome c oxidase subunit 7A2 like	Cytoplasm	enzyme
Cp	ceruloplasmin	Extracellular Space	enzyme
Crot	carnitine O-octanoyltransferase	Cytoplasm	enzyme
Cs	citrate synthase	Cytoplasm	enzyme
Csgalnact1	chondroitin sulfate N-acetylgalactosaminyltransferase 1	Cytoplasm	enzyme
Ctps	CTP synthase 1	Nucleus	enzyme
Ctps2	CTP synthase 2	Cytoplasm	enzyme
Cul2	cullin 2	Nucleus	enzyme
Cul3	cullin 3	Nucleus	enzyme
Cyb561	cytochrome b561	Cytoplasm	enzyme
Cyb5r1	cytochrome b5 reductase 1	Cytoplasm	enzyme
Cyp20a1	cytochrome P450 family 20 subfamily A member 1	Other	enzyme
Cyp2d22	cytochrome P450, family 2, subfamily d, polypeptide 22	Cytoplasm	enzyme
Cyp2j6	cytochrome P450 family 2 subfamily J member 2	Cytoplasm	enzyme
Cyp2j9	cytochrome P450, family 2, subfamily j, polypeptide 9	Cytoplasm	enzyme
Cyp4v3	cytochrome P450 family 4 subfamily V member 2	Cytoplasm	enzyme
Dclre1b	DNA cross-link repair 1B	Nucleus	enzyme
Dct	dopachrome tautomerase	Cytoplasm	enzyme
Ddx17	DEAD-box helicase 17	Nucleus	enzyme
Ddx25	DEAD-box helicase 25	Nucleus	enzyme
Ddx52	DExD-box helicase 52	Nucleus	enzyme
Decr1	2,4-dienoyl-CoA reductase 1	Cytoplasm	enzyme
Dera	deoxyribose-phosphate aldolase	Cytoplasm	enzyme
Dhdds	dehydrodolichyl diphosphate synthase subunit	Cytoplasm	enzyme
Dhdh	dihydrodiol dehydrogenase	Other	enzyme
Dhrs1	dehydrogenase/reductase 1	Cytoplasm	enzyme
Dhrs13	dehydrogenase/reductase 13	Other	enzyme
Dhrs3	dehydrogenase/reductase 3	Cytoplasm	enzyme
Dicer1	dicer 1, ribonuclease III	Cytoplasm	enzyme
Dnajc10	DnaJ heat shock protein family (Hsp40) member C10	Cytoplasm	enzyme
Dnajc27	DnaJ heat shock protein family (Hsp40) member C27	Cytoplasm	enzyme
Dph6	diphthamine biosynthesis 6	Cytoplasm	enzyme
Dqx1	DEAQ-box RNA dependent ATPase 1	Other	enzyme
Dse	dermatan sulfate epimerase	Cytoplasm	enzyme
Dusp26	dual specificity phosphatase 26	Cytoplasm	enzyme
Dusp28	dual specificity phosphatase 28	Other	enzyme
Echdc1	ethylmalonyl-CoA decarboxylase 1	Cytoplasm	enzyme
Echs1	enoyl-CoA hydratase, short chain 1	Cytoplasm	enzyme
Edem1	ER degradation enhancing alpha-mannosidase like protein 1	Cytoplasm	enzyme
Eef1akmt1	EEF1A lysine methyltransferase 1	Cytoplasm	enzyme
Eef2kmt	eukaryotic elongation factor 2 lysine methyltransferase	Cytoplasm	enzyme
Efemp1	EGF containing fibulin extracellular matrix protein 1	Extracellular Space	enzyme
Elovl2	ELOVL fatty acid elongase 2	Cytoplasm	enzyme
Elovl4	ELOVL fatty acid elongase 4	Cytoplasm	enzyme
Elovl7	ELOVL fatty acid elongase 7	Cytoplasm	enzyme
Endod1	endonuclease domain containing 1	Extracellular Space	enzyme
Eno1	enolase 1	Cytoplasm	enzyme
Eno2	enolase 2	Cytoplasm	enzyme
Enoph1	enolase-phosphatase 1	Cytoplasm	enzyme
Enpp2	ectonucleotide pyrophosphatase/phosphodiesterase 2	Plasma Membrane	enzyme
Entpd5	ectonucleoside triphosphate diphosphohydrolase 5	Cytoplasm	enzyme
Ephx2	epoxide hydrolase 2	Cytoplasm	enzyme
Ercc2	ERCC excision repair 2, TFIIH core complex helicase subunit	Nucleus	enzyme
Eri1	exoribonuclease 1	Nucleus	enzyme
Erp44	endoplasmic reticulum protein 44	Cytoplasm	enzyme
Esco1	establishment of sister chromatid cohesion N-acetyltransferase 1	Nucleus	enzyme
Exosc2	exosome component 2	Nucleus	enzyme
Ezh1	enhancer of zeste 1 polycomb repressive complex 2 subunit	Nucleus	enzyme
Fads2	fatty acid desaturase 2	Plasma Membrane	enzyme
Fads6	fatty acid desaturase 6	Other	enzyme
Fah	fumarylacetoacetate hydrolase	Cytoplasm	enzyme
Fam135b	family with sequence similarity 135 member B	Other	enzyme
Fbl	fibrillarin	Nucleus	enzyme
Fh1	fumarate hydratase	Cytoplasm	enzyme
Fkbp14	FKBP prolyl isomerase 14	Cytoplasm	enzyme
Fkbp3	FKBP prolyl isomerase 3	Nucleus	enzyme
Fntb	farnesyltransferase, CAAX box, beta	Cytoplasm	enzyme
Ftl1	ferritin light chain	Cytoplasm	enzyme
Fuom	fucose mutarotase	Cytoplasm	enzyme
Fut10	fucosyltransferase 10	Cytoplasm	enzyme
Fut8	fucosyltransferase 8	Cytoplasm	enzyme
G3bp1	G3BP stress granule assembly factor 1	Nucleus	enzyme
G6pdx	glucose-6-phosphate dehydrogenase	Cytoplasm	enzyme
Ganab	glucosidase II alpha subunit	Cytoplasm	enzyme
Gapdh	glyceraldehyde-3-phosphate dehydrogenase	Cytoplasm	enzyme
Gars	glycyl-tRNA synthetase	Cytoplasm	enzyme
Gbp7	guanylate binding protein 7	Cytoplasm	enzyme
Gclm	glutamate-cysteine ligase modifier subunit	Cytoplasm	enzyme
Gcsh	glycine cleavage system protein H	Cytoplasm	enzyme
Gde1	glycerophosphodiester phosphodiesterase 1	Plasma Membrane	enzyme
Ggact	gamma-glutamylamine cyclotransferase	Cytoplasm	enzyme
Gldc	glycine decarboxylase	Cytoplasm	enzyme
Glrx	glutaredoxin	Cytoplasm	enzyme
Glul	glutamate-ammonia ligase	Cytoplasm	enzyme
Gna13	G protein subunit alpha 13	Plasma Membrane	enzyme
Gnal	G protein subunit alpha L	Cytoplasm	enzyme
Gnb4	G protein subunit beta 4	Plasma Membrane	enzyme
Gng13	G protein subunit gamma 13	Plasma Membrane	enzyme
Gng3	G protein subunit gamma 3	Plasma Membrane	enzyme
Gnl2	G protein nucleolar 2	Nucleus	enzyme
Got2	glutamic-oxaloacetic transaminase 2	Cytoplasm	enzyme
Gphn	gephyrin	Plasma Membrane	enzyme
Gpld1	glycosylphosphatidylinositol specific phospholipase D1	Cytoplasm	enzyme
Gpx8	glutathione peroxidase 8 (putative)	Cytoplasm	enzyme
Gsta4	glutathione S-transferase, alpha 4	Other	enzyme
Gstcd	glutathione S-transferase C-terminal domain containing	Cytoplasm	enzyme
Gstm5	glutathione S-transferase mu 3	Cytoplasm	enzyme
Gstt1	glutathione S-transferase, theta 1	Cytoplasm	enzyme
Gusb	glucuronidase beta	Cytoplasm	enzyme
Gyg	glycogenin 1	Cytoplasm	enzyme
Hdhd3	haloacid dehalogenase like hydrolase domain containing 3	Cytoplasm	enzyme
Hectd2	HECT domain E3 ubiquitin protein ligase 2	Cytoplasm	enzyme
Hecw1	HECT, C2 and WW domain containing E3 ubiquitin protein ligase 1	Cytoplasm	enzyme
Herc3	HECT and RLD domain containing E3 ubiquitin protein ligase 3	Cytoplasm	enzyme
Herc4	HECT and RLD domain containing E3 ubiquitin protein ligase 4	Cytoplasm	enzyme
Hexa	hexosaminidase subunit alpha	Cytoplasm	enzyme
Hibadh	3-hydroxyisobutyrate dehydrogenase	Cytoplasm	enzyme
Hif1an	hypoxia inducible factor 1 subunit alpha inhibitor	Nucleus	enzyme
Hlcs	holocarboxylase synthetase	Cytoplasm	enzyme
Hmgcr	3-hydroxy-3-methylglutaryl-CoA reductase	Cytoplasm	enzyme
Hpgd	15-hydroxyprostaglandin dehydrogenase	Cytoplasm	enzyme
Hprt	hypoxanthine phosphoribosyltransferase 1	Cytoplasm	enzyme
Hs3st1	heparan sulfate-glucosamine 3-sulfotransferase 1	Cytoplasm	enzyme
Hs3st3b1	heparan sulfate-glucosamine 3-sulfotransferase 3B1	Cytoplasm	enzyme
Hs6st3	heparan sulfate 6-O-sulfotransferase 3	Other	enzyme
Hspa1a	heat shock protein family A (Hsp70) member 1A	Cytoplasm	enzyme
Hyal1	hyaluronidase 1	Cytoplasm	enzyme
Idh1	isocitrate dehydrogenase (NADP(+)) 1, cytosolic	Cytoplasm	enzyme
Idh2	isocitrate dehydrogenase (NADP(+)) 2, mitochondrial	Cytoplasm	enzyme
Idh3b	isocitrate dehydrogenase 3 (NAD(+)) beta	Cytoplasm	enzyme
Idi1	isopentenyl-diphosphate delta isomerase 1	Cytoplasm	enzyme
Impad1	inositol monophosphatase domain containing 1	Cytoplasm	enzyme
Itpa	inosine triphosphatase	Cytoplasm	enzyme
Jade2	jade family PHD finger 2	Nucleus	enzyme
Jmjd1c	jumonji domain containing 1C	Nucleus	enzyme
Josd2	Josephin domain containing 2	Cytoplasm	enzyme
Kdm1b	lysine (K)-specific demethylase 1B	Nucleus	enzyme
Kl	klotho	Extracellular Space	enzyme
Kmt2e	lysine methyltransferase 2E	Nucleus	enzyme
Kmt5a	lysine methyltransferase 5A	Nucleus	enzyme
Kmt5c	lysine methyltransferase 5C	Nucleus	enzyme
Kyat1	kynurenine aminotransferase 1	Cytoplasm	enzyme
Lamp2	lysosomal associated membrane protein 2	Plasma Membrane	enzyme
Lclat1	lysocardiolipin acyltransferase 1	Cytoplasm	enzyme
Ldhb	lactate dehydrogenase B	Cytoplasm	enzyme
Lipe	lipase E, hormone sensitive type	Cytoplasm	enzyme
Lmbrd1	LMBR1 domain containing 1	Cytoplasm	enzyme
Lmo7	LIM domain 7	Cytoplasm	enzyme
Loxl1	lysyl oxidase like 1	Extracellular Space	enzyme
Lpcat3	lysophosphatidylcholine acyltransferase 3	Plasma Membrane	enzyme
Lpgat1	lysophosphatidylglycerol acyltransferase 1	Cytoplasm	enzyme
Lta4h	leukotriene A4 hydrolase	Cytoplasm	enzyme
Ltn1	listerin E3 ubiquitin protein ligase 1	Nucleus	enzyme
Macrod1	mono-ADP ribosylhydrolase 1	Cytoplasm	enzyme
Man2a1	mannosidase alpha class 2A member 1	Cytoplasm	enzyme
Mat2a	methionine adenosyltransferase 2A	Cytoplasm	enzyme
Mboat1	membrane bound O-acyltransferase domain containing 1	Cytoplasm	enzyme
Mccc1	methylcrotonoyl-CoA carboxylase 1	Cytoplasm	enzyme
Mccc2	methylcrotonoyl-CoA carboxylase 2	Cytoplasm	enzyme
Mettl16	methyltransferase like 16	Nucleus	enzyme
Mettl8	methyltransferase like 8	Other	enzyme
Mgat1	mannosyl (alpha-1,3-)-glycoprotein beta-1,2-N-acetylglucosaminyltransferase	Cytoplasm	enzyme
Mgat4c	MGAT4 family member C	Cytoplasm	enzyme
Mical2	microtubule associated monooxygenase, calponin and LIM domain containing 2	Cytoplasm	enzyme
Mmab	metabolism of cobalamin associated B	Cytoplasm	enzyme
Mocs2	molybdenum cofactor synthesis 2	Cytoplasm	enzyme
Msra	methionine sulfoxide reductase A	Cytoplasm	enzyme
Mtfmt	mitochondrial methionyl-tRNA formyltransferase	Cytoplasm	enzyme
Mthfd1l	methylenetetrahydrofolate dehydrogenase (NADP+ dependent) 1 like	Cytoplasm	enzyme
Mthfs	methenyltetrahydrofolate synthetase	Cytoplasm	enzyme
Mul1	mitochondrial E3 ubiquitin protein ligase 1	Cytoplasm	enzyme
Myh10	myosin heavy chain 10	Cytoplasm	enzyme
Myl6	myosin light chain 6	Cytoplasm	enzyme
Mylip	myosin regulatory light chain interacting protein	Cytoplasm	enzyme
Myo19	myosin XIX	Cytoplasm	enzyme
Myo1e	myosin IE	Cytoplasm	enzyme
Mysm1	Myb like, SWIRM and MPN domains 1	Nucleus	enzyme
Naaa	N-acylethanolamine acid amidase	Cytoplasm	enzyme
Nae1	NEDD8 activating enzyme E1 subunit 1	Cytoplasm	enzyme
Nat8f4	N-acetyltransferase 8 (GCN5-related) family member 4	Other	enzyme
Naxd	NAD(P)HX dehydratase	Cytoplasm	enzyme
Ndst2	N-deacetylase and N-sulfotransferase 2	Cytoplasm	enzyme
Ndufa1	NADH:ubiquinone oxidoreductase subunit A1	Cytoplasm	enzyme
Ndufa11	NADH:ubiquinone oxidoreductase subunit A11	Cytoplasm	enzyme
Ndufa12	NADH:ubiquinone oxidoreductase subunit A12	Cytoplasm	enzyme
Ndufa3	NADH:ubiquinone oxidoreductase subunit A3	Cytoplasm	enzyme
Nedd4l	neural precursor cell expressed, developmentally down-regulated 4-like, E3 ubiquitin protein ligase	Cytoplasm	enzyme
Neil2	nei like DNA glycosylase 2	Nucleus	enzyme
Nhlrc2	NHL repeat containing 2	Cytoplasm	enzyme
Nmnat2	nicotinamide nucleotide adenylyltransferase 2	Cytoplasm	enzyme
Nmt1	N-myristoyltransferase 1	Cytoplasm	enzyme
Nob1	NIN1 (RPN12) binding protein 1 homolog	Nucleus	enzyme
Nqo2	N-ribosyldihydronicotinamide:quinone reductase 2	Cytoplasm	enzyme
Nsdhl	NAD(P) dependent steroid dehydrogenase-like	Cytoplasm	enzyme
Nudt13	nudix hydrolase 13	Cytoplasm	enzyme
Nxn	nucleoredoxin	Nucleus	enzyme
Oat	ornithine aminotransferase	Cytoplasm	enzyme
Oaz1	ornithine decarboxylase antizyme 1	Cytoplasm	enzyme
Ogfod1	2-oxoglutarate and iron dependent oxygenase domain containing 1	Cytoplasm	enzyme
Ola1	Obg like ATPase 1	Cytoplasm	enzyme
Otud5	OTU domain containing 5	Other	enzyme
Ovgp1	oviductal glycoprotein 1	Extracellular Space	enzyme
Oxr1	oxidation resistance 1	Cytoplasm	enzyme
P3h1	prolyl 3-hydroxylase 1	Nucleus	enzyme
P4htm	prolyl 4-hydroxylase, transmembrane	Cytoplasm	enzyme
Paics	phosphoribosylaminoimidazole carboxylase and phosphoribosylaminoimidazolesuccinocarboxamide synthase	Cytoplasm	enzyme
Papola	poly(A) polymerase alpha	Nucleus	enzyme
Papolb	poly(A) polymerase beta	Nucleus	enzyme
Papss2	3'-phosphoadenosine 5'-phosphosulfate synthase 2	Cytoplasm	enzyme
Park7	Parkinsonism associated deglycase	Nucleus	enzyme
Pdcl	phosducin like	Cytoplasm	enzyme
Pde1a	phosphodiesterase 1A	Cytoplasm	enzyme
Pde1b	phosphodiesterase 1B	Cytoplasm	enzyme
Pde5a	phosphodiesterase 5A	Cytoplasm	enzyme
Pde6a	phosphodiesterase 6A	Plasma Membrane	enzyme
Pde6c	phosphodiesterase 6C	Cytoplasm	enzyme
Pde7a	phosphodiesterase 7A	Cytoplasm	enzyme
Pdia4	protein disulfide isomerase family A member 4	Cytoplasm	enzyme
Pdzrn3	PDZ domain containing ring finger 3	Extracellular Space	enzyme
Pfn2	profilin 2	Cytoplasm	enzyme
Pgap1	post-GPI attachment to proteins 1	Cytoplasm	enzyme
Pgbd1	piggyBac transposable element derived 1	Extracellular Space	enzyme
Pgbd5	piggyBac transposable element derived 5	Nucleus	enzyme
Phf8	PHD finger protein 8	Nucleus	enzyme
Pigb	phosphatidylinositol glycan anchor biosynthesis class B	Cytoplasm	enzyme
Pigg	phosphatidylinositol glycan anchor biosynthesis class G	Cytoplasm	enzyme
Pigh	phosphatidylinositol glycan anchor biosynthesis class H	Cytoplasm	enzyme
Pigm	phosphatidylinositol glycan anchor biosynthesis class M	Cytoplasm	enzyme
Pigs	phosphatidylinositol glycan anchor biosynthesis class S	Cytoplasm	enzyme
Pigw	phosphatidylinositol glycan anchor biosynthesis class W	Cytoplasm	enzyme
Pisd	phosphatidylserine decarboxylase	Cytoplasm	enzyme
Plcb1	phospholipase C beta 1	Cytoplasm	enzyme
Plcb4	phospholipase C beta 4	Cytoplasm	enzyme
Plcd4	phospholipase C delta 4	Cytoplasm	enzyme
Plce1	phospholipase C epsilon 1	Cytoplasm	enzyme
Pld3	phospholipase D family member 3	Cytoplasm	enzyme
Plscr1	phospholipid scramblase 1	Plasma Membrane	enzyme
Pltp	phospholipid transfer protein	Extracellular Space	enzyme
Pmel	premelanosome protein	Plasma Membrane	enzyme
Polr2c	RNA polymerase II subunit C	Nucleus	enzyme
Polr2f	RNA polymerase II subunit F	Nucleus	enzyme
Polr2h	RNA polymerase II subunit H	Nucleus	enzyme
Polr2l	RNA polymerase II subunit L	Nucleus	enzyme
Polr3g	RNA polymerase III subunit G	Nucleus	enzyme
Polr3h	RNA polymerase III subunit H	Nucleus	enzyme
Pon2	paraoxonase 2	Plasma Membrane	enzyme
Ppa2	pyrophosphatase (inorganic) 2	Cytoplasm	enzyme
Ppat	phosphoribosyl pyrophosphate amidotransferase	Cytoplasm	enzyme
Ppia	peptidylprolyl isomerase A	Cytoplasm	enzyme
Ppid	peptidylprolyl isomerase D	Cytoplasm	enzyme
Ppie	peptidylprolyl isomerase E	Nucleus	enzyme
Ppil6	peptidylprolyl isomerase like 6	Other	enzyme
Ppme1	protein phosphatase methylesterase 1	Nucleus	enzyme
Prdx1	peroxiredoxin 1	Cytoplasm	enzyme
Prkcsh	protein kinase C substrate 80K-H	Cytoplasm	enzyme
Psmc3	proteasome 26S subunit, ATPase 3	Nucleus	enzyme
Ptgds	prostaglandin D2 synthase	Cytoplasm	enzyme
Ptges3	prostaglandin E synthase 3	Cytoplasm	enzyme
Pxdn	peroxidasin	Extracellular Space	enzyme
Pygm	glycogen phosphorylase, muscle associated	Cytoplasm	enzyme
Qdpr	quinoid dihydropteridine reductase	Cytoplasm	enzyme
Rab27b	RAB27B, member RAS oncogene family	Cytoplasm	enzyme
Rab33b	RAB33B, member RAS oncogene family	Cytoplasm	enzyme
Rab5b	RAB5B, member RAS oncogene family	Cytoplasm	enzyme
Rab6a	RAB6A, member RAS oncogene family	Cytoplasm	enzyme
Rack1	receptor for activated C kinase 1	Cytoplasm	enzyme
Rad51d	RAD51 paralog D	Nucleus	enzyme
Ranbp2	RANBP2-like and GRIP domain containing 5	Nucleus	enzyme
Rap1a	RAP1A, member of RAS oncogene family	Cytoplasm	enzyme
Rbbp4	RB binding protein 4, chromatin remodeling factor	Nucleus	enzyme
Rbbp6	RB binding protein 6, ubiquitin ligase	Nucleus	enzyme
Rdh11	retinol dehydrogenase 11	Cytoplasm	enzyme
Recql5	RecQ like helicase 5	Nucleus	enzyme
Rhoa	ras homolog family member A	Cytoplasm	enzyme
Rhobtb3	Rho related BTB domain containing 3	Cytoplasm	enzyme
Rhoc	ras homolog family member C	Plasma Membrane	enzyme
Rhoj	ras homolog family member J	Cytoplasm	enzyme
Rhoq	ras homolog family member Q	Plasma Membrane	enzyme
Rhot2	ras homolog family member T2	Cytoplasm	enzyme
Rimkla	ribosomal modification protein rimK like family member A	Cytoplasm	enzyme
Rnaseh2b	ribonuclease H2 subunit B	Nucleus	enzyme
Rnf139	ring finger protein 139	Cytoplasm	enzyme
Rnf168	ring finger protein 168	Nucleus	enzyme
Rnf20	ring finger protein 20	Nucleus	enzyme
Rnf41	ring finger protein 41	Cytoplasm	enzyme
Rnf7	ring finger protein 7	Nucleus	enzyme
Rp2	RP2 activator of ARL3 GTPase	Cytoplasm	enzyme
Rpe65	retinoid isomerohydrolase RPE65	Cytoplasm	enzyme
Rpl4	ribosomal protein L4	Cytoplasm	enzyme
Rps3	ribosomal protein S3	Cytoplasm	enzyme
Rrp8	ribosomal RNA processing 8	Nucleus	enzyme
Rtel1	regulator of telomere elongation helicase 1	Nucleus	enzyme
Samd8	sterile alpha motif domain containing 8	Cytoplasm	enzyme
Sars	seryl-tRNA synthetase	Cytoplasm	enzyme
Sat2	spermidine/spermine N1-acetyltransferase family member 2	Plasma Membrane	enzyme
Sbno1	strawberry notch homolog 1	Other	enzyme
Scd2	stearoyl-Coenzyme A desaturase 2	Cytoplasm	enzyme
Sdcbp	syndecan binding protein	Plasma Membrane	enzyme
Sdr42e1	short chain dehydrogenase/reductase family 42E, member 1	Other	enzyme
Selenoi	selenoprotein I	Cytoplasm	enzyme
Selenow	selenoprotein W	Cytoplasm	enzyme
Setd2	SET domain containing 2, histone lysine methyltransferase	Cytoplasm	enzyme
Setd7	SET domain containing 7, histone lysine methyltransferase	Nucleus	enzyme
Sgpl1	sphingosine-1-phosphate lyase 1	Cytoplasm	enzyme
Sh3glb1	SH3 domain containing GRB2 like, endophilin B1	Cytoplasm	enzyme
Sirt4	sirtuin 4	Cytoplasm	enzyme
Slfn5	schlafen family member 5	Nucleus	enzyme
Smpd2	sphingomyelin phosphodiesterase 2	Cytoplasm	enzyme
Snca	synuclein alpha	Cytoplasm	enzyme
Sord	sorbitol dehydrogenase	Cytoplasm	enzyme
Sptssa	serine palmitoyltransferase small subunit A	Cytoplasm	enzyme
Sptssb	serine palmitoyltransferase small subunit B	Cytoplasm	enzyme
Sqle	squalene epoxidase	Cytoplasm	enzyme
St3gal1	ST3 beta-galactoside alpha-2,3-sialyltransferase 1	Cytoplasm	enzyme
Tarsl2	threonyl-tRNA synthetase like 2	Other	enzyme
Tet1	tet methylcytosine dioxygenase 1	Nucleus	enzyme
Tet2	tet methylcytosine dioxygenase 2	Nucleus	enzyme
Tet3	tet methylcytosine dioxygenase 3	Nucleus	enzyme
Tgm2	transglutaminase 2	Cytoplasm	enzyme
Tgm4	transglutaminase 4	Extracellular Space	enzyme
Tkt	transketolase	Cytoplasm	enzyme
Tm7sf2	transmembrane 7 superfamily member 2	Cytoplasm	enzyme
Tmem86b	transmembrane protein 86B	Cytoplasm	enzyme
Tmx1	thioredoxin related transmembrane protein 1	Cytoplasm	enzyme
Tmx2	thioredoxin related transmembrane protein 2	Other	enzyme
Tmx3	thioredoxin related transmembrane protein 3	Cytoplasm	enzyme
Tmx4	thioredoxin related transmembrane protein 4	Cytoplasm	enzyme
Tnfaip3	TNF alpha induced protein 3	Nucleus	enzyme
Toe1	target of EGR1, exonuclease	Nucleus	enzyme
Top3a	DNA topoisomerase III alpha	Nucleus	enzyme
Tpst1	tyrosylprotein sulfotransferase 1	Cytoplasm	enzyme
Trim13	tripartite motif containing 13	Cytoplasm	enzyme
Trim17	tripartite motif containing 17	Cytoplasm	enzyme
Trim37	tripartite motif containing 37	Cytoplasm	enzyme
Trim56	tripartite motif containing 56	Cytoplasm	enzyme
Trmt10a	tRNA methyltransferase 10A	Cytoplasm	enzyme
Trmt11	tRNA methyltransferase 11 homolog	Other	enzyme
Trmt2b	tRNA methyltransferase 2 homolog B	Cytoplasm	enzyme
Tsen15	tRNA splicing endonuclease subunit 15	Nucleus	enzyme
Tsen2	tRNA splicing endonuclease subunit 2	Cytoplasm	enzyme
Ttc3	tetratricopeptide repeat domain 3	Cytoplasm	enzyme
Ttll1	tubulin tyrosine ligase like 1	Extracellular Space	enzyme
Ttll4	tubulin tyrosine ligase like 4	Cytoplasm	enzyme
Ttll5	tubulin tyrosine ligase like 5	Cytoplasm	enzyme
Txndc17	thioredoxin domain containing 17	Cytoplasm	enzyme
Txnl4b	thioredoxin like 4B	Nucleus	enzyme
Txnrd1	thioredoxin reductase 1	Cytoplasm	enzyme
Uba5	ubiquitin like modifier activating enzyme 5	Cytoplasm	enzyme
Ubash3b	ubiquitin associated and SH3 domain containing B	Other	enzyme
Ube2d2a	ubiquitin conjugating enzyme E2 D2	Cytoplasm	enzyme
Ube2n	ubiquitin conjugating enzyme E2 N	Cytoplasm	enzyme
Ube3b	ubiquitin protein ligase E3B	Extracellular Space	enzyme
Ubr2	ubiquitin protein ligase E3 component n-recognin 2	Nucleus	enzyme
Ubr3	ubiquitin protein ligase E3 component n-recognin 3	Other	enzyme
Ubr5	ubiquitin protein ligase E3 component n-recognin 5	Nucleus	enzyme
Ugdh	UDP-glucose 6-dehydrogenase	Nucleus	enzyme
Unc80	unc-80 homolog, NALCN channel complex subunit	Plasma Membrane	enzyme
Uprt	uracil phosphoribosyltransferase homolog	Other	enzyme
Vat1l	vesicle amine transport 1 like	Other	enzyme
Vcl	vinculin	Plasma Membrane	enzyme
Vwa8	von Willebrand factor A domain containing 8	Cytoplasm	enzyme
Xiap	X-linked inhibitor of apoptosis	Cytoplasm	enzyme
Xrn1	5'-3' exoribonuclease 1	Cytoplasm	enzyme
Yod1	YOD1 deubiquitinase	Cytoplasm	enzyme
Ypel1	yippee like 1	Nucleus	enzyme
Zdhhc17	zinc finger DHHC-type containing 17	Cytoplasm	enzyme
Zdhhc20	zinc finger DHHC-type containing 20	Plasma Membrane	enzyme
Zdhhc9	zinc finger DHHC-type containing 9	Cytoplasm	enzyme
Zfp451	zinc finger protein 451	Nucleus	enzyme
Adgrf5	adhesion G protein-coupled receptor F5	Plasma Membrane	G-protein coupled receptor
Adra2a	adrenoceptor alpha 2A	Plasma Membrane	G-protein coupled receptor
Adra2c	adrenoceptor alpha 2C	Plasma Membrane	G-protein coupled receptor
Chrm2	cholinergic receptor muscarinic 2	Plasma Membrane	G-protein coupled receptor
Chrm3	cholinergic receptor muscarinic 3	Plasma Membrane	G-protein coupled receptor
Drd1	dopamine receptor D1	Plasma Membrane	G-protein coupled receptor
Gpr12	G protein-coupled receptor 12	Plasma Membrane	G-protein coupled receptor
Gpr152	G protein-coupled receptor 152	Plasma Membrane	G-protein coupled receptor
Gpr155	G protein-coupled receptor 155	Plasma Membrane	G-protein coupled receptor
Gpr165	G protein-coupled receptor 165	Plasma Membrane	G-protein coupled receptor
Gpr173	G protein-coupled receptor 173	Plasma Membrane	G-protein coupled receptor
Gpr22	G protein-coupled receptor 22	Plasma Membrane	G-protein coupled receptor
Grm8	glutamate metabotropic receptor 8	Plasma Membrane	G-protein coupled receptor
Htr2a	5-hydroxytryptamine receptor 2A	Plasma Membrane	G-protein coupled receptor
Mc1r	melanocortin 1 receptor	Plasma Membrane	G-protein coupled receptor
Npr3	natriuretic peptide receptor 3	Plasma Membrane	G-protein coupled receptor
Omg	oligodendrocyte myelin glycoprotein	Plasma Membrane	G-protein coupled receptor
Smo	smoothened, frizzled class receptor	Plasma Membrane	G-protein coupled receptor
Sort1	sortilin 1	Plasma Membrane	G-protein coupled receptor
Tacr3	tachykinin receptor 3	Plasma Membrane	G-protein coupled receptor
Tapt1	transmembrane anterior posterior transformation 1	Plasma Membrane	G-protein coupled receptor
Tshr	thyroid stimulating hormone receptor	Plasma Membrane	G-protein coupled receptor
Vipr2	vasoactive intestinal peptide receptor 2	Plasma Membrane	G-protein coupled receptor
Vmn2r1	vomeronasal 2, receptor 1	Plasma Membrane	G-protein coupled receptor
Cspg5	chondroitin sulfate proteoglycan 5	Extracellular Space	growth factor
Fgf1	fibroblast growth factor 1	Extracellular Space	growth factor
Gdf11	growth differentiation factor 11	Extracellular Space	growth factor
Grn	granulin precursor	Extracellular Space	growth factor
Hdgf	heparin binding growth factor	Extracellular Space	growth factor
Igf1	insulin like growth factor 1	Extracellular Space	growth factor
Igf2	insulin like growth factor 2	Extracellular Space	growth factor
Inhba	inhibin subunit beta A	Extracellular Space	growth factor
Nell1	neural EGFL like 1	Extracellular Space	growth factor
Ano2	anoctamin 2	Plasma Membrane	ion channel
Anxa6	annexin A6	Plasma Membrane	ion channel
Cacna1f	calcium voltage-gated channel subunit alpha1 F	Plasma Membrane	ion channel
Cacna2d1	calcium voltage-gated channel auxiliary subunit alpha2delta 1	Plasma Membrane	ion channel
Cacnb4	calcium voltage-gated channel auxiliary subunit beta 4	Plasma Membrane	ion channel
Clca1	chloride channel accessory 1	Plasma Membrane	ion channel
Clcn2	chloride voltage-gated channel 2	Plasma Membrane	ion channel
Cngb3	cyclic nucleotide gated channel beta 3	Plasma Membrane	ion channel
Fxyd1	FXYD domain containing ion transport regulator 1	Plasma Membrane	ion channel
Gabra1	gamma-aminobutyric acid type A receptor alpha1 subunit	Plasma Membrane	ion channel
Gabrb2	gamma-aminobutyric acid type A receptor beta2 subunit	Plasma Membrane	ion channel
Gabrb3	gamma-aminobutyric acid type A receptor beta3 subunit	Plasma Membrane	ion channel
Gabrr2	gamma-aminobutyric acid type A receptor rho2 subunit	Plasma Membrane	ion channel
Glra1	glycine receptor alpha 1	Plasma Membrane	ion channel
Glrb	glycine receptor beta	Plasma Membrane	ion channel
Gpm6a	glycoprotein M6A	Plasma Membrane	ion channel
Gria1	glutamate ionotropic receptor AMPA type subunit 1	Plasma Membrane	ion channel
Grin2b	glutamate ionotropic receptor NMDA type subunit 2B	Plasma Membrane	ion channel
Grina	glutamate ionotropic receptor NMDA type subunit associated protein 1	Other	ion channel
Itpr1	inositol 1,4,5-trisphosphate receptor type 1	Cytoplasm	ion channel
Kcnb1	potassium voltage-gated channel subfamily B member 1	Plasma Membrane	ion channel
Kcne2	potassium voltage-gated channel subfamily E regulatory subunit 2	Plasma Membrane	ion channel
Kcnh5	potassium voltage-gated channel subfamily H member 5	Plasma Membrane	ion channel
Kcnj11	potassium voltage-gated channel subfamily J member 11	Plasma Membrane	ion channel
Kcnj14	potassium voltage-gated channel subfamily J member 14	Plasma Membrane	ion channel
Kcnj3	potassium voltage-gated channel subfamily J member 3	Plasma Membrane	ion channel
Kcnk1	potassium two pore domain channel subfamily K member 1	Plasma Membrane	ion channel
Kcnmb4	potassium calcium-activated channel subfamily M regulatory beta subunit 4	Plasma Membrane	ion channel
Kctd12	potassium channel tetramerization domain containing 12	Plasma Membrane	ion channel
Mcu	mitochondrial calcium uniporter	Cytoplasm	ion channel
Pkd2	polycystin 2, transient receptor potential cation channel	Plasma Membrane	ion channel
Rasa3	RAS p21 protein activator 3	Plasma Membrane	ion channel
Scn3a	sodium voltage-gated channel alpha subunit 3	Plasma Membrane	ion channel
Tmem150c	transmembrane protein 150C	Plasma Membrane	ion channel
Tmem38b	transmembrane protein 38B	Nucleus	ion channel
Tmem63c	transmembrane protein 63C	Other	ion channel
Ttyh1	tweety family member 1	Plasma Membrane	ion channel
Abl2	ABL proto-oncogene 2, non-receptor tyrosine kinase	Cytoplasm	kinase
Acvr2b	activin A receptor type 2B	Plasma Membrane	kinase
Adck2	aarF domain containing kinase 2	Cytoplasm	kinase
Adck5	aarF domain containing kinase 5	Cytoplasm	kinase
Adk	adenosine kinase	Nucleus	kinase
Adpgk	ADP dependent glucokinase	Plasma Membrane	kinase
Ak3	adenylate kinase 3	Cytoplasm	kinase
Alk	ALK receptor tyrosine kinase	Plasma Membrane	kinase
Atr	ATR serine/threonine kinase	Nucleus	kinase
Axl	AXL receptor tyrosine kinase	Plasma Membrane	kinase
Baiap2	BAI1 associated protein 2	Plasma Membrane	kinase
BC030499	ribosomal protein S6 kinase related	Other	kinase
Camk2g	calcium/calmodulin dependent protein kinase II gamma	Cytoplasm	kinase
Camk2n1	calcium/calmodulin dependent protein kinase II inhibitor 1	Plasma Membrane	kinase
Cdk8	cyclin dependent kinase 8	Nucleus	kinase
Cdkl5	cyclin dependent kinase like 5	Nucleus	kinase
Ckb	creatine kinase B	Cytoplasm	kinase
Col4a3bp	collagen type IV alpha 3 binding protein	Cytoplasm	kinase
Coq8b	coenzyme Q8B	Cytoplasm	kinase
Cpne3	copine 3	Cytoplasm	kinase
Crim1	cysteine rich transmembrane BMP regulator 1	Extracellular Space	kinase
Crkl	CRK like proto-oncogene, adaptor protein	Cytoplasm	kinase
Csk	C-terminal Src kinase	Cytoplasm	kinase
Csnk1g3	casein kinase 1 gamma 3	Cytoplasm	kinase
Dck	deoxycytidine kinase	Nucleus	kinase
Dgkg	diacylglycerol kinase gamma	Cytoplasm	kinase
Dgkh	diacylglycerol kinase eta	Cytoplasm	kinase
Dlg4	discs large MAGUK scaffold protein 4	Plasma Membrane	kinase
Dyrk1a	dual specificity tyrosine phosphorylation regulated kinase 1A	Nucleus	kinase
Efnb2	ephrin B2	Plasma Membrane	kinase
Efnb3	ephrin B3	Plasma Membrane	kinase
Ern1	endoplasmic reticulum to nucleus signaling 1	Cytoplasm	kinase
Etnk1	ethanolamine kinase 1	Cytoplasm	kinase
Fgfr2	fibroblast growth factor receptor 2	Plasma Membrane	kinase
Fn3krp	fructosamine 3 kinase related protein	Cytoplasm	kinase
Fxn	frataxin	Cytoplasm	kinase
Galk2	galactokinase 2	Cytoplasm	kinase
Gck	glucokinase	Cytoplasm	kinase
Gk5	glycerol kinase 5	Other	kinase
Grk1	G protein-coupled receptor kinase 1	Plasma Membrane	kinase
Grk3	G protein-coupled receptor kinase 3	Cytoplasm	kinase
Gucy2f	guanylate cyclase 2F, retinal	Plasma Membrane	kinase
Guk1	guanylate kinase 1	Cytoplasm	kinase
Hipk1	homeodomain interacting protein kinase 1	Nucleus	kinase
Hspb8	heat shock protein family B (small) member 8	Cytoplasm	kinase
Ikbkg	inhibitor of nuclear factor kappa B kinase subunit gamma	Nucleus	kinase
Insr	insulin receptor	Plasma Membrane	kinase
Irak2	interleukin 1 receptor associated kinase 2	Plasma Membrane	kinase
Itpk1	inositol-tetrakisphosphate 1-kinase	Cytoplasm	kinase
Lrrk2	leucine rich repeat kinase 2	Cytoplasm	kinase
Map2k3	mitogen-activated protein kinase kinase 3	Cytoplasm	kinase
Map2k6	mitogen-activated protein kinase kinase 6	Cytoplasm	kinase
Map2k7	mitogen-activated protein kinase kinase 7	Cytoplasm	kinase
Map3k5	mitogen-activated protein kinase kinase kinase 5	Cytoplasm	kinase
Map4k4	mitogen-activated protein kinase kinase kinase kinase 4	Cytoplasm	kinase
Mapkapk5	mitogen-activated protein kinase-activated protein kinase 5	Cytoplasm	kinase
Mark1	microtubule affinity regulating kinase 1	Cytoplasm	kinase
Mknk1	MAP kinase interacting serine/threonine kinase 1	Cytoplasm	kinase
Mmd	monocyte to macrophage differentiation associated	Plasma Membrane	kinase
Mpp4	membrane palmitoylated protein 4	Cytoplasm	kinase
Nck2	NCK adaptor protein 2	Cytoplasm	kinase
Nek7	NIMA related kinase 7	Nucleus	kinase
Nlk	nemo like kinase	Nucleus	kinase
Nme5	NME/NM23 family member 5	Other	kinase
Ntrk2	neurotrophic receptor tyrosine kinase 2	Plasma Membrane	kinase
Ntrk3	neurotrophic receptor tyrosine kinase 3	Plasma Membrane	kinase
Nuak1	NUAK family kinase 1	Nucleus	kinase
Nucks1	nuclear casein kinase and cyclin dependent kinase substrate 1	Nucleus	kinase
Pak1	p21 (RAC1) activated kinase 1	Cytoplasm	kinase
Pak2	p21 (RAC1) activated kinase 2	Cytoplasm	kinase
Pank2	pantothenate kinase 2	Cytoplasm	kinase
Pank3	pantothenate kinase 3	Cytoplasm	kinase
Pdik1l	PDLIM1 interacting kinase 1 like	Nucleus	kinase
Pfkfb4	6-phosphofructo-2-kinase/fructose-2,6-biphosphatase 4	Cytoplasm	kinase
Phka2	phosphorylase kinase regulatory subunit alpha 2	Cytoplasm	kinase
Phkb	phosphorylase kinase regulatory subunit beta	Cytoplasm	kinase
Pik3r1	phosphoinositide-3-kinase regulatory subunit 1	Cytoplasm	kinase
Pik3r3	phosphoinositide-3-kinase regulatory subunit 3	Cytoplasm	kinase
Pik3r4	phosphoinositide-3-kinase regulatory subunit 4	Cytoplasm	kinase
Pikfyve	phosphoinositide kinase, FYVE-type zinc finger containing	Cytoplasm	kinase
Plk4	polo like kinase 4	Cytoplasm	kinase
Pnck	pregnancy up-regulated nonubiquitous CaM kinase	Other	kinase
Pomk	protein-O-mannose kinase	Cytoplasm	kinase
Prkab1	protein kinase AMP-activated non-catalytic subunit beta 1	Nucleus	kinase
Prkag2	protein kinase AMP-activated non-catalytic subunit gamma 2	Cytoplasm	kinase
Prkar1b	protein kinase cAMP-dependent type I regulatory subunit beta	Cytoplasm	kinase
Prkar2a	protein kinase cAMP-dependent type II regulatory subunit alpha	Cytoplasm	kinase
Prkcz	protein kinase C zeta	Cytoplasm	kinase
Prkdc	protein kinase, DNA-activated, catalytic subunit	Nucleus	kinase
Prkg1	protein kinase cGMP-dependent 1	Cytoplasm	kinase
Prkg2	protein kinase cGMP-dependent 2	Cytoplasm	kinase
Prps1	phosphoribosyl pyrophosphate synthetase 1	Cytoplasm	kinase
Prps2	phosphoribosyl pyrophosphate synthetase 2	Cytoplasm	kinase
Ret	ret proto-oncogene	Plasma Membrane	kinase
Ror1	receptor tyrosine kinase like orphan receptor 1	Plasma Membrane	kinase
Rps6ka5	ribosomal protein S6 kinase A5	Nucleus	kinase
Sik2	salt inducible kinase 2	Cytoplasm	kinase
Slk	STE20 like kinase	Nucleus	kinase
Stk3	serine/threonine kinase 3	Cytoplasm	kinase
Stk39	serine/threonine kinase 39	Nucleus	kinase
Strada	STE20 related adaptor alpha	Nucleus	kinase
Tbck	TBC1 domain containing kinase	Cytoplasm	kinase
Tgfbr2	transforming growth factor beta receptor 2	Plasma Membrane	kinase
Tgfbr3	transforming growth factor beta receptor 3	Plasma Membrane	kinase
Thnsl1	threonine synthase like 1	Nucleus	kinase
Uck1	uridine-cytidine kinase 1	Cytoplasm	kinase
Uhmk1	U2AF homology motif kinase 1	Nucleus	kinase
Ulk2	unc-51 like autophagy activating kinase 2	Cytoplasm	kinase
Ulk3	unc-51 like kinase 3	Cytoplasm	kinase
Vrk1	VRK serine/threonine kinase 1	Nucleus	kinase
Nr2c2	nuclear receptor subfamily 2 group C member 2	Nucleus	ligand-dependent nuclear receptor
Nr3c1	nuclear receptor subfamily 3 group C member 1	Nucleus	ligand-dependent nuclear receptor
Nr3c2	nuclear receptor subfamily 3 group C member 2	Nucleus	ligand-dependent nuclear receptor
Ppard	peroxisome proliferator activated receptor delta	Nucleus	ligand-dependent nuclear receptor
Sept6	septin 6	Cytoplasm	other
0610037L13Rik	CXXC motif containing zinc binding protein	Cytoplasm	other
1110012L19Rik	chromosome X open reading frame 40A	Other	other
1110038F14Rik	chromosome 8 open reading frame 33	Other	other
1110059E24Rik	chromosome 9 open reading frame 85	Other	other
1500009C09Rik	long intergenic non-protein coding RNA 634	Other	other
1500011B03Rik	RIKEN cDNA 1500011B03 gene	Other	other
1600002K03Rik	chromosome 19 open reading frame 24	Other	other
1600020E01Rik	RIKEN cDNA 1600020E01 gene	Other	other
1700003E16Rik	chromosome 2 open reading frame 81	Other	other
1700020I14Rik	RIKEN cDNA 1700020I14 gene	Other	other
1700030K09Rik	chromosome 19 open reading frame 44	Other	other
1700048O20Rik	RIKEN cDNA 1700048O20 gene	Other	other
1810022K09Rik	chromosome 8 open reading frame 59	Other	other
1810043G02Rik	cilia and flagella associated protein 410	Cytoplasm	other
2010315B03Rik	RIKEN cDNA 2010315B03 gene	Other	other
2210418O10Rik	RIKEN cDNA 2210418O10 gene	Other	other
2410131K14Rik	chromosome 12 open reading frame 49	Other	other
2510009E07Rik	chromosome 3 open reading frame 70	Other	other
2610002M06Rik	RIKEN cDNA 2610002M06 gene	Cytoplasm	other
2610008E11Rik	RIKEN cDNA 2610008E11 gene	Other	other
2610044O15Rik8	RIKEN cDNA 2610044O15 gene	Other	other
2610524H06Rik	RIKEN cDNA 2610524H06 gene	Other	other
2810004N23Rik	chromosome 1 open reading frame 131	Nucleus	other
2810006K23Rik	chromosome 12 open reading frame 65	Other	other
2810013P06Rik	RIKEN cDNA 2810013P06 gene	Other	other
2900011O08Rik	chromosome 16 open reading frame 45	Other	other
2900052N01Rik	RIKEN cDNA 2900052N01 gene	Other	other
3010001F23Rik	RIKEN cDNA 3010001F23 gene	Other	other
3110039I08Rik	RIKEN cDNA 3110039I08 gene	Other	other
3830432H09Rik	RIKEN cDNA 3830432H09 gene	Other	other
4632415L05Rik	RRS1 ribosome biogenesis regulator homolog pseudogene	Other	other
4921504A21Rik	RIKEN cDNA 4921504A21 gene	Other	other
4930525G20Rik	RIKEN cDNA 4930525G20 gene	Other	other
4930579G24Rik	chromosome 4 open reading frame 46	Other	other
4931406P16Rik	KIAA0355	Extracellular Space	other
4933421O10Rik	RIKEN cDNA 4933421O10 gene	Other	other
4933427D14Rik	KIAA0753	Cytoplasm	other
4933431E20Rik	RIKEN cDNA 4933431E20 gene	Other	other
5031439G07Rik	KIAA0930	Other	other
5033417F24Rik	RIKEN cDNA 5033417F24 gene	Other	other
5330413P13Rik	RIKEN cDNA 5330413P13 gene	Other	other
5330434G04Rik	RIKEN cDNA 5330434G04 gene	Other	other
5430405H02Rik	RIKEN cDNA 5430405H02 gene	Other	other
5830417I10Rik	gon-4-like pseudogene	Other	other
6330403K07Rik	uncharacterized LOC728392	Other	other
6330549D23Rik	RIKEN cDNA 6330549D23 gene	Other	other
8430429K09Rik	RIKEN cDNA 8430429K09 gene	Other	other
9130019O22Rik	RIKEN cDNA 9130019O22 gene	Other	other
9330020H09Rik	RIKEN cDNA 9330020H09 gene	Other	other
9330159F19Rik	KIAA0408	Other	other
9430015G10Rik	chromosome 1 open reading frame 159	Other	other
9430083A17Rik	RIKEN cDNA 9430083A17 gene	Other	other
9530082P21Rik	RIKEN cDNA 9530082P21 gene	Other	other
A230057D06Rik	RIKEN cDNA A230057D06 gene	Other	other
A330074K22Rik	RIKEN cDNA A330074K22 gene	Other	other
A330076H08Rik	RIKEN cDNA A330076H08 gene	Other	other
A630072M18Rik	RIKEN cDNA A630072M18 gene	Other	other
A730008H23Rik	RIKEN cDNA A730008H23 gene	Other	other
A930003O13Rik	RIKEN cDNA A930003O13 gene	Other	other
A930016O22Rik	RIKEN cDNA A930016O22 gene	Other	other
AA986860	chromosome 1 open reading frame 116	Cytoplasm	other
Ablim1	actin binding LIM protein 1	Cytoplasm	other
Abtb2	ankyrin repeat and BTB domain containing 2	Nucleus	other
Acbd5	acyl-CoA binding domain containing 5	Nucleus	other
Actr3b	actin related protein 3B	Cytoplasm	other
Actr8	actin related protein 8	Nucleus	other
Adamtsl4	ADAMTS like 4	Extracellular Space	other
Adnp2	ADNP homeobox 2	Other	other
Afap1l1	actin filament associated protein 1 like 1	Other	other
Agfg2	ArfGAP with FG repeats 2	Other	other
Agrn	agrin	Plasma Membrane	other
Ahnak	AHNAK nucleoprotein	Nucleus	other
AI413582	expressed sequence AI413582	Other	other
AI450353	expressed sequence AI450353	Other	other
AI593442	chromosome 11 open reading frame 87	Other	other
Aimp2	aminoacyl tRNA synthetase complex interacting multifunctional protein 2	Plasma Membrane	other
Akap13	A-kinase anchoring protein 13	Cytoplasm	other
Akirin2	akirin 2	Nucleus	other
Alcam	activated leukocyte cell adhesion molecule	Plasma Membrane	other
Amer1	APC membrane recruitment protein 1	Plasma Membrane	other
Amer2	APC membrane recruitment protein 2	Plasma Membrane	other
Amer3	APC membrane recruitment protein 3	Other	other
Ammecr1	Alport syndrome, mental retardation, midface hypoplasia and elliptocytosis chromosomal region gene 1	Nucleus	other
Amot	angiomotin	Plasma Membrane	other
Amotl1	angiomotin like 1	Plasma Membrane	other
Amph	amphiphysin	Plasma Membrane	other
Anapc5	anaphase promoting complex subunit 5	Nucleus	other
Ankrd13b	ankyrin repeat domain 13B	Plasma Membrane	other
Ankrd24	ankyrin repeat domain 24	Other	other
Ankrd33b	ankyrin repeat domain 33B	Other	other
Ankrd34c	ankyrin repeat domain 34C	Other	other
Ankrd50	ankyrin repeat domain 50	Other	other
Ankrd9	ankyrin repeat domain 9	Cytoplasm	other
Anp32a	acidic (leucine-rich) nuclear phosphoprotein 32 family, member A	Nucleus	other
Apold1	apolipoprotein L domain containing 1	Other	other
Apoo	apolipoprotein O	Extracellular Space	other
Appl1	adaptor protein, phosphotyrosine interacting with PH domain and leucine zipper 1	Cytoplasm	other
Appl2	adaptor protein, phosphotyrosine interacting with PH domain and leucine zipper 2	Cytoplasm	other
Aqr	aquarius intron-binding spliceosomal factor	Nucleus	other
Arap2	ArfGAP with RhoGAP domain, ankyrin repeat and PH domain 2	Cytoplasm	other
Arcn1	archain 1	Cytoplasm	other
Arhgap18	Rho GTPase activating protein 18	Cytoplasm	other
Arhgap42	Rho GTPase activating protein 42	Other	other
Arhgap6	Rho GTPase activating protein 6	Cytoplasm	other
Arhgef12	Rho guanine nucleotide exchange factor 12	Cytoplasm	other
Arhgef26	Rho guanine nucleotide exchange factor 26	Plasma Membrane	other
Arhgef9	Cdc42 guanine nucleotide exchange factor 9	Cytoplasm	other
Armc10	armadillo repeat containing 10	Cytoplasm	other
Armc7	armadillo repeat containing 7	Cytoplasm	other
Armcx2	armadillo repeat containing X-linked 2	Other	other
Armcx6	armadillo repeat containing X-linked 6	Other	other
Arpin	ARPIN-AP3S2 readthrough	Plasma Membrane	other
Arpp21	cAMP regulated phosphoprotein 21	Cytoplasm	other
Arrdc1	arrestin domain containing 1	Cytoplasm	other
Arxes1	adipocyte-related X-chromosome expressed sequence 1	Cytoplasm	other
Asap1	ArfGAP with SH3 domain, ankyrin repeat and PH domain 1	Plasma Membrane	other
Asb13	ankyrin repeat and SOCS box containing 13	Cytoplasm	other
Aspm	abnormal spindle microtubule assembly	Nucleus	other
Atad2b	ATPase family AAA domain containing 2B	Nucleus	other
Atg16l2	autophagy related 16 like 2	Extracellular Space	other
Atl2	atlastin GTPase 2	Cytoplasm	other
Atxn1l	ataxin 1 like	Nucleus	other
Atxn2l	ataxin 2 like	Nucleus	other
AW146154	expressed sequence AW146154	Other	other
B230354K17Rik	RIKEN cDNA B230354K17 gene	Other	other
B430319G15Rik	RIKEN cDNA B430319G15 gene	Other	other
Bambi	BMP and activin membrane bound inhibitor	Plasma Membrane	other
Bbs10	Bardet-Biedl syndrome 10	Cytoplasm	other
BC005537	chromosome 6 open reading frame 62	Other	other
BC025920	zinc finger protein pseudogene	Other	other
BC037032	cDNA Sequence BC037032	Other	other
BC055402	cDNA sequence BC055402	Other	other
BC065397	cDNA sequence BC065397	Other	other
Bccip	BRCA2 and CDKN1A interacting protein	Nucleus	other
Bcl7b	BAF chromatin remodeling complex subunit BCL7B	Nucleus	other
Bend3	BEN domain containing 3	Nucleus	other
Bicd1	BICD cargo adaptor 1	Cytoplasm	other
Bicdl1	BICD family like cargo adaptor 1	Cytoplasm	other
Bop1	BOP1 ribosomal biogenesis factor	Nucleus	other
Bri3bp	BRI3 binding protein	Extracellular Space	other
Brinp3	BMP/retinoic acid inducible neural specific 3	Cytoplasm	other
Brms1l	BRMS1 like transcriptional repressor	Other	other
Brpf3	bromodomain and PHD finger containing 3	Cytoplasm	other
Btbd1	BTB domain containing 1	Cytoplasm	other
Btbd3	BTB domain containing 3	Other	other
Btf3l4	basic transcription factor 3 like 4	Other	other
Bud13	BUD13 homolog	Nucleus	other
C130074G19Rik	chromosome 1 open reading frame 115	Other	other
C1ql3	complement C1q like 3	Extracellular Space	other
C330018D20Rik	chromosome 5 open reading frame 63	Cytoplasm	other
C4a	complement C4B (Chido blood group)	Extracellular Space	other
C530008M17Rik	RIKEN cDNA C530008M17 gene	Other	other
C87436	chromosome 2 open reading frame 42	Nucleus	other
Cabp4	calcium binding protein 4	Plasma Membrane	other
Cactin	cactin, spliceosome C complex subunit	Nucleus	other
Cadm1	cell adhesion molecule 1	Plasma Membrane	other
Cadps2	calcium dependent secretion activator 2	Plasma Membrane	other
Calb1	calbindin 1	Cytoplasm	other
Cap2	cyclase associated actin cytoskeleton regulatory protein 2	Plasma Membrane	other
Caprin2	caprin family member 2	Cytoplasm	other
Cav2	caveolin 2	Plasma Membrane	other
Cbln2	cerebellin 2 precursor	Extracellular Space	other
Cbx7	chromobox 7	Nucleus	other
Ccdc126	coiled-coil domain containing 126	Other	other
Ccdc14	coiled-coil domain containing 14	Cytoplasm	other
Ccdc151	coiled-coil domain containing 151	Cytoplasm	other
Ccdc173	coiled-coil domain containing 173	Other	other
Ccdc186	coiled-coil domain containing 186	Other	other
Ccdc24	coiled-coil domain containing 24	Other	other
Ccdc28a	coiled-coil domain containing 28A	Other	other
Ccdc30	coiled-coil domain containing 30	Cytoplasm	other
Ccdc39	coiled-coil domain containing 39	Cytoplasm	other
Ccdc43	coiled-coil domain containing 43	Cytoplasm	other
Ccdc50	coiled-coil domain containing 50	Cytoplasm	other
Ccdc71l	coiled-coil domain containing 71 like	Other	other
Ccdc77	coiled-coil domain containing 77	Cytoplasm	other
Ccdc86	coiled-coil domain containing 86	Nucleus	other
Ccdc88a	coiled-coil domain containing 88A	Cytoplasm	other
Ccdc91	coiled-coil domain containing 91	Cytoplasm	other
Ccna2	cyclin A2	Nucleus	other
Ccnd2	cyclin D2	Nucleus	other
Ccng1	cyclin G1	Nucleus	other
Ccng2	cyclin G2	Nucleus	other
Ccni	cyclin I	Other	other
Ccnj	cyclin J	Nucleus	other
Ccnl2	cyclin L2	Nucleus	other
Ccpg1	cell cycle progression 1	Other	other
Cd24a	CD24a antigen	Plasma Membrane	other
Cd34	CD34 molecule	Plasma Membrane	other
Cd63	CD63 molecule	Plasma Membrane	other
Cd81	CD81 molecule	Plasma Membrane	other
Cd93	CD93 molecule	Plasma Membrane	other
Cd99l2	CD99 molecule like 2	Plasma Membrane	other
Cdc123	cell division cycle 123	Cytoplasm	other
Cdc26	cell division cycle 26	Nucleus	other
Cdc37l1	cell division cycle 37 like 1	Cytoplasm	other
Cdc42ep3	CDC42 effector protein 3	Cytoplasm	other
Cdc42se2	CDC42 small effector 2	Plasma Membrane	other
Cdca4	cell division cycle associated 4	Nucleus	other
Cdh10	cadherin 10	Plasma Membrane	other
Cdh11	cadherin 11	Plasma Membrane	other
Cdh20	cadherin 20	Plasma Membrane	other
Cdh8	cadherin 8	Plasma Membrane	other
Celf2	CUGBP Elav-like family member 2	Nucleus	other
Celf5	CUGBP Elav-like family member 5	Nucleus	other
Cend1	cell cycle exit and neuronal differentiation 1	Other	other
Cenpv	centromere protein V	Nucleus	other
Cenpx	centromere protein X	Nucleus	other
Cep104	centrosomal protein 104	Cytoplasm	other
Cep126	centrosomal protein 126	Cytoplasm	other
Cep164	centrosomal protein 164	Cytoplasm	other
Cep19	centrosomal protein 19	Cytoplasm	other
Cep63	centrosomal protein 63	Cytoplasm	other
Cep76	centrosomal protein 76	Cytoplasm	other
Cep83os	centrosomal protein 83, opposite strand	Other	other
Cfap70	cilia and flagella associated protein 70	Cytoplasm	other
Cfap97	cilia and flagella associated protein 97	Other	other
Cfh	complement factor H	Extracellular Space	other
Cflar	CASP8 and FADD like apoptosis regulator	Cytoplasm	other
Chchd7	coiled-coil-helix-coiled-coil-helix domain containing 7	Cytoplasm	other
Chn1	chimerin 1	Cytoplasm	other
Chn2	chimerin 2	Cytoplasm	other
Clasp2	cytoplasmic linker associated protein 2	Cytoplasm	other
Cldn5	claudin 5	Plasma Membrane	other
Clec2l	C-type lectin domain family 2 member L	Other	other
Clip1	CAP-Gly domain containing linker protein 1	Cytoplasm	other
Cltb	clathrin light chain B	Plasma Membrane	other
Cltc	clathrin heavy chain	Plasma Membrane	other
Clu	clusterin	Cytoplasm	other
Cluap1	clusterin associated protein 1	Nucleus	other
Clvs1	clavesin 1	Cytoplasm	other
Cmya5	cardiomyopathy associated 5	Cytoplasm	other
Cnbd2	cyclic nucleotide binding domain containing 2	Cytoplasm	other
Cnih1	cornichon family AMPA receptor auxiliary protein 1	Plasma Membrane	other
Cnksr1	connector enhancer of kinase suppressor of Ras 1	Cytoplasm	other
Cnmd	chondromodulin	Extracellular Space	other
Cnn3	calponin 3	Cytoplasm	other
Cnppd1	cyclin Pas1/PHO80 domain containing 1	Other	other
Cntln	centlein	Cytoplasm	other
Cntn5	contactin 5	Plasma Membrane	other
Cntnap4	contactin associated protein like 4	Plasma Membrane	other
Cntnap5b	contactin associated protein-like 5B	Other	other
Coa3	cytochrome c oxidase assembly factor 3	Cytoplasm	other
Coa7	cytochrome c oxidase assembly factor 7 (putative)	Other	other
Col18a1	collagen type XVIII alpha 1 chain	Extracellular Space	other
Col1a2	collagen type I alpha 2 chain	Extracellular Space	other
Col20a1	collagen type XX alpha 1 chain	Extracellular Space	other
Col24a1	collagen type XXIV alpha 1 chain	Extracellular Space	other
Col27a1	collagen type XXVII alpha 1 chain	Extracellular Space	other
Col3a1	collagen type III alpha 1 chain	Extracellular Space	other
Col4a3	collagen type IV alpha 3 chain	Extracellular Space	other
Col5a1	collagen type V alpha 1 chain	Extracellular Space	other
Col6a2	collagen type VI alpha 2 chain	Extracellular Space	other
Col9a3	collagen type IX alpha 3 chain	Extracellular Space	other
Commd5	COMM domain containing 5	Nucleus	other
Cops8	COP9 signalosome subunit 8	Nucleus	other
Cox5b	cytochrome c oxidase subunit 5B	Cytoplasm	other
Cplx4	complexin 4	Plasma Membrane	other
Cpne5	copine 5	Plasma Membrane	other
Cr1l	complement C3b/C4b receptor 1 like	Plasma Membrane	other
Crispld1	cysteine rich secretory protein LCCL domain containing 1	Cytoplasm	other
Crispld2	cysteine rich secretory protein LCCL domain containing 2	Cytoplasm	other
Crocc	ciliary rootlet coiled-coil, rootletin	Plasma Membrane	other
Crybg3	crystallin beta-gamma domain containing 3	Other	other
Cstf2t	cleavage stimulation factor subunit 2 tau variant	Nucleus	other
Ctc1	CST telomere replication complex component 1	Nucleus	other
Cttn	cortactin	Plasma Membrane	other
Cttnbp2nl	CTTNBP2 N-terminal like	Cytoplasm	other
Ctxn3	cortexin 3	Other	other
Cyb561a3	cytochrome b561 family member A3	Cytoplasm	other
Cyb5d2	cytochrome b5 domain containing 2	Extracellular Space	other
Cyfip2	cytoplasmic FMR1 interacting protein 2	Cytoplasm	other
Cyp2j13	cytochrome P450, family 2, subfamily j, polypeptide 13	Other	other
Cyp4f17	cytochrome P450, family 4, subfamily f, polypeptide 17	Other	other
Cyth2	cytohesin 2	Cytoplasm	other
D030047H15Rik	RIKEN cDNA D030047H15 gene	Other	other
D11Wsu47e	chromosome 17 open reading frame 80	Cytoplasm	other
D630045J12Rik	KIAA1549	Plasma Membrane	other
Daam1	dishevelled associated activator of morphogenesis 1	Cytoplasm	other
Dap3	death associated protein 3	Cytoplasm	other
Dapl1	death associated protein like 1	Other	other
Dapp1	dual adaptor of phosphotyrosine and 3-phosphoinositides 1	Cytoplasm	other
Dbndd1	dysbindin domain containing 1	Other	other
Dcakd	dephospho-CoA kinase domain containing	Cytoplasm	other
Dcp1a	decapping mRNA 1A	Nucleus	other
Ddb2	damage specific DNA binding protein 2	Nucleus	other
Ddit4l	DNA damage inducible transcript 4 like	Cytoplasm	other
Dennd4c	DENN domain containing 4C	Cytoplasm	other
Desi1	desumoylating isopeptidase 1	Other	other
Det1	DET1 partner of COP1 E3 ubiquitin ligase	Nucleus	other
Dgcr6	DiGeorge syndrome critical region gene 6	Other	other
Dido1	death inducer-obliterator 1	Nucleus	other
Dnah9	dynein axonemal heavy chain 9	Cytoplasm	other
Dnajb2	DnaJ heat shock protein family (Hsp40) member B2	Nucleus	other
Dnajb5	DnaJ heat shock protein family (Hsp40) member B5	Cytoplasm	other
Dnajc28	DnaJ heat shock protein family (Hsp40) member C28	Other	other
Dnase1l2	deoxyribonuclease 1 like 2	Extracellular Space	other
Dock7	dedicator of cytokinesis 7	Plasma Membrane	other
Dock8	dedicator of cytokinesis 8	Cytoplasm	other
Dpcd	deleted in primary ciliary dyskinesia homolog (mouse)	Nucleus	other
Dpf3	double PHD fingers 3	Nucleus	other
Dpp6	dipeptidyl peptidase like 6	Plasma Membrane	other
Dpy19l1	dpy-19 like C-mannosyltransferase 1	Other	other
Dpy19l3	dpy-19 like C-mannosyltransferase 3	Other	other
Drp2	dystrophin related protein 2	Plasma Membrane	other
Dscam	DS cell adhesion molecule	Plasma Membrane	other
Dscaml1	DS cell adhesion molecule like 1	Plasma Membrane	other
Dtna	dystrobrevin alpha	Plasma Membrane	other
Dtwd1	DTW domain containing 1	Other	other
Dus1l	dihydrouridine synthase 1 like	Other	other
Dus3l	dihydrouridine synthase 3 like	Other	other
Dym	dymeclin	Cytoplasm	other
E130114P18Rik	RIKEN cDNA E130114P18 gene	Other	other
E130307A14Rik	RIKEN cDNA E130307A14 gene	Other	other
E130308A19Rik	RIKEN cDNA E130308A19 gene	Other	other
Edc4	enhancer of mRNA decapping 4	Cytoplasm	other
Efcab14	EF-hand calcium binding domain 14	Other	other
Efr3a	EFR3 homolog A	Plasma Membrane	other
Egfl7	EGF like domain multiple 7	Extracellular Space	other
Ehbp1	EH domain binding protein 1	Cytoplasm	other
Ehd2	EH domain containing 2	Nucleus	other
Ei24	EI24 autophagy associated transmembrane protein	Other	other
Eid2b	EP300 interacting inhibitor of differentiation 2B	Nucleus	other
Eif3l	eukaryotic translation initiation factor 3 subunit L	Cytoplasm	other
Elof1	elongation factor 1 homolog	Nucleus	other
Elp6	elongator acetyltransferase complex subunit 6	Other	other
Emb	embigin	Plasma Membrane	other
Emc8	ER membrane protein complex subunit 8	Cytoplasm	other
Eml5	EMAP like 5	Cytoplasm	other
Enkd1	enkurin domain containing 1	Cytoplasm	other
Epb41l2	erythrocyte membrane protein band 4.1 like 2	Plasma Membrane	other
Eps15	epidermal growth factor receptor pathway substrate 15	Cytoplasm	other
Eral1	Era like 12S mitochondrial rRNA chaperone 1	Cytoplasm	other
Erc1	ELKS/RAB6-interacting/CAST family member 1	Cytoplasm	other
Eri2	ERI1 exoribonuclease family member 2	Other	other
Erich5	glutamate rich 5	Other	other
Erlin1	ER lipid raft associated 1	Plasma Membrane	other
Ermard	ER membrane associated RNA degradation	Other	other
Esf1	ESF1 nucleolar pre-rRNA processing protein homolog	Nucleus	other
Evc	EvC ciliary complex subunit 1	Cytoplasm	other
Evc2	EvC ciliary complex subunit 2	Extracellular Space	other
Fabp12	fatty acid binding protein 12	Cytoplasm	other
Fahd2a	fumarylacetoacetate hydrolase domain containing 2B	Cytoplasm	other
Fam104a	family with sequence similarity 104 member A	Other	other
Fam107a	family with sequence similarity 107 member A	Nucleus	other
Fam107b	family with sequence similarity 107 member B	Other	other
Fam117b	family with sequence similarity 117 member B	Other	other
Fam120a	family with sequence similarity 120A	Cytoplasm	other
Fam120c	family with sequence similarity 120C	Other	other
Fam126a	family with sequence similarity 126 member A	Cytoplasm	other
Fam126b	family with sequence similarity 126 member B	Other	other
Fam129a	family with sequence similarity 129 member A	Cytoplasm	other
Fam136a	family with sequence similarity 136 member A	Cytoplasm	other
Fam13c	family with sequence similarity 13 member C	Other	other
Fam149a	family with sequence similarity 149 member A	Other	other
Fam160a2	family with sequence similarity 160 member A2	Cytoplasm	other
Fam160b1	family with sequence similarity 160 member B1	Other	other
Fam169a	family with sequence similarity 169 member A	Other	other
Fam171a1	family with sequence similarity 171 member A1	Cytoplasm	other
Fam173a	family with sequence similarity 173 member A	Other	other
Fam184b	family with sequence similarity 184, member B	Other	other
Fam193a	family with sequence similarity 193 member A	Other	other
Fam19a4	TAFA chemokine like family member 4	Extracellular Space	other
Fam210a	family with sequence similarity 210 member A	Cytoplasm	other
Fam210b	family with sequence similarity 210 member B	Extracellular Space	other
Fam227a	family with sequence similarity 227 member A	Other	other
Fam3a	family with sequence similarity 3 member A	Extracellular Space	other
Fam43a	family with sequence similarity 43 member A	Other	other
Fam83h	family with sequence similarity 83 member H	Other	other
Fam92a	family with sequence similarity 92 member A	Cytoplasm	other
Fancf	FA complementation group F	Nucleus	other
Fbn1	fibrillin 1	Extracellular Space	other
Fbn2	fibrillin 2	Extracellular Space	other
Fbxl17	F-box and leucine rich repeat protein 17	Nucleus	other
Fbxo45	F-box protein 45	Plasma Membrane	other
Fchsd2	FCH and double SH3 domains 2	Plasma Membrane	other
Fez2	fasciculation and elongation protein zeta 2	Cytoplasm	other
Fgf12	fibroblast growth factor 12	Extracellular Space	other
Filip1	filamin A interacting protein 1	Cytoplasm	other
Fip1l1	FIP1 like 1 (S. cerevisiae)	Nucleus	other
Firre	functional intergenic repeating RNA element	Other	other
Fktn	fukutin	Extracellular Space	other
Flrt2	fibronectin leucine rich transmembrane protein 2	Plasma Membrane	other
Frem1	FRAS1 related extracellular matrix 1	Extracellular Space	other
Frem2	FRAS1 related extracellular matrix protein 2	Extracellular Space	other
Frmpd1	FERM and PDZ domain containing 1	Cytoplasm	other
Fstl1	follistatin like 1	Extracellular Space	other
Fundc1	FUN14 domain containing 1	Cytoplasm	other
Fundc2	FUN14 domain containing 2	Cytoplasm	other
Fyco1	FYVE and coiled-coil domain containing 1	Cytoplasm	other
Gab1	GRB2 associated binding protein 1	Cytoplasm	other
Galntl6	polypeptide N-acetylgalactosaminyltransferase like 6	Other	other
Gas2l3	growth arrest specific 2 like 3	Other	other
Gdap10	ganglioside-induced differentiation-associated-protein 10	Other	other
Gdi2	GDP dissociation inhibitor 2	Cytoplasm	other
Gemin2	gem nuclear organelle associated protein 2	Nucleus	other
Gigyf1	GRB10 interacting GYF protein 1	Extracellular Space	other
Gins4	GINS complex subunit 4	Nucleus	other
Git2	GIT ArfGAP 2	Nucleus	other
Glmn	glomulin, FKBP associated protein	Cytoplasm	other
Glt28d2	glycosyltransferase 28 domain containing 2	Other	other
Gm10069	predicted gene 10069	Other	other
Gm10560	predicted gene 10560	Other	other
Gm10778	predicted gene 10778	Other	other
Gm12992	predicted gene 12992	Other	other
Gm13375	predicted gene 13375	Other	other
Gm14295	predicted gene 14288	Other	other
Gm14296	ZNF559-ZNF177 readthrough	Other	other
Gm14403	predicted gene 14403	Other	other
Gm14827	predicted gene 14827	Other	other
Gm15446	predicted gene 15446	Other	other
Gm15455	predicted gene 15455	Other	other
Gm17769	predicted gene, 17769	Other	other
Gm20139	predicted gene, 20139	Other	other
Gm20716	predicted gene 20716	Other	other
Gm21119	RIKEN cDNA 4930467E23 gene	Other	other
Gm28042	predicted gene, 28042	Other	other
Gm3414	predicted gene 3414	Other	other
Gm5124	nucleolar and coiled-body phosphoprotein 1 pseudogene	Other	other
Gm5801	ubiquitin-conjugating enzyme E2, J2 homolog pseudogene	Other	other
Gm9079	transmembrane emp24 domain trafficking protein 2 pseudogene	Other	other
Gm9833	myelin basic protein expression factor 2, repressor pseudogene	Other	other
Gmcl1	germ cell-less 1, spermatogenesis associated	Nucleus	other
Gnb1l	G protein subunit beta 1 like	Cytoplasm	other
Gng5	G protein subunit gamma 5	Plasma Membrane	other
Gnl3l	G protein nucleolar 3 like	Nucleus	other
Golga1	golgin A1	Cytoplasm	other
Golga7b	golgin A7 family member B	Other	other
Gon7	GON7 subunit of KEOPS complex	Nucleus	other
Gorasp1	golgi reassembly stacking protein 1	Cytoplasm	other
Gorasp2	golgi reassembly stacking protein 2	Cytoplasm	other
Gpatch2l	G-patch domain containing 2 like	Other	other
Gpc2	glypican 2	Plasma Membrane	other
Gpc3	glypican 3	Plasma Membrane	other
Gpm6b	glycoprotein M6B	Plasma Membrane	other
Grap2	GRB2 related adaptor protein 2	Cytoplasm	other
Grb14	growth factor receptor bound protein 14	Plasma Membrane	other
Grcc10	chromosome 12 open reading frame 57	Cytoplasm	other
Gsg1l	GSG1 like	Plasma Membrane	other
Guca1a	guanylate cyclase activator 1A	Cytoplasm	other
Guca1b	guanylate cyclase activator 1B	Cytoplasm	other
H2afy2	H2A histone family member Y2	Nucleus	other
H2-D1	major histocompatibility complex, class I, A	Plasma Membrane	other
Haus1	HAUS augmin like complex subunit 1	Nucleus	other
Haus7	HAUS augmin like complex subunit 7	Cytoplasm	other
Hcls1	hematopoietic cell-specific Lyn substrate 1	Nucleus	other
Hgs	hepatocyte growth factor-regulated tyrosine kinase substrate	Cytoplasm	other
Higd2a	HIG1 hypoxia inducible domain family member 2A	Cytoplasm	other
Hip1r	huntingtin interacting protein 1 related	Cytoplasm	other
Hist1h1a	histone cluster 1, H1a	Nucleus	other
Hist1h2ak	histone cluster 1 H2A family member a	Nucleus	other
Hist1h2bc	histone cluster 1 H2B family member i	Nucleus	other
Hist1h3e	histone cluster 1 H3 family member i	Nucleus	other
Hist1h4a	histone cluster 2 H4 family member b	Nucleus	other
Hist1h4n	histone cluster 1 H4 family member l	Nucleus	other
Hist2h3b	histone cluster 1 H3 family member b	Nucleus	other
Hist3h2a	histone cluster 3 H2A	Nucleus	other
Hist3h2ba	histone cluster 1 H2B family member d	Nucleus	other
Hjurp	Holliday junction recognition protein	Nucleus	other
Hmcn1	hemicentin 1	Extracellular Space	other
Hmgb3	high mobility group box 3	Nucleus	other
Hnrnpf	heterogeneous nuclear ribonucleoprotein F	Nucleus	other
Hnrnpul1	heterogeneous nuclear ribonucleoprotein U like 1	Nucleus	other
Hpca	hippocalcin	Cytoplasm	other
Hps3	HPS3 biogenesis of lysosomal organelles complex 2 subunit 1	Cytoplasm	other
Hps6	HPS6 biogenesis of lysosomal organelles complex 2 subunit 3	Cytoplasm	other
Hsbp1l1	heat shock factor binding protein 1 like 1	Other	other
Hspa13	heat shock protein family A (Hsp70) member 13	Cytoplasm	other
Hspa2	heat shock protein family A (Hsp70) member 2	Cytoplasm	other
Hspb11	heat shock protein family B (small) member 11	Extracellular Space	other
Hspbap1	HSPB1 associated protein 1	Other	other
Iffo2	intermediate filament family orphan 2	Other	other
Ifit2	interferon induced protein with tetratricopeptide repeats 2	Cytoplasm	other
Ifit3	interferon induced protein with tetratricopeptide repeats 3	Cytoplasm	other
Ifit3b	interferon induced protein with tetratricopeptide repeats 3	Cytoplasm	other
Ift46	intraflagellar transport 46	Cytoplasm	other
Ift80	intraflagellar transport 80	Extracellular Space	other
Igfbp4	insulin like growth factor binding protein 4	Extracellular Space	other
Il17rd	interleukin 17 receptor D	Cytoplasm	other
Ildr2	immunoglobulin like domain containing receptor 2	Other	other
Imp3	IMP U3 small nucleolar ribonucleoprotein 3	Cytoplasm	other
Impg1	interphotoreceptor matrix proteoglycan 1	Extracellular Space	other
Incenp	inner centromere protein	Nucleus	other
Ing5	inhibitor of growth family member 5	Nucleus	other
Ino80d	INO80 complex subunit D	Nucleus	other
Ints11	integrator complex subunit 11	Nucleus	other
Ints2	integrator complex subunit 2	Nucleus	other
Ints4	integrator complex subunit 4	Nucleus	other
Intu	inturned planar cell polarity protein	Cytoplasm	other
Iqcg	IQ motif containing G	Cytoplasm	other
Iqgap2	IQ motif containing GTPase activating protein 2	Cytoplasm	other
Isca1	iron-sulfur cluster assembly 1	Cytoplasm	other
Iscu	iron-sulfur cluster assembly enzyme	Cytoplasm	other
Isy1	ISY1-RAB43 readthrough	Nucleus	other
Itfg1	integrin alpha FG-GAP repeat containing 1	Plasma Membrane	other
Itgb8	integrin subunit beta 8	Plasma Membrane	other
Itih5	inter-alpha-trypsin inhibitor heavy chain family member 5	Plasma Membrane	other
Itm2a	integral membrane protein 2A	Plasma Membrane	other
Itm2b	integral membrane protein 2B	Plasma Membrane	other
Itm2c	integral membrane protein 2C	Cytoplasm	other
Jchain	joining chain of multimeric IgA and IgM	Extracellular Space	other
Jmjd7	jumonji domain containing 7	Other	other
Jmjd8	jumonji domain containing 8	Cytoplasm	other
Josd1	Josephin domain containing 1	Other	other
Kank3	KN motif and ankyrin repeat domains 3	Cytoplasm	other
Kansl1	KAT8 regulatory NSL complex subunit 1	Nucleus	other
Kansl1l	KAT8 regulatory NSL complex subunit 1 like	Other	other
Katnal2	katanin catalytic subunit A1 like 2	Cytoplasm	other
Kbtbd7	kelch repeat and BTB domain containing 7	Cytoplasm	other
Kctd8	potassium channel tetramerization domain containing 8	Other	other
Khdrbs3	KH RNA binding domain containing, signal transduction associated 3	Nucleus	other
Kif21a	kinesin family member 21A	Cytoplasm	other
Kif24	kinesin family member 24	Cytoplasm	other
Kif5b	kinesin family member 5B	Cytoplasm	other
Kin	Kin17 DNA and RNA binding protein	Nucleus	other
Kirrel3	kirre like nephrin family adhesion molecule 3	Extracellular Space	other
Klhdc8b	kelch domain containing 8B	Cytoplasm	other
Klhl21	kelch like family member 21	Cytoplasm	other
Klhl23	kelch like family member 23	Extracellular Space	other
Krba1	KRAB-A domain containing 1	Other	other
Kri1	KRI1 homolog	Nucleus	other
Krt18	keratin 18	Cytoplasm	other
L3mbtl3	L3MBTL histone methyl-lysine binding protein 3	Nucleus	other
L3mbtl4	L3MBTL histone methyl-lysine binding protein 4	Other	other
Lamc1	laminin subunit gamma 1	Extracellular Space	other
Lamp3	lysosomal associated membrane protein 3	Plasma Membrane	other
Lamp5	lysosomal associated membrane protein family member 5	Cytoplasm	other
Laptm4a	lysosomal protein transmembrane 4 alpha	Cytoplasm	other
Larp1b	La ribonucleoprotein domain family, member 1B	Nucleus	other
Ldlrad4	low density lipoprotein receptor class A domain containing 4	Cytoplasm	other
Lekr1	leucine, glutamate and lysine rich 1	Other	other
Leprot	leptin receptor overlapping transcript	Plasma Membrane	other
Letm2	leucine zipper and EF-hand containing transmembrane protein 2	Other	other
Lgals1	galectin 1	Extracellular Space	other
Lgalsl	galectin like	Other	other
Lgi1	leucine rich glioma inactivated 1	Plasma Membrane	other
Lhfpl3	LHFPL tetraspan subfamily member 3	Other	other
Lims1	LIM zinc finger domain containing 1	Plasma Membrane	other
Lin28a	lin-28 homolog A	Cytoplasm	other
Lin52	lin-52 DREAM MuvB core complex component	Nucleus	other
Lin7a	lin-7 homolog A, crumbs cell polarity complex component	Plasma Membrane	other
Lingo2	leucine rich repeat and Ig domain containing 2	Extracellular Space	other
Lix1	limb and CNS expressed 1	Other	other
Llph	LLP homolog, long-term synaptic facilitation factor	Extracellular Space	other
Lmbrd2	LMBR1 domain containing 2	Other	other
Lonrf3	LON peptidase N-terminal domain and ring finger 3	Other	other
Lpp	LIM domain containing preferred translocation partner in lipoma	Nucleus	other
Lrp2bp	LRP2 binding protein	Cytoplasm	other
Lrpap1	LDL receptor related protein associated protein 1	Plasma Membrane	other
Lrrc2	leucine rich repeat containing 2	Other	other
Lrrc27	leucine rich repeat containing 27	Other	other
Lrrc28	leucine rich repeat containing 28	Other	other
Lrrc42	leucine rich repeat containing 42	Other	other
Lrrc49	leucine rich repeat containing 49	Other	other
Lrrc4c	leucine rich repeat containing 4C	Plasma Membrane	other
Lrrc56	leucine rich repeat containing 56	Other	other
Lrrn4cl	LRRN4 C-terminal like	Other	other
Lrrtm3	leucine rich repeat transmembrane neuronal 3	Plasma Membrane	other
Lsamp	limbic system associated membrane protein	Plasma Membrane	other
Lsm11	LSM11, U7 small nuclear RNA associated	Nucleus	other
Lsm7	LSM7 homolog, U6 small nuclear RNA and mRNA degradation associated	Nucleus	other
Ltbp1	latent transforming growth factor beta binding protein 1	Extracellular Space	other
Luc7l2	LUC7 like 2, pre-mRNA splicing factor	Nucleus	other
Lurap1l	leucine rich adaptor protein 1 like	Other	other
Luzp2	leucine zipper protein 2	Other	other
Lyrm2	LYR motif containing 2	Cytoplasm	other
Lyrm7	LYR motif containing 7	Cytoplasm	other
Lysmd4	LysM domain containing 4	Other	other
Lztfl1	leucine zipper transcription factor like 1	Cytoplasm	other
Mad2l1	mitotic arrest deficient 2 like 1	Nucleus	other
Map10	microtubule associated protein 10	Extracellular Space	other
Map1lc3b	microtubule associated protein 1 light chain 3 beta	Cytoplasm	other
Map2	microtubule associated protein 2	Plasma Membrane	other
Map4	microtubule associated protein 4	Cytoplasm	other
Map6d1	MAP6 domain containing 1	Cytoplasm	other
Map7	microtubule associated protein 7	Cytoplasm	other
Map7d2	MAP7 domain containing 2	Other	other
Mapk1ip1l	mitogen-activated protein kinase 1 interacting protein 1 like	Nucleus	other
Mapre2	microtubule-associated protein, RP/EB family, member 2	Cytoplasm	other
Marcksl1	MARCKS like 1	Cytoplasm	other
Marveld3	MARVEL domain containing 3	Plasma Membrane	other
Mbd5	methyl-CpG binding domain protein 5	Nucleus	other
Mblac2	metallo-beta-lactamase domain containing 2	Cytoplasm	other
Mcmbp	minichromosome maintenance complex binding protein	Nucleus	other
Med10	mediator complex subunit 10	Nucleus	other
Med11	mediator complex subunit 11	Nucleus	other
Med28	mediator complex subunit 28	Nucleus	other
Medag	mesenteric estrogen dependent adipogenesis	Cytoplasm	other
Metrn	meteorin, glial cell differentiation regulator	Extracellular Space	other
Mettl15	methyltransferase like 15	Other	other
Mettl7a1	methyltransferase like 7A	Cytoplasm	other
Mex3a	mex-3 RNA binding family member A	Cytoplasm	other
Mex3c	mex-3 RNA binding family member C	Cytoplasm	other
Mfsd11	major facilitator superfamily domain containing 11	Other	other
Mfsd8	major facilitator superfamily domain containing 8	Nucleus	other
Mia2	melanoma inhibitory activity 2	Cytoplasm	other
Mief1	mitochondrial elongation factor 1	Cytoplasm	other
Mif4gd	MIF4G domain containing	Other	other
Mir22hg	Mir22 host gene (non-protein coding)	Other	other
Mir99ahg	Mir99a and Mirlet7c-1 host gene (non-protein coding)	Other	other
Mkks	McKusick-Kaufman syndrome	Cytoplasm	other
Mkrn3	makorin ring finger protein 3	Nucleus	other
Mmadhc	metabolism of cobalamin associated D	Cytoplasm	other
Moap1	modulator of apoptosis 1	Cytoplasm	other
Mob1b	MOB kinase activator 1B	Cytoplasm	other
Mob3c	MOB kinase activator 3C	Other	other
Morf4l1b	mortality factor 4 like 1B	Other	other
Morf4l2	mortality factor 4 like 2	Nucleus	other
Mpc2	mitochondrial pyruvate carrier 2	Plasma Membrane	other
Mpp7	membrane palmitoylated protein 7	Plasma Membrane	other
Mpped2	metallophosphoesterase domain containing 2	Other	other
Mpv17	mitochondrial inner membrane protein MPV17	Cytoplasm	other
Mrfap1	Morf4 family associated protein 1	Nucleus	other
Mrgbp	MRG domain binding protein	Nucleus	other
Mrpl13	mitochondrial ribosomal protein L13	Cytoplasm	other
Mrpl14	mitochondrial ribosomal protein L14	Cytoplasm	other
Mrpl17	mitochondrial ribosomal protein L17	Cytoplasm	other
Mrpl24	mitochondrial ribosomal protein L24	Cytoplasm	other
Mrpl27	mitochondrial ribosomal protein L27	Cytoplasm	other
Mrpl41	mitochondrial ribosomal protein L41	Cytoplasm	other
Mrpl42	mitochondrial ribosomal protein L42	Cytoplasm	other
Mrpl48	mitochondrial ribosomal protein L48	Cytoplasm	other
Mrpl51	mitochondrial ribosomal protein L51	Cytoplasm	other
Mrps14	mitochondrial ribosomal protein S14	Cytoplasm	other
Mrps17	mitochondrial ribosomal protein S17	Cytoplasm	other
Mrps33	mitochondrial ribosomal protein S33	Cytoplasm	other
Mrrf	mitochondrial ribosome recycling factor	Cytoplasm	other
Msantd2	Myb/SANT-like DNA-binding domain containing 2	Other	other
Msl2	MSL complex subunit 2	Nucleus	other
Msl3l2	MSL3 like 2	Other	other
Msto1	misato mitochondrial distribution and morphology regulator 1	Cytoplasm	other
Mt1	metallothionein 1	Cytoplasm	other
Mtch1	mitochondrial carrier 1	Cytoplasm	other
Mterf3	mitochondrial transcription termination factor 3	Cytoplasm	other
Mterf4	mitochondrial transcription termination factor 4	Cytoplasm	other
Mturn	maturin, neural progenitor differentiation regulator homolog (Xenopus)	Other	other
Myl12b	myosin light chain 12A	Cytoplasm	other
Myo16	myosin XVI	Nucleus	other
Myof	myoferlin	Nucleus	other
Mypn	myopalladin	Cytoplasm	other
Mzt1	mitotic spindle organizing protein 1	Cytoplasm	other
Mzt2	mitotic spindle organizing protein 2A	Cytoplasm	other
Nap1l1	nucleosome assembly protein 1 like 1	Nucleus	other
Nap1l2	nucleosome assembly protein 1 like 2	Nucleus	other
Nap1l3	nucleosome assembly protein 1 like 3	Nucleus	other
Nap1l5	nucleosome assembly protein 1 like 5	Other	other
Nbeal1	neurobeachin like 1	Other	other
Ncapd3	non-SMC condensin II complex subunit D3	Nucleus	other
Ndufaf4	NADH:ubiquinone oxidoreductase complex assembly factor 4	Cytoplasm	other
Ndufaf5	NADH:ubiquinone oxidoreductase complex assembly factor 5	Cytoplasm	other
Nebl	nebulette	Cytoplasm	other
Necab2	N-terminal EF-hand calcium binding protein 2	Cytoplasm	other
Nectin3	nectin cell adhesion molecule 3	Plasma Membrane	other
Nefh	neurofilament heavy	Cytoplasm	other
Nelfa	negative elongation factor complex member A	Nucleus	other
Nelfb	negative elongation factor complex member B	Nucleus	other
Nes	nestin	Cytoplasm	other
Neto2	neuropilin and tolloid like 2	Plasma Membrane	other
Nf1	neurofibromin 1	Cytoplasm	other
Nf2	neurofibromin 2	Plasma Membrane	other
Nfasc	neurofascin	Plasma Membrane	other
Nhsl2	NHS like 2	Other	other
Nicn1	nicolin 1	Nucleus	other
Nid1	nidogen 1	Extracellular Space	other
Nif3l1	NGG1 interacting factor 3 like 1	Cytoplasm	other
Nifk	nucleolar protein interacting with the FHA domain of MKI67	Nucleus	other
Nipa2	NIPA magnesium transporter 2	Cytoplasm	other
Noa1	nitric oxide associated 1	Cytoplasm	other
Nol3	nucleolar protein 3	Nucleus	other
Nol4	nucleolar protein 4	Nucleus	other
Nop56	NOP56 ribonucleoprotein	Nucleus	other
Nphp3	nephrocystin 3	Extracellular Space	other
Nphp4	nephrocystin 4	Cytoplasm	other
Nptn	neuroplastin	Plasma Membrane	other
Nrcam	neuronal cell adhesion molecule	Plasma Membrane	other
Nrg1	neuregulin 1	Plasma Membrane	other
Nsa2	NSA2 ribosome biogenesis factor	Nucleus	other
Nsmce3	NSE3 homolog, SMC5-SMC6 complex component	Nucleus	other
Nsun5	NOP2/Sun RNA methyltransferase family member 5	Nucleus	other
Nt5dc1	5'-nucleotidase domain containing 1	Other	other
Nt5dc2	5'-nucleotidase domain containing 2	Cytoplasm	other
Nt5dc3	5'-nucleotidase domain containing 3	Cytoplasm	other
Ntn4	netrin 4	Extracellular Space	other
Nudcd1	NudC domain containing 1	Nucleus	other
Nup107	nucleoporin 107	Nucleus	other
Nup93	nucleoporin 93	Nucleus	other
Nvl	nuclear VCP-like	Nucleus	other
Nwd2	NACHT and WD repeat domain containing 2	Other	other
Nxph3	neurexophilin 3	Extracellular Space	other
Nyx	nyctalopin	Extracellular Space	other
Oaf	out at first homolog	Cytoplasm	other
Oaz2	ornithine decarboxylase antizyme 2	Cytoplasm	other
Ociad2	OCIA domain containing 2	Cytoplasm	other
Ogfod2	2-oxoglutarate and iron dependent oxygenase domain containing 2	Other	other
Ogfrl1	opioid growth factor receptor like 1	Other	other
Olfm4	olfactomedin 4	Extracellular Space	other
Olfml3	olfactomedin like 3	Extracellular Space	other
Optc	opticin	Extracellular Space	other
Optn	optineurin	Cytoplasm	other
Orai2	ORAI calcium release-activated calcium modulator 2	Plasma Membrane	other
Osbpl11	oxysterol binding protein like 11	Cytoplasm	other
Osbpl2	oxysterol binding protein like 2	Cytoplasm	other
Osbpl3	oxysterol binding protein like 3	Cytoplasm	other
Ost4	oligosaccharyltransferase complex subunit 4 (non-catalytic)	Other	other
Otud6b	OTU domain containing 6B	Other	other
Ovca2	OVCA2 serine hydrolase domain containing	Cytoplasm	other
Palmd	palmdelphin	Cytoplasm	other
Paqr9	progestin and adipoQ receptor family member 9	Plasma Membrane	other
Pard6g	par-6 family cell polarity regulator gamma	Plasma Membrane	other
Parp8	poly(ADP-ribose) polymerase family member 8	Other	other
Patj	PATJ crumbs cell polarity complex component	Plasma Membrane	other
Pbrm1	polybromo 1	Nucleus	other
Pcbp2	poly(rC) binding protein 2	Nucleus	other
Pcdh9	protocadherin 9	Plasma Membrane	other
Pcdha11	protocadherin alpha 11	Plasma Membrane	other
Pcdha2	protocadherin alpha 2	Plasma Membrane	other
Pcdha3	protocadherin alpha 3	Plasma Membrane	other
Pcdha5	protocadherin alpha 5	Plasma Membrane	other
Pcdha8	protocadherin alpha 9	Other	other
Pcdhb11	protocadherin beta 11	Plasma Membrane	other
Pcdhb13	protocadherin beta 6	Plasma Membrane	other
Pcdhb14	protocadherin beta 14	Other	other
Pcdhb15	protocadherin beta 7	Plasma Membrane	other
Pcdhb16	protocadherin beta 8	Plasma Membrane	other
Pcdhb17	protocadherin beta 16	Other	other
Pcdhb18	protocadherin beta 18	Other	other
Pcdhb19	protocadherin beta 12	Plasma Membrane	other
Pcdhb2	protocadherin beta 2	Plasma Membrane	other
Pcdhb20	protocadherin beta 14	Plasma Membrane	other
Pcdhb21	protocadherin beta 11	Plasma Membrane	other
Pcdhb22	protocadherin beta 15	Plasma Membrane	other
Pcdhb3	protocadherin beta 3	Plasma Membrane	other
Pcdhb9	protocadherin beta 9	Plasma Membrane	other
Pcdhgb1	protocadherin gamma subfamily B, 1	Plasma Membrane	other
Pcnx3	pecanex 3	Other	other
Pcp2	Purkinje cell protein 2	Cytoplasm	other
Pcp4l1	Purkinje cell protein 4-like 1	Other	other
Pcyox1l	prenylcysteine oxidase 1 like	Other	other
Pdcd11	programmed cell death 11	Nucleus	other
Pdcd4	programmed cell death 4	Nucleus	other
Pdcd5	programmed cell death 5	Nucleus	other
Pdlim3	PDZ and LIM domain 3	Plasma Membrane	other
Pdlim5	PDZ and LIM domain 5	Cytoplasm	other
Pdlim7	PDZ and LIM domain 7	Cytoplasm	other
Pds5a	PDS5 cohesin associated factor A	Nucleus	other
Pdxdc1	pyridoxal dependent decarboxylase domain containing 1	Cytoplasm	other
Pecam1	platelet and endothelial cell adhesion molecule 1	Plasma Membrane	other
Pelo	pelota mRNA surveillance and ribosome rescue factor	Nucleus	other
Penk	proenkephalin	Extracellular Space	other
Phactr4	phosphatase and actin regulator 4	Plasma Membrane	other
Phyhipl	phytanoyl-CoA 2-hydroxylase interacting protein like	Cytoplasm	other
Pibf1	progesterone immunomodulatory binding factor 1	Nucleus	other
Picalm	phosphatidylinositol binding clathrin assembly protein	Cytoplasm	other
Pid1	phosphotyrosine interaction domain containing 1	Cytoplasm	other
Pigx	phosphatidylinositol glycan anchor biosynthesis class X	Cytoplasm	other
Pisd-ps2	phosphatidylserine decarboxylase, pseudogene 2	Other	other
Pkp1	plakophilin 1	Plasma Membrane	other
Plekhd1	pleckstrin homology and coiled-coil domain containing D1	Other	other
Plekhg3	pleckstrin homology and RhoGEF domain containing G3	Other	other
Plekhg4	pleckstrin homology and RhoGEF domain containing G4	Other	other
Plekhh2	pleckstrin homology, MyTH4 and FERM domain containing H2	Cytoplasm	other
Plekhj1	pleckstrin homology domain containing J1	Other	other
Plxdc2	plexin domain containing 2	Extracellular Space	other
Pmepa1	prostate transmembrane protein, androgen induced 1	Plasma Membrane	other
Pnmal1	PNMA family member 8A	Other	other
Pnrc1	proline rich nuclear receptor coactivator 1	Nucleus	other
Poc1b	POC1 centriolar protein B	Cytoplasm	other
Ppan	peter pan homolog	Nucleus	other
Ppfibp1	PPFIA binding protein 1	Plasma Membrane	other
Pphln1	periphilin 1	Nucleus	other
Ppp1r10	protein phosphatase 1 regulatory subunit 10	Nucleus	other
Ppp1r26	protein phosphatase 1 regulatory subunit 26	Nucleus	other
Ppp4r4	protein phosphatase 4 regulatory subunit 4	Cytoplasm	other
Ppp6r2	protein phosphatase 6 regulatory subunit 2	Cytoplasm	other
Pram1	PML-RARA regulated adaptor molecule 1	Other	other
Prcd	photoreceptor disc component	Other	other
Prelp	proline and arginine rich end leucine rich repeat protein	Extracellular Space	other
Prickle1	prickle planar cell polarity protein 1	Nucleus	other
Prorsd1	prolyl-tRNA synthetase domain containing 1	Other	other
Proser2	proline and serine rich 2	Other	other
Prpf38b	pre-mRNA processing factor 38B	Other	other
Prpf8	pre-mRNA processing factor 8	Nucleus	other
Prpsap1	phosphoribosyl pyrophosphate synthetase associated protein 1	Extracellular Space	other
Prpsap2	phosphoribosyl pyrophosphate synthetase associated protein 2	Other	other
Prr13	proline rich 13	Other	other
Prrc2c	proline rich coiled-coil 2C	Cytoplasm	other
Prrt2	proline rich transmembrane protein 2	Plasma Membrane	other
Psmd5	proteasome 26S subunit, non-ATPase 5	Other	other
Pvr	poliovirus receptor	Plasma Membrane	other
Pyurf	PIGY upstream reading frame	Cytoplasm	other
Qrich1	glutamine rich 1	Nucleus	other
Rab10os	RAB10, member RAS oncogene family, opposite strand	Other	other
Rabep2	rabaptin, RAB GTPase binding effector protein 2	Cytoplasm	other
Rabgap1l	RAB GTPase activating protein 1 like	Cytoplasm	other
Rai2	retinoic acid induced 2	Other	other
Rapgefl1	Rap guanine nucleotide exchange factor like 1	Other	other
Rasa2	RAS p21 protein activator 2	Cytoplasm	other
Rasgef1b	RasGEF domain family member 1B	Other	other
Rasgrp3	RAS guanyl releasing protein 3	Cytoplasm	other
Rasl11a	RAS like family 11 member A	Nucleus	other
Rassf4	Ras association domain family member 4	Other	other
Raver1	ribonucleoprotein, PTB binding 1	Nucleus	other
Rbm12b1	RNA binding motif protein 12B	Other	other
Rbm27	RNA binding motif protein 27	Nucleus	other
Rbm3	RNA binding motif protein 3	Cytoplasm	other
Rbm41	RNA binding motif protein 41	Other	other
Rbm42	RNA binding motif protein 42	Other	other
Rbms3	RNA binding motif single stranded interacting protein 3	Cytoplasm	other
Rbmx2	RNA binding motif protein X-linked 2	Nucleus	other
Rbsn	rabenosyn, RAB effector	Cytoplasm	other
Rcbtb2	RCC1 and BTB domain containing protein 2	Cytoplasm	other
Rcc1	regulator of chromosome condensation 1	Cytoplasm	other
Rccd1	RCC1 domain containing 1	Other	other
Rcn1	reticulocalbin 1	Cytoplasm	other
Rcn2	reticulocalbin 2	Cytoplasm	other
Rcvrn	recoverin	Cytoplasm	other
Rd3l	retinal degeneration 3 like	Other	other
Reck	reversion inducing cysteine rich protein with kazal motifs	Plasma Membrane	other
Reep3	receptor accessory protein 3	Other	other
Reep6	receptor accessory protein 6	Plasma Membrane	other
Repin1	replication initiator 1	Nucleus	other
Reps2	RALBP1 associated Eps domain containing 2	Cytoplasm	other
Rflnb	refilin B	Other	other
Rfx7	regulatory factor X7	Other	other
Rgs22	regulator of G protein signaling 22	Cytoplasm	other
Rgs8	regulator of G protein signaling 8	Cytoplasm	other
Rhbdd2	rhomboid domain containing 2	Plasma Membrane	other
Rian	RNA imprinted and accumulated in nucleus	Nucleus	other
Rictor	RPTOR independent companion of MTOR complex 2	Cytoplasm	other
Rif1	replication timing regulatory factor 1	Nucleus	other
Rims2	regulating synaptic membrane exocytosis 2	Plasma Membrane	other
Rims3	regulating synaptic membrane exocytosis 3	Plasma Membrane	other
Rin2	Ras and Rab interactor 2	Cytoplasm	other
Rmdn1	regulator of microtubule dynamics 1	Cytoplasm	other
Rmdn2	regulator of microtubule dynamics 2	Cytoplasm	other
Rmnd5b	required for meiotic nuclear division 5 homolog B	Cytoplasm	other
Rmst	rhabdomyosarcoma 2 associated transcript (non-coding RNA)	Other	other
Rnf121	ring finger protein 121	Other	other
Rnf122	ring finger protein 122	Cytoplasm	other
Rnf170	ring finger protein 170	Other	other
Rnf207	ring finger protein 207	Other	other
Rnf24	ring finger protein 24	Cytoplasm	other
Rnft2	ring finger protein, transmembrane 2	Other	other
Rnps1	RNA binding protein with serine rich domain 1	Nucleus	other
Rogdi	rogdi atypical leucine zipper	Nucleus	other
Rp1	RP1 axonemal microtubule associated	Cytoplasm	other
Rpa3	replication protein A3	Nucleus	other
Rpf2	ribosome production factor 2 homolog	Nucleus	other
Rpl10a	ribosomal protein L10a	Nucleus	other
Rpl13	ribosomal protein L13	Nucleus	other
Rpl17	ribosomal protein L17	Cytoplasm	other
Rpl19	ribosomal protein L19	Cytoplasm	other
Rpl23	ribosomal protein L23	Cytoplasm	other
Rpl27a	ribosomal protein L27a	Cytoplasm	other
Rpl28	ribosomal protein L28	Cytoplasm	other
Rpl31	ribosomal protein L31	Cytoplasm	other
Rpl32	ribosomal protein L32	Cytoplasm	other
Rpl35a	ribosomal protein L35a	Cytoplasm	other
Rpl36	ribosomal protein L36	Nucleus	other
Rpl37	ribosomal protein L37	Cytoplasm	other
Rpl6	ribosomal protein L6	Nucleus	other
Rpl7a	ribosomal protein L7a	Cytoplasm	other
Rprd2	regulation of nuclear pre-mRNA domain containing 2	Nucleus	other
Rps11	ribosomal protein S11	Cytoplasm	other
Rps12	ribosomal protein S12	Cytoplasm	other
Rps15	ribosomal protein S15	Cytoplasm	other
Rps17	ribosomal protein S17	Cytoplasm	other
Rps18	ribosomal protein S18	Cytoplasm	other
Rps2	ribosomal protein S2	Cytoplasm	other
Rps26	ribosomal protein S26	Cytoplasm	other
Rps29	ribosomal protein S29	Cytoplasm	other
Rps4l	ribosomal protein S4-like	Cytoplasm	other
Rps4x	ribosomal protein S4 Y-linked 1	Cytoplasm	other
Rps5	ribosomal protein S5	Cytoplasm	other
Rps6	ribosomal protein S6	Cytoplasm	other
Rps8	ribosomal protein S8	Cytoplasm	other
Rsad1	radical S-adenosyl methionine domain containing 1	Cytoplasm	other
Rsl24d1	ribosomal L24 domain containing 1	Nucleus	other
Rsu1	Ras suppressor protein 1	Cytoplasm	other
Rtn1	reticulon 1	Cytoplasm	other
S100a16	S100 calcium binding protein A16	Nucleus	other
Saal1	serum amyloid A like 1	Other	other
Samd7	sterile alpha motif domain containing 7	Other	other
Sass6	SAS-6 centriolar assembly protein	Cytoplasm	other
Scaf8	SR-related CTD associated factor 8	Nucleus	other
Scarna13	small Cajal body-specific RNA 1	Other	other
Scg3	secretogranin III	Extracellular Space	other
Schip1	schwannomin interacting protein 1	Cytoplasm	other
Scrn1	secernin 1	Cytoplasm	other
Scrn3	secernin 3	Other	other
Sdc3	syndecan 3	Plasma Membrane	other
Sde2	SDE2 telomere maintenance homolog	Nucleus	other
Sdhaf2	succinate dehydrogenase complex assembly factor 2	Extracellular Space	other
Sel1l3	SEL1L family member 3	Nucleus	other
Sema3a	semaphorin 3A	Extracellular Space	other
Sema3d	semaphorin 3D	Extracellular Space	other
Sergef	secretion regulating guanine nucleotide exchange factor	Nucleus	other
Serpina3n	serpin family A member 3	Extracellular Space	other
Serpinb6a	serpin family B member 6	Cytoplasm	other
Serpinh1	serpin family H member 1	Extracellular Space	other
Sfi1	SFI1 centrin binding protein	Cytoplasm	other
Sft2d2	SFT2 domain containing 2	Cytoplasm	other
Sgce	sarcoglycan epsilon	Plasma Membrane	other
Sgip1	SH3 domain GRB2 like endophilin interacting protein 1	Cytoplasm	other
Sgsm3	small G protein signaling modulator 3	Plasma Membrane	other
Sh2d3c	SH2 domain containing 3C	Cytoplasm	other
Sh2d5	SH2 domain containing 5	Plasma Membrane	other
Sh3bgrl	SH3 domain binding glutamate rich protein like	Cytoplasm	other
Sh3bgrl2	SH3 domain binding glutamate rich protein like 2	Nucleus	other
Sh3bp4	SH3 domain binding protein 4	Cytoplasm	other
Sh3d19	SH3 domain containing 19	Plasma Membrane	other
Sh3kbp1	SH3 domain containing kinase binding protein 1	Cytoplasm	other
Shank1	SH3 and multiple ankyrin repeat domains 1	Cytoplasm	other
Shisa4	shisa family member 4	Other	other
Shroom4	shroom family member 4	Plasma Membrane	other
Slc18b1	solute carrier family 18 member B1	Other	other
Slc25a51	solute carrier family 25 member 51	Cytoplasm	other
Slc35e2	solute carrier family 35 member E2B	Other	other
Slc35f1	solute carrier family 35 member F1	Other	other
Slc7a14	solute carrier family 7 member 14	Cytoplasm	other
Slc9a3r1	SLC9A3 regulator 1	Plasma Membrane	other
Smg7	SMG7 nonsense mediated mRNA decay factor	Nucleus	other
Smim1	small integral membrane protein 1 (Vel blood group)	Cytoplasm	other
Smyd4	SET and MYND domain containing 4	Other	other
Snap91	synaptosome associated protein 91	Plasma Membrane	other
Snapin	SNAP associated protein	Plasma Membrane	other
Sned1	sushi, nidogen and EGF like domains 1	Plasma Membrane	other
Snhg17	small nucleolar RNA host gene 17	Other	other
Snhg8	small nucleolar RNA host gene 8	Other	other
Snora23	small nucleolar RNA, H/ACA box 23	Other	other
Snora74a	small nucleolar RNA, H/ACA box 74A	Nucleus	other
Snora81	small nucleolar RNA, H/ACA box 81	Other	other
Snord15b	small nucleolar RNA, C/D box 15B	Other	other
Snord17	small nucleolar RNA, C/D box 17	Other	other
Snrpa1	small nuclear ribonucleoprotein polypeptide A'	Nucleus	other
Snrpb	small nuclear ribonucleoprotein polypeptides B and B1	Nucleus	other
Snrpn	small nuclear ribonucleoprotein polypeptide N	Nucleus	other
Snurf	SNRPN upstream reading frame	Nucleus	other
Socs2	suppressor of cytokine signaling 2	Cytoplasm	other
Son	SON DNA binding protein	Nucleus	other
Sparc	secreted protein acidic and cysteine rich	Extracellular Space	other
Sparcl1	SPARC like 1	Extracellular Space	other
Spats2l	spermatogenesis associated serine rich 2 like	Nucleus	other
Spcs2	signal peptidase complex subunit 2	Cytoplasm	other
Spidr	scaffold protein involved in DNA repair	Nucleus	other
Sprtn	SprT-like N-terminal domain	Nucleus	other
Sptan1	spectrin alpha, non-erythrocytic 1	Plasma Membrane	other
Srek1	splicing regulatory glutamic acid and lysine rich protein 1	Nucleus	other
Srp54a	signal recognition particle 54	Cytoplasm	other
Srp54c	signal recognition particle 54C	Other	other
Srpx	sushi repeat containing protein X-linked	Cytoplasm	other
Srrm1	serine/arginine repetitive matrix 1	Nucleus	other
Ss18l2	SS18 like 2	Other	other
Ssr1	signal sequence receptor subunit 1	Cytoplasm	other
Stag3	stromal antigen 3	Nucleus	other
Stam2	signal transducing adaptor molecule 2	Cytoplasm	other
Stard10	StAR related lipid transfer domain containing 10	Cytoplasm	other
Stard7	StAR related lipid transfer domain containing 7	Cytoplasm	other
Stau2	staufen double-stranded RNA binding protein 2	Cytoplasm	other
Stmn1	stathmin 1	Cytoplasm	other
Stmn2	stathmin 2	Plasma Membrane	other
Stom	stomatin	Plasma Membrane	other
Ston2	stonin 2	Cytoplasm	other
Strip2	striatin interacting protein 2	Cytoplasm	other
Suco	SUN domain containing ossification factor	Other	other
Sumf2	sulfatase modifying factor 2	Cytoplasm	other
Surf6	surfeit 6	Nucleus	other
Susd2	sushi domain containing 2	Extracellular Space	other
Swap70	switching B cell complex subunit SWAP70	Cytoplasm	other
Syde1	synapse defective Rho GTPase homolog 1	Cytoplasm	other
Syde2	synapse defective Rho GTPase homolog 2	Cytoplasm	other
Synm	synemin	Cytoplasm	other
Tac2	tachykinin 3	Extracellular Space	other
Tacc1	transforming acidic coiled-coil containing protein 1	Nucleus	other
Tbc1d15	TBC1 domain family member 15	Cytoplasm	other
Tbc1d19	TBC1 domain family member 19	Other	other
Tbc1d4	TBC1 domain family member 4	Cytoplasm	other
Tbc1d5	TBC1 domain family member 5	Extracellular Space	other
Tbc1d8	TBC1 domain family member 8	Plasma Membrane	other
Tbc1d8b	TBC1 domain family member 8B	Other	other
Tbc1d9	TBC1 domain family member 9	Plasma Membrane	other
Tbccd1	TBCC domain containing 1	Cytoplasm	other
Tbcd	tubulin folding cofactor D	Cytoplasm	other
Tbcel	tubulin folding cofactor E like	Other	other
Tcp11	t-complex 11	Cytoplasm	other
Tdrp	testis development related protein	Cytoplasm	other
Tex2	testis expressed 2	Other	other
Tfg	TRK-fused gene	Cytoplasm	other
Tgfbr3l	transforming growth factor beta receptor 3 like	Other	other
Thoc3	THO complex 3	Nucleus	other
Thoc5	THO complex 5	Cytoplasm	other
Thrsp	thyroid hormone responsive	Nucleus	other
Thsd1	thrombospondin type 1 domain containing 1	Extracellular Space	other
Thy1	Thy-1 cell surface antigen	Plasma Membrane	other
Tiam1	T cell lymphoma invasion and metastasis 1	Cytoplasm	other
Tigd5	tigger transposable element derived 5	Other	other
Timp3	TIMP metallopeptidase inhibitor 3	Extracellular Space	other
Tldc1	MTOR associated protein, eak-7 homolog	Cytoplasm	other
Tle6	TLE family member 6, subcortical maternal complex member	Nucleus	other
Tln2	talin 2	Nucleus	other
Tmbim1	transmembrane BAX inhibitor motif containing 1	Cytoplasm	other
Tmeff2	transmembrane protein with EGF like and two follistatin like domains 2	Cytoplasm	other
Tmem106b	transmembrane protein 106B	Cytoplasm	other
Tmem110	STIMATE-MUSTN1 readthrough	Cytoplasm	other
Tmem123	transmembrane protein 123	Plasma Membrane	other
Tmem132c	transmembrane protein 132C	Other	other
Tmem141	transmembrane protein 141	Other	other
Tmem159	transmembrane protein 159	Other	other
Tmem161a	transmembrane protein 161A	Other	other
Tmem164	transmembrane protein 164	Other	other
Tmem167b	transmembrane protein 167B	Other	other
Tmem181a	transmembrane protein 181	Other	other
Tmem181b-ps	transmembrane protein 181B, pseudogene	Other	other
Tmem19	transmembrane protein 19	Other	other
Tmem198b	transmembrane protein 198b	Other	other
Tmem209	transmembrane protein 209	Other	other
Tmem215	transmembrane protein 215	Other	other
Tmem218	transmembrane protein 218	Extracellular Space	other
Tmem230	transmembrane protein 230	Cytoplasm	other
Tmem237	transmembrane protein 237	Other	other
Tmem246	transmembrane protein 246	Other	other
Tmem64	transmembrane protein 64	Cytoplasm	other
Tmem69	transmembrane protein 69	Other	other
Tmem80	transmembrane protein 80	Other	other
Tmem98	transmembrane protein 98	Cytoplasm	other
Tmod3	tropomodulin 3	Cytoplasm	other
Tmsb10	thymosin, beta 4, X chromosome	Cytoplasm	other
Tnip2	TNFAIP3 interacting protein 2	Cytoplasm	other
Tomm40l	translocase of outer mitochondrial membrane 40 like	Cytoplasm	other
Tomm6os	translocase of outer mitochondrial membrane 6, opposite strand	Other	other
Tpgs2	tubulin polyglutamylase complex subunit 2	Nucleus	other
Tpm1	tropomyosin 1, alpha	Plasma Membrane	other
Tpm3	tropomyosin 3	Cytoplasm	other
Tprgl	tumor protein p63 regulated 1 like	Cytoplasm	other
Tprkb	TP53RK binding protein	Cytoplasm	other
Tpt1	tumor protein, translationally-controlled 1	Cytoplasm	other
Tra2b	transformer 2 beta homolog	Nucleus	other
Trappc12	trafficking protein particle complex 12	Nucleus	other
Trappc13	trafficking protein particle complex 13	Cytoplasm	other
Trappc2	trafficking protein particle complex 2	Cytoplasm	other
Trappc6b	trafficking protein particle complex 6B	Cytoplasm	other
Trim44	tripartite motif containing 44	Cytoplasm	other
Trim65	tripartite motif containing 65	Nucleus	other
Trmt12	tRNA methyltransferase 12 homolog	Other	other
Trmt44	tRNA methyltransferase 44 homolog	Other	other
Tspan14	tetraspanin 14	Plasma Membrane	other
Tspyl2	TSPY like 2	Nucleus	other
Tsr2	TSR2 ribosome maturation factor	Other	other
Tstd2	thiosulfate sulfurtransferase like domain containing 2	Other	other
Ttc12	tetratricopeptide repeat domain 12	Cytoplasm	other
Ttc25	tetratricopeptide repeat domain 25	Cytoplasm	other
Ttc30b	tetratricopeptide repeat domain 30B	Extracellular Space	other
Ttc39aos1	Ttc39a opposite strand RNA 1	Other	other
Ttc4	tetratricopeptide repeat domain 4	Other	other
Ttc41	tetratricopeptide repeat domain 41	Cytoplasm	other
Ttc9	tetratricopeptide repeat domain 9	Extracellular Space	other
Tti2	TELO2 interacting protein 2	Cytoplasm	other
Tuba1a	tubulin alpha 1a	Cytoplasm	other
Tuba8	tubulin alpha 8	Cytoplasm	other
Tubb2a	tubulin beta 2A class IIa	Cytoplasm	other
Tubb4b	tubulin beta 4B class IVb	Cytoplasm	other
Tube1	tubulin epsilon 1	Cytoplasm	other
Tubgcp3	tubulin gamma complex associated protein 3	Cytoplasm	other
Ubald1	UBA like domain containing 1	Other	other
Ubl7	ubiquitin like 7	Other	other
Ubn2	ubinuclein 2	Nucleus	other
Ubqln4	ubiquilin 4	Cytoplasm	other
Ubtd2	ubiquitin domain containing 2	Other	other
Ubxn10	UBX domain protein 10	Extracellular Space	other
Uckl1os	uridine-cytidine kinase 1-like 1, opposite strand	Other	other
Umad1	UMAP1-MVP12 associated (UMA) domain containing 1	Other	other
Unc13c	unc-13 homolog C	Cytoplasm	other
Upf2	UPF2 regulator of nonsense mediated mRNA decay	Cytoplasm	other
Uqcc3	ubiquinol-cytochrome c reductase complex assembly factor 3	Extracellular Space	other
Urb1	URB1 ribosome biogenesis homolog	Nucleus	other
Usmg5	ATP synthase membrane subunit DAPIT	Cytoplasm	other
Utp3	UTP3 small subunit processome component	Nucleus	other
Vamp4	vesicle associated membrane protein 4	Cytoplasm	other
Vasn	vasorin	Plasma Membrane	other
Vcan	versican	Extracellular Space	other
Vim	vimentin	Cytoplasm	other
Vip	vasoactive intestinal peptide	Extracellular Space	other
Vit	vitrin	Extracellular Space	other
Vmac	vimentin type intermediate filament associated coiled-coil protein	Cytoplasm	other
Vps13c	vacuolar protein sorting 13 homolog C	Cytoplasm	other
Vps37c	VPS37C subunit of ESCRT-I	Cytoplasm	other
Vps8	VPS8 subunit of CORVET complex	Cytoplasm	other
Vsnl1	visinin like 1	Cytoplasm	other
Vstm2a	V-set and transmembrane domain containing 2A	Extracellular Space	other
Vwa5a	von Willebrand factor A domain containing 5A	Nucleus	other
Wdcp	WD repeat and coiled coil containing	Other	other
Wdpcp	WD repeat containing planar cell polarity effector	Plasma Membrane	other
Wdr13	WD repeat domain 13	Nucleus	other
Wdr26	WD repeat domain 26	Cytoplasm	other
Wdr33	WD repeat domain 33	Nucleus	other
Wdr63	WD repeat domain 63	Other	other
Whrn	whirlin	Plasma Membrane	other
Wipi1	WD repeat domain, phosphoinositide interacting 1	Cytoplasm	other
Wipi2	WD repeat domain, phosphoinositide interacting 2	Cytoplasm	other
Wsb1	WD repeat and SOCS box containing 1	Cytoplasm	other
Xkr4	XK related 4	Other	other
Xrcc1	X-ray repair cross complementing 1	Nucleus	other
Xrcc4	X-ray repair cross complementing 4	Nucleus	other
Yae1d1	YAE1 maturation factor of ABCE1	Other	other
Yipf1	Yip1 domain family member 1	Cytoplasm	other
Yipf6	Yip1 domain family member 6	Cytoplasm	other
Zbtb44	zinc finger and BTB domain containing 44	Other	other
Zcchc24	zinc finger CCHC-type containing 24	Other	other
Zcwpw1	zinc finger CW-type and PWWP domain containing 1	Other	other
Zdhhc22	zinc finger DHHC-type containing 22	Other	other
Zdhhc24	zinc finger DHHC-type containing 24	Plasma Membrane	other
Zfand3	zinc finger AN1-type containing 3	Other	other
Zfand4	zinc finger AN1-type containing 4	Other	other
Zfc3h1	zinc finger C3H1-type containing	Extracellular Space	other
Zfp112	zinc finger protein 112	Nucleus	other
Zfp119a	zinc finger protein 119a	Other	other
Zfp119b	zinc finger protein 119b	Other	other
Zfp160	zinc finger protein 665	Other	other
Zfp229	zinc finger protein 229	Other	other
Zfp58	zinc finger protein 58	Nucleus	other
Zfp652	zinc finger protein 652	Other	other
Zfp654	zinc finger protein 654	Other	other
Zfp708	zinc finger protein 708	Other	other
Zfp748	zinc finger protein 748	Other	other
Zfp758	zinc finger protein 758	Other	other
Zfp763	zinc finger protein 763	Nucleus	other
Zfp764	zinc finger protein 764	Other	other
Zfp783	zinc finger protein 783	Other	other
Zfp800	zinc finger protein 800	Other	other
Zfp804a	zinc finger protein 804A	Plasma Membrane	other
Zfp808	zinc finger protein 808	Other	other
Zfp821	zinc finger protein 821	Other	other
Zfp827	zinc finger protein 827	Other	other
Zfp830	zinc finger protein 830	Nucleus	other
Zfp871	zinc finger protein 871	Other	other
Zfp882	zinc finger protein 882	Other	other
Zfp93	zinc finger protein 93	Nucleus	other
Zfp932	zinc finger protein 932	Nucleus	other
Zfp933	zinc finger protein 933	Other	other
Zfp940	zinc finger protein 940	Other	other
Zfp941	zinc finger protein 941	Other	other
Zfp951	zinc finger protein 951	Other	other
Zfp956	zinc finger protein 956	Other	other
Zfp97	zinc finger protein 97	Nucleus	other
Zfpl1	zinc finger protein like 1	Cytoplasm	other
Zfyve21	zinc finger FYVE-type containing 21	Other	other
Zkscan4	zinc finger with KRAB and SCAN domains 4	Other	other
Zswim3	zinc finger SWIM-type containing 3	Other	other
Zswim6	zinc finger SWIM-type containing 6	Extracellular Space	other
Zwint	ZW10 interacting kinetochore protein	Nucleus	other
4930453N24Rik	chromosome 3 open reading frame 38	Nucleus	peptidase
Ace	angiotensin I converting enzyme	Plasma Membrane	peptidase
Adam12	ADAM metallopeptidase domain 12	Plasma Membrane	peptidase
Adam19	ADAM metallopeptidase domain 19	Plasma Membrane	peptidase
Adam1a	a disintegrin and metallopeptidase domain 1a	Plasma Membrane	peptidase
Adamts5	ADAM metallopeptidase with thrombospondin type 1 motif 5	Extracellular Space	peptidase
Adamts6	ADAM metallopeptidase with thrombospondin type 1 motif 6	Extracellular Space	peptidase
Agbl3	ATP/GTP binding protein like 3	Other	peptidase
Aph1c	aph1 homolog C, gamma secretase subunit	Cytoplasm	peptidase
Atg4a	autophagy related 4A cysteine peptidase	Cytoplasm	peptidase
Atg4d	autophagy related 4D cysteine peptidase	Cytoplasm	peptidase
Bace1	beta-secretase 1	Cytoplasm	peptidase
Capn1	calpain 1	Cytoplasm	peptidase
Capn2	calpain 2	Cytoplasm	peptidase
Capns1	calpain small subunit 1	Cytoplasm	peptidase
Ctsl	cathepsin V	Cytoplasm	peptidase
Ctsz	cathepsin Z	Cytoplasm	peptidase
Ephx1	epoxide hydrolase 1	Cytoplasm	peptidase
Ggh	gamma-glutamyl hydrolase	Cytoplasm	peptidase
Gm4787	a disintegrin and metallopeptidase domain 4	Plasma Membrane	peptidase
Gzmm	granzyme M	Cytoplasm	peptidase
Hspa14	heat shock protein family A (Hsp70) member 14	Cytoplasm	peptidase
Lap3	leucine aminopeptidase 3	Cytoplasm	peptidase
Lgmn	legumain	Cytoplasm	peptidase
Mmp9	matrix metallopeptidase 9	Extracellular Space	peptidase
Ndel1	nudE neurodevelopment protein 1 like 1	Nucleus	peptidase
Nln	neurolysin	Cytoplasm	peptidase
Npepl1	aminopeptidase like 1	Nucleus	peptidase
Otud4	OTU deubiquitinase 4	Other	peptidase
Pigk	phosphatidylinositol glycan anchor biosynthesis class K	Cytoplasm	peptidase
Pitrm1	pitrilysin metallopeptidase 1	Cytoplasm	peptidase
Plat	plasminogen activator, tissue type	Extracellular Space	peptidase
Prss56	serine protease 56	Cytoplasm	peptidase
Psenen	presenilin enhancer, gamma-secretase subunit	Plasma Membrane	peptidase
Psma5	proteasome subunit alpha 5	Cytoplasm	peptidase
Psmb3	proteasome subunit beta 3	Cytoplasm	peptidase
Psmb6	proteasome subunit beta 6	Nucleus	peptidase
Psmc4	proteasome 26S subunit, ATPase 4	Nucleus	peptidase
Rhbdd1	rhomboid domain containing 1	Extracellular Space	peptidase
Rnf130	ring finger protein 130	Cytoplasm	peptidase
Rnf150	ring finger protein 150	Other	peptidase
Senp5	SUMO specific peptidase 5	Nucleus	peptidase
Spag5	sperm associated antigen 5	Nucleus	peptidase
Spcs3	signal peptidase complex subunit 3	Cytoplasm	peptidase
Tasp1	taspase 1	Nucleus	peptidase
Tpp2	tripeptidyl peptidase 2	Cytoplasm	peptidase
Trhde	thyrotropin releasing hormone degrading enzyme	Plasma Membrane	peptidase
Uchl3	ubiquitin C-terminal hydrolase L3	Cytoplasm	peptidase
Uchl5	ubiquitin C-terminal hydrolase L5	Cytoplasm	peptidase
Usp13	ubiquitin specific peptidase 13	Cytoplasm	peptidase
Usp14	ubiquitin specific peptidase 14	Cytoplasm	peptidase
Usp15	ubiquitin specific peptidase 15	Cytoplasm	peptidase
Usp31	ubiquitin specific peptidase 31	Nucleus	peptidase
Usp48	ubiquitin specific peptidase 48	Plasma Membrane	peptidase
Zfp61	zinc finger protein 61	Nucleus	peptidase
Acp2	acid phosphatase 2, lysosomal	Cytoplasm	phosphatase
Cdc25b	cell division cycle 25B	Nucleus	phosphatase
Dusp11	dual specificity phosphatase 11	Nucleus	phosphatase
Impa1	inositol monophosphatase 1	Cytoplasm	phosphatase
Inpp4b	inositol polyphosphate-4-phosphatase type II B	Cytoplasm	phosphatase
Inpp5d	inositol polyphosphate-5-phosphatase D	Cytoplasm	phosphatase
Mtmr1	myotubularin related protein 1	Cytoplasm	phosphatase
Nt5c2	5'-nucleotidase, cytosolic II	Cytoplasm	phosphatase
Nt5c3b	5'-nucleotidase, cytosolic IIIB	Cytoplasm	phosphatase
Nt5e	5'-nucleotidase ecto	Plasma Membrane	phosphatase
Nudt4	nudix hydrolase 4	Cytoplasm	phosphatase
Ocrl	OCRL inositol polyphosphate-5-phosphatase	Cytoplasm	phosphatase
Pdxp	pyridoxal phosphatase	Plasma Membrane	phosphatase
Phpt1	phosphohistidine phosphatase 1	Cytoplasm	phosphatase
Plpp1	phospholipid phosphatase 1	Plasma Membrane	phosphatase
Ppfia2	PTPRF interacting protein alpha 2	Plasma Membrane	phosphatase
Ppm1j	protein phosphatase, Mg2+/Mn2+ dependent 1J	Other	phosphatase
Ppm1k	protein phosphatase, Mg2+/Mn2+ dependent 1K	Cytoplasm	phosphatase
Ppp1r1a	protein phosphatase 1 regulatory inhibitor subunit 1A	Cytoplasm	phosphatase
Ppp1r3d	protein phosphatase 1 regulatory subunit 3D	Cytoplasm	phosphatase
Ppp2ca	protein phosphatase 2 catalytic subunit alpha	Cytoplasm	phosphatase
Ppp2r2a	protein phosphatase 2 regulatory subunit Balpha	Cytoplasm	phosphatase
Ppp2r2b	protein phosphatase 2 regulatory subunit Bbeta	Cytoplasm	phosphatase
Ppp2r3d	protein phosphatase 2 (formerly 2A), regulatory subunit B'', delta	Other	phosphatase
Ppp2r5a	protein phosphatase 2 regulatory subunit B'alpha	Cytoplasm	phosphatase
Ppp3cc	protein phosphatase 3 catalytic subunit gamma	Cytoplasm	phosphatase
Ppp4r1	protein phosphatase 4 regulatory subunit 1	Other	phosphatase
Ptp4a3	protein tyrosine phosphatase type IVA, member 3	Plasma Membrane	phosphatase
Ptpn23	protein tyrosine phosphatase, non-receptor type 23	Cytoplasm	phosphatase
Ptpn3	protein tyrosine phosphatase, non-receptor type 3	Cytoplasm	phosphatase
Ptprj	protein tyrosine phosphatase, receptor type J	Plasma Membrane	phosphatase
Ptprk	protein tyrosine phosphatase, receptor type K	Plasma Membrane	phosphatase
Synj1	synaptojanin 1	Cytoplasm	phosphatase
Synj2	synaptojanin 2	Cytoplasm	phosphatase
Actn4	actinin alpha 4	Cytoplasm	transcription regulator
Aes	amino-terminal enhancer of split	Nucleus	transcription regulator
Aff4	AF4/FMR2 family member 4	Nucleus	transcription regulator
Ajuba	ajuba LIM protein	Nucleus	transcription regulator
Ankle2	ankyrin repeat and LEM domain containing 2	Nucleus	transcription regulator
Ankrd42	ankyrin repeat domain 42	Nucleus	transcription regulator
Ankrd55	ankyrin repeat domain 55	Nucleus	transcription regulator
Ankrd6	ankyrin repeat domain 6	Nucleus	transcription regulator
Arhgap35	Rho GTPase activating protein 35	Nucleus	transcription regulator
Arid2	AT-rich interaction domain 2	Nucleus	transcription regulator
Arl2bp	ADP ribosylation factor like GTPase 2 binding protein	Cytoplasm	transcription regulator
Ascc1	activating signal cointegrator 1 complex subunit 1	Nucleus	transcription regulator
Atf2	activating transcription factor 2	Nucleus	transcription regulator
Atf3	activating transcription factor 3	Nucleus	transcription regulator
Atf7	activating transcription factor 7	Nucleus	transcription regulator
Baz1b	bromodomain adjacent to zinc finger domain 1B	Nucleus	transcription regulator
Bcl10	BCL10 immune signaling adaptor	Cytoplasm	transcription regulator
Bhlhe23	basic helix-loop-helix family member e23	Nucleus	transcription regulator
Brf1	BRF1 RNA polymerase III transcription initiation factor subunit	Nucleus	transcription regulator
Btg2	BTG anti-proliferation factor 2	Nucleus	transcription regulator
Calcoco1	calcium binding and coiled-coil domain 1	Nucleus	transcription regulator
Cand2	cullin associated and neddylation dissociated 2 (putative)	Nucleus	transcription regulator
Chchd3	coiled-coil-helix-coiled-coil-helix domain containing 3	Cytoplasm	transcription regulator
Churc1	churchill domain containing 1	Nucleus	transcription regulator
Cnot8	CCR4-NOT transcription complex subunit 8	Nucleus	transcription regulator
Crlf3	cytokine receptor like factor 3	Cytoplasm	transcription regulator
Crx	cone-rod homeobox	Nucleus	transcription regulator
Csrnp3	cysteine and serine rich nuclear protein 3	Nucleus	transcription regulator
Cys1	cystin 1	Cytoplasm	transcription regulator
D3Ertd254e	zinc finger protein 267	Nucleus	transcription regulator
Dnajc1	DnaJ heat shock protein family (Hsp40) member C1	Cytoplasm	transcription regulator
E2f5	E2F transcription factor 5	Nucleus	transcription regulator
Ecd	ecdysoneless cell cycle regulator	Nucleus	transcription regulator
Ecsit	ECSIT signalling integrator	Nucleus	transcription regulator
Edf1	endothelial differentiation related factor 1	Nucleus	transcription regulator
Elk4	ETS transcription factor ELK4	Nucleus	transcription regulator
Ell2	elongation factor for RNA polymerase II 2	Nucleus	transcription regulator
Ep300	E1A binding protein p300	Nucleus	transcription regulator
Ercc6	ERCC excision repair 6, chromatin remodeling factor	Nucleus	transcription regulator
Ercc8	ERCC excision repair 8, CSA ubiquitin ligase complex subunit	Nucleus	transcription regulator
Ets1	ETS proto-oncogene 1, transcription factor	Nucleus	transcription regulator
Ezh2	enhancer of zeste 2 polycomb repressive complex 2 subunit	Nucleus	transcription regulator
Fam129b	family with sequence similarity 129 member B	Cytoplasm	transcription regulator
Fem1c	fem-1 homolog C	Nucleus	transcription regulator
Foxj2	forkhead box J2	Nucleus	transcription regulator
Foxj3	forkhead box J3	Nucleus	transcription regulator
Foxo3	forkhead box O3	Nucleus	transcription regulator
Foxo4	forkhead box O4	Nucleus	transcription regulator
Glmp	glycosylated lysosomal membrane protein	Cytoplasm	transcription regulator
Gm3055	zinc finger protein 624	Nucleus	transcription regulator
Gm6710	zinc finger protein 442	Nucleus	transcription regulator
Grip1	glutamate receptor interacting protein 1	Plasma Membrane	transcription regulator
Gtf2e1	general transcription factor IIE subunit 1	Nucleus	transcription regulator
Gtf2e2	general transcription factor IIE subunit 2	Nucleus	transcription regulator
Gtf3a	general transcription factor IIIA	Nucleus	transcription regulator
Gtf3c2	general transcription factor IIIC subunit 2	Nucleus	transcription regulator
Hdac2	histone deacetylase 2	Nucleus	transcription regulator
Hdac8	histone deacetylase 8	Nucleus	transcription regulator
Hes1	hes family bHLH transcription factor 1	Nucleus	transcription regulator
Hltf	helicase like transcription factor	Nucleus	transcription regulator
Hmbox1	homeobox containing 1	Nucleus	transcription regulator
Hmx1	H6 family homeobox 1	Nucleus	transcription regulator
Id3	inhibitor of DNA binding 3, HLH protein	Nucleus	transcription regulator
Ikzf2	IKAROS family zinc finger 2	Nucleus	transcription regulator
Ing4	inhibitor of growth family member 4	Nucleus	transcription regulator
Irf3	interferon regulatory factor 3	Nucleus	transcription regulator
Irf7	interferon regulatory factor 7	Nucleus	transcription regulator
Jdp2	Jun dimerization protein 2	Nucleus	transcription regulator
Jmy	junction mediating and regulatory protein, p53 cofactor	Nucleus	transcription regulator
Junb	JunB proto-oncogene, AP-1 transcription factor subunit	Nucleus	transcription regulator
Kank2	KN motif and ankyrin repeat domains 2	Nucleus	transcription regulator
Kidins220	kinase D interacting substrate 220	Nucleus	transcription regulator
Klf10	Kruppel like factor 10	Nucleus	transcription regulator
Klf6	Kruppel like factor 6	Nucleus	transcription regulator
Kmt2a	lysine methyltransferase 2A	Nucleus	transcription regulator
Kmt2d	lysine methyltransferase 2D	Nucleus	transcription regulator
Lhx9	LIM homeobox 9	Nucleus	transcription regulator
Mafb	MAF bZIP transcription factor B	Nucleus	transcription regulator
Mafg	MAF bZIP transcription factor G	Nucleus	transcription regulator
Max	MYC associated factor X	Nucleus	transcription regulator
Mecp2	methyl-CpG binding protein 2	Nucleus	transcription regulator
Med1	mediator complex subunit 1	Nucleus	transcription regulator
Med20	mediator complex subunit 20	Nucleus	transcription regulator
Med30	mediator complex subunit 30	Nucleus	transcription regulator
Meis2	Meis homeobox 2	Nucleus	transcription regulator
Mier1	MIER1 transcriptional regulator	Nucleus	transcription regulator
Mitf	melanocyte inducing transcription factor	Nucleus	transcription regulator
Mllt3	MLLT3 super elongation complex subunit	Nucleus	transcription regulator
Mterf1a	mitochondrial transcription termination factor 1	Cytoplasm	transcription regulator
Mterf2	mitochondrial transcription termination factor 2	Cytoplasm	transcription regulator
Mxd4	MAX dimerization protein 4	Nucleus	transcription regulator
Nab2	NGFI-A binding protein 2	Nucleus	transcription regulator
Ncoa2	nuclear receptor coactivator 2	Nucleus	transcription regulator
Ncoa3	nuclear receptor coactivator 3	Nucleus	transcription regulator
Neurod4	neuronal differentiation 4	Nucleus	transcription regulator
Nfx1	nuclear transcription factor, X-box binding 1	Nucleus	transcription regulator
Nfyc	nuclear transcription factor Y subunit gamma	Nucleus	transcription regulator
Noc2l	NOC2 like nucleolar associated transcriptional repressor	Nucleus	transcription regulator
Nono	non-POU domain containing octamer binding	Nucleus	transcription regulator
Npm1	nucleophosmin 1	Nucleus	transcription regulator
Nrbf2	nuclear receptor binding factor 2	Nucleus	transcription regulator
Ostf1	osteoclast stimulating factor 1	Nucleus	transcription regulator
Otx2	orthodenticle homeobox 2	Nucleus	transcription regulator
Pawr	pro-apoptotic WT1 regulator	Nucleus	transcription regulator
Pbx2	PBX homeobox 2	Nucleus	transcription regulator
Pbx3	PBX homeobox 3	Nucleus	transcription regulator
Phc3	polyhomeotic homolog 3	Nucleus	transcription regulator
Phf1	PHD finger protein 1	Nucleus	transcription regulator
Phtf1	putative homeodomain transcription factor 1	Nucleus	transcription regulator
Plagl1	PLAG1 like zinc finger 1	Nucleus	transcription regulator
Pold3	DNA polymerase delta 3, accessory subunit	Nucleus	transcription regulator
Ppargc1b	PPARG coactivator 1 beta	Nucleus	transcription regulator
Prdm1	PR/SET domain 1	Nucleus	transcription regulator
Prdm15	PR/SET domain 15	Nucleus	transcription regulator
Prdm2	PR/SET domain 2	Nucleus	transcription regulator
Prdm4	PR/SET domain 4	Nucleus	transcription regulator
Prdm5	PR/SET domain 5	Nucleus	transcription regulator
Psip1	PC4 and SFRS1 interacting protein 1	Nucleus	transcription regulator
Psmc5	proteasome 26S subunit, ATPase 5	Nucleus	transcription regulator
Rai14	retinoic acid induced 14	Nucleus	transcription regulator
Rbfox2	RNA binding fox-1 homolog 2	Nucleus	transcription regulator
Rbpms	RNA binding protein, mRNA processing factor	Cytoplasm	transcription regulator
Rfx1	regulatory factor X1	Nucleus	transcription regulator
Rfx3	regulatory factor X3	Nucleus	transcription regulator
Ring1	ring finger protein 1	Nucleus	transcription regulator
Rnf14	ring finger protein 14	Cytoplasm	transcription regulator
Rnf2	ring finger protein 2	Nucleus	transcription regulator
[truncated: 276 more rows]

## Sheet: Table S30
Table S30. List of genes whose expression correlates with susceptibility to myopia in Collaborative Cross mice (molecular function)
Gene ID	Gene Name	Location	Molecular function
Cxcl12	C-X-C motif chemokine ligand 12	Extracellular Space	cytokine
Scg2	secretogranin II	Extracellular Space	cytokine
Spp1	secreted phosphoprotein 1	Extracellular Space	cytokine
Wnt5a	Wnt family member 5A	Extracellular Space	cytokine
March2	membrane associated ring-CH-type finger 2	Cytoplasm	enzyme
March4	membrane associated ring-CH-type finger 4	Cytoplasm	enzyme
Sept4	septin 4	Cytoplasm	enzyme
Sept9	septin 9	Cytoplasm	enzyme
Aacs	acetoacetyl-CoA synthetase	Cytoplasm	enzyme
Aars2	alanyl-tRNA synthetase 2, mitochondrial	Cytoplasm	enzyme
Aasdh	aminoadipate-semialdehyde dehydrogenase	Other	enzyme
Aasdhppt	aminoadipate-semialdehyde dehydrogenase-phosphopantetheinyl transferase	Cytoplasm	enzyme
Acacb	acetyl-CoA carboxylase beta	Cytoplasm	enzyme
Acad10	acyl-CoA dehydrogenase family member 10	Cytoplasm	enzyme
Acadm	acyl-CoA dehydrogenase medium chain	Cytoplasm	enzyme
Acadsb	acyl-CoA dehydrogenase short/branched chain	Cytoplasm	enzyme
Acot13	acyl-CoA thioesterase 13	Cytoplasm	enzyme
Acox1	acyl-CoA oxidase 1	Cytoplasm	enzyme
Acsl5	acyl-CoA synthetase long chain family member 5	Cytoplasm	enzyme
Acyp1	acylphosphatase 1	Cytoplasm	enzyme
Agpat3	1-acylglycerol-3-phosphate O-acyltransferase 3	Cytoplasm	enzyme
Aldh1l1	aldehyde dehydrogenase 1 family member L1	Cytoplasm	enzyme
Aldoc	aldolase, fructose-bisphosphate C	Cytoplasm	enzyme
Alg14	ALG14 UDP-N-acetylglucosaminyltransferase subunit	Cytoplasm	enzyme
Alg9	ALG9 alpha-1,2-mannosyltransferase	Cytoplasm	enzyme
Amd1	adenosylmethionine decarboxylase 1	Cytoplasm	enzyme
Amd2	adenosylmethionine decarboxylase 1	Cytoplasm	enzyme
Amt	aminomethyltransferase	Cytoplasm	enzyme
Aoc2	amine oxidase copper containing 2	Plasma Membrane	enzyme
Arfrp1	ADP ribosylation factor related protein 1	Cytoplasm	enzyme
Arl4a	ADP ribosylation factor like GTPase 4A	Nucleus	enzyme
Arl5a	ADP ribosylation factor like GTPase 5A	Other	enzyme
Arsb	arylsulfatase B	Cytoplasm	enzyme
As3mt	arsenite methyltransferase	Cytoplasm	enzyme
Asah1	N-acylsphingosine amidohydrolase 1	Cytoplasm	enzyme
Asns	asparagine synthetase (glutamine-hydrolyzing)	Cytoplasm	enzyme
Asrgl1	asparaginase like 1	Cytoplasm	enzyme
Ass1	argininosuccinate synthase 1	Cytoplasm	enzyme
Ate1	arginyltransferase 1	Nucleus	enzyme
Atic	5-aminoimidazole-4-carboxamide ribonucleotide formyltransferase/IMP cyclohydrolase	Cytoplasm	enzyme
Atp5h	ATP synthase peripheral stalk subunit d	Cytoplasm	enzyme
Atp6v0e2	ATPase H+ transporting V0 subunit e2	Cytoplasm	enzyme
Azin1	antizyme inhibitor 1	Cytoplasm	enzyme
B3galnt2	beta-1,3-N-acetylgalactosaminyltransferase 2	Cytoplasm	enzyme
B3galt1	beta-1,3-galactosyltransferase 1	Cytoplasm	enzyme
B3galt6	beta-1,3-galactosyltransferase 6	Cytoplasm	enzyme
B3gnt9	UDP-GlcNAc:betaGal beta-1,3-N-acetylglucosaminyltransferase 9	Cytoplasm	enzyme
B3gntl1	UDP-GlcNAc:betaGal beta-1,3-N-acetylglucosaminyltransferase like 1	Other	enzyme
B4galt1	beta-1,4-galactosyltransferase 1	Cytoplasm	enzyme
Bcdin3d	BCDIN3 domain containing RNA methyltransferase	Cytoplasm	enzyme
Brap	BRCA1 associated protein	Cytoplasm	enzyme
Bst1	bone marrow stromal cell antigen 1	Plasma Membrane	enzyme
Btrc	beta-transducin repeat containing E3 ubiquitin protein ligase	Cytoplasm	enzyme
Car14	carbonic anhydrase 14	Plasma Membrane	enzyme
Car2	carbonic anhydrase 2	Cytoplasm	enzyme
Ccdc88b	coiled-coil domain containing 88B	Nucleus	enzyme
Cdc34	cell division cycle 34	Nucleus	enzyme
Cdipt	CDP-diacylglycerol--inositol 3-phosphatidyltransferase	Cytoplasm	enzyme
Cdo1	cysteine dioxygenase type 1	Cytoplasm	enzyme
Cemip	cell migration inducing hyaluronidase 1	Cytoplasm	enzyme
Cept1	choline/ethanolamine phosphotransferase 1	Cytoplasm	enzyme
Chac2	ChaC cation transport regulator homolog 2	Cytoplasm	enzyme
Chchd4	coiled-coil-helix-coiled-coil-helix domain containing 4	Cytoplasm	enzyme
Chd7	chromodomain helicase DNA binding protein 7	Nucleus	enzyme
Chrac1	chromatin accessibility complex subunit 1	Nucleus	enzyme
Chst3	carbohydrate sulfotransferase 3	Cytoplasm	enzyme
Chst9	carbohydrate sulfotransferase 9	Cytoplasm	enzyme
Cmas	cytidine monophosphate N-acetylneuraminic acid synthetase	Nucleus	enzyme
Cnp	2',3'-cyclic nucleotide 3' phosphodiesterase	Cytoplasm	enzyme
Colgalt2	collagen beta(1-O)galactosyltransferase 2	Cytoplasm	enzyme
Cox7a2l	cytochrome c oxidase subunit 7A2 like	Cytoplasm	enzyme
Cox8a	cytochrome c oxidase subunit 8A	Cytoplasm	enzyme
Cp	ceruloplasmin	Extracellular Space	enzyme
Crot	carnitine O-octanoyltransferase	Cytoplasm	enzyme
Cry1	cryptochrome circadian regulator 1	Nucleus	enzyme
Cs	citrate synthase	Cytoplasm	enzyme
Csgalnact2	chondroitin sulfate N-acetylgalactosaminyltransferase 2	Cytoplasm	enzyme
Ctbs	chitobiase	Cytoplasm	enzyme
Cul1	cullin 1	Nucleus	enzyme
Cyb5r1	cytochrome b5 reductase 1	Cytoplasm	enzyme
Cyp20a1	cytochrome P450 family 20 subfamily A member 1	Other	enzyme
Cyp2d22	cytochrome P450, family 2, subfamily d, polypeptide 22	Cytoplasm	enzyme
Cyp2j6	cytochrome P450 family 2 subfamily J member 2	Cytoplasm	enzyme
Cyp2u1	cytochrome P450 family 2 subfamily U member 1	Cytoplasm	enzyme
Cyp4v3	cytochrome P450 family 4 subfamily V member 2	Cytoplasm	enzyme
Ddah1	dimethylarginine dimethylaminohydrolase 1	Cytoplasm	enzyme
Ddx1	DEAD-box helicase 1	Nucleus	enzyme
Ddx11	DEAD/H-box helicase 11	Cytoplasm	enzyme
Ddx41	DEAD-box helicase 41	Nucleus	enzyme
Ddx5	DEAD-box helicase 5	Nucleus	enzyme
Ddx52	DExD-box helicase 52	Nucleus	enzyme
Degs1	delta 4-desaturase, sphingolipid 1	Plasma Membrane	enzyme
Desi2	desumoylating isopeptidase 2	Cytoplasm	enzyme
Dgcr8	DGCR8 microprocessor complex subunit	Nucleus	enzyme
Dhdh	dihydrodiol dehydrogenase	Other	enzyme
Dhodh	dihydroorotate dehydrogenase (quinone)	Cytoplasm	enzyme
Dhrs1	dehydrogenase/reductase 1	Cytoplasm	enzyme
Dhx35	DEAH-box helicase 35	Other	enzyme
Dna2	DNA replication helicase/nuclease 2	Cytoplasm	enzyme
Dnajc27	DnaJ heat shock protein family (Hsp40) member C27	Cytoplasm	enzyme
Dnmt3a	DNA methyltransferase 3 alpha	Nucleus	enzyme
Dolpp1	dolichyldiphosphatase 1	Cytoplasm	enzyme
Dqx1	DEAQ-box RNA dependent ATPase 1	Other	enzyme
Dusp28	dual specificity phosphatase 28	Other	enzyme
Echdc1	ethylmalonyl-CoA decarboxylase 1	Cytoplasm	enzyme
Echs1	enoyl-CoA hydratase, short chain 1	Cytoplasm	enzyme
Eci1	enoyl-CoA delta isomerase 1	Cytoplasm	enzyme
Edem1	ER degradation enhancing alpha-mannosidase like protein 1	Cytoplasm	enzyme
Edem2	ER degradation enhancing alpha-mannosidase like protein 2	Cytoplasm	enzyme
Eef2kmt	eukaryotic elongation factor 2 lysine methyltransferase	Cytoplasm	enzyme
Ehd4	EH domain containing 4	Plasma Membrane	enzyme
Ehhadh	enoyl-CoA hydratase and 3-hydroxyacyl CoA dehydrogenase	Cytoplasm	enzyme
Eif4a3	eukaryotic translation initiation factor 4A3	Nucleus	enzyme
Elac2	elaC ribonuclease Z 2	Nucleus	enzyme
Elovl2	ELOVL fatty acid elongase 2	Cytoplasm	enzyme
Endod1	endonuclease domain containing 1	Extracellular Space	enzyme
Eno1	enolase 1	Cytoplasm	enzyme
Enoph1	enolase-phosphatase 1	Cytoplasm	enzyme
Enpp5	ectonucleotide pyrophosphatase/phosphodiesterase 5 (putative)	Extracellular Space	enzyme
Ephx2	epoxide hydrolase 2	Cytoplasm	enzyme
Ero1lb	endoplasmic reticulum oxidoreductase 1 beta	Cytoplasm	enzyme
Esd	esterase D	Cytoplasm	enzyme
Ext1	exostosin glycosyltransferase 1	Cytoplasm	enzyme
Ezh1	enhancer of zeste 1 polycomb repressive complex 2 subunit	Nucleus	enzyme
Fahd1	fumarylacetoacetate hydrolase domain containing 1	Cytoplasm	enzyme
Fam173b	ATP synthase c subunit lysine N-methyltransferase	Cytoplasm	enzyme
Far2	fatty acyl-CoA reductase 2	Cytoplasm	enzyme
Fars2	phenylalanyl-tRNA synthetase 2, mitochondrial	Cytoplasm	enzyme
Fbxl5	F-box and leucine rich repeat protein 5	Cytoplasm	enzyme
Fdps	farnesyl diphosphate synthase	Cytoplasm	enzyme
Fen1	flap structure-specific endonuclease 1	Nucleus	enzyme
Fkbp14	FKBP prolyl isomerase 14	Cytoplasm	enzyme
Fkbp15	FKBP prolyl isomerase 15	Plasma Membrane	enzyme
Fth1	ferritin heavy chain 1	Cytoplasm	enzyme
Ftl1	ferritin light chain	Cytoplasm	enzyme
Ftsj1	FtsJ RNA 2'-O-methyltransferase 1	Cytoplasm	enzyme
Fuom	fucose mutarotase	Cytoplasm	enzyme
Gaa	glucosidase alpha, acid	Cytoplasm	enzyme
Gad1	glutamate decarboxylase 1	Cytoplasm	enzyme
Galnt4	polypeptide N-acetylgalactosaminyltransferase 4	Cytoplasm	enzyme
Ganab	glucosidase II alpha subunit	Cytoplasm	enzyme
Gba	glucosylceramidase beta	Cytoplasm	enzyme
Gba2	glucosylceramidase beta 2	Cytoplasm	enzyme
Gbp7	guanylate binding protein 7	Cytoplasm	enzyme
Gcat	glycine C-acetyltransferase	Cytoplasm	enzyme
Gclm	glutamate-cysteine ligase modifier subunit	Cytoplasm	enzyme
Gcnt2	glucosaminyl (N-acetyl) transferase 2 (I blood group)	Cytoplasm	enzyme
Gcsh	glycine cleavage system protein H	Cytoplasm	enzyme
Glce	glucuronic acid epimerase	Cytoplasm	enzyme
Glrx	glutaredoxin	Cytoplasm	enzyme
Gnb4	G protein subunit beta 4	Plasma Membrane	enzyme
Gng4	G protein subunit gamma 4	Plasma Membrane	enzyme
Gnpda1	glucosamine-6-phosphate deaminase 1	Cytoplasm	enzyme
Gnptab	N-acetylglucosamine-1-phosphate transferase subunits alpha and beta	Cytoplasm	enzyme
Gnptg	N-acetylglucosamine-1-phosphate transferase subunit gamma	Cytoplasm	enzyme
Got2	glutamic-oxaloacetic transaminase 2	Cytoplasm	enzyme
Gphn	gephyrin	Plasma Membrane	enzyme
Grhpr	glyoxylate and hydroxypyruvate reductase	Cytoplasm	enzyme
Gsta4	glutathione S-transferase, alpha 4	Other	enzyme
Gstcd	glutathione S-transferase C-terminal domain containing	Cytoplasm	enzyme
Gstm7	glutathione S-transferase mu 2	Cytoplasm	enzyme
Gstp1	glutathione S-transferase pi 1	Cytoplasm	enzyme
Gstt1	glutathione S-transferase, theta 1	Cytoplasm	enzyme
Gstz1	glutathione S-transferase zeta 1	Cytoplasm	enzyme
Gyg	glycogenin 1	Cytoplasm	enzyme
Helq	helicase, POLQ like	Nucleus	enzyme
Herc3	HECT and RLD domain containing E3 ubiquitin protein ligase 3	Cytoplasm	enzyme
Hlcs	holocarboxylase synthetase	Cytoplasm	enzyme
Hmbs	hydroxymethylbilane synthase	Cytoplasm	enzyme
Hmgcr	3-hydroxy-3-methylglutaryl-CoA reductase	Cytoplasm	enzyme
Hmox2	heme oxygenase 2	Cytoplasm	enzyme
Hsd17b7	hydroxysteroid 17-beta dehydrogenase 7	Cytoplasm	enzyme
Idi1	isopentenyl-diphosphate delta isomerase 1	Cytoplasm	enzyme
Idua	iduronidase alpha-L-	Cytoplasm	enzyme
Impad1	inositol monophosphatase domain containing 1	Cytoplasm	enzyme
Isg20l2	interferon stimulated exonuclease gene 20 like 2	Nucleus	enzyme
Isoc1	isochorismatase domain containing 1	Cytoplasm	enzyme
Itpa	inosine triphosphatase	Cytoplasm	enzyme
Jade2	jade family PHD finger 2	Nucleus	enzyme
Kat8	lysine acetyltransferase 8	Nucleus	enzyme
Kif16b	kinesin family member 16B	Cytoplasm	enzyme
Kmt5a	lysine methyltransferase 5A	Nucleus	enzyme
Lactb2	lactamase beta 2	Cytoplasm	enzyme
Lama4	laminin subunit alpha 4	Extracellular Space	enzyme
Lamp2	lysosomal associated membrane protein 2	Plasma Membrane	enzyme
Lars2	leucyl-tRNA synthetase 2, mitochondrial	Cytoplasm	enzyme
Lipe	lipase E, hormone sensitive type	Cytoplasm	enzyme
Lpcat2	lysophosphatidylcholine acyltransferase 2	Cytoplasm	enzyme
Man1a2	mannosidase alpha class 1A member 2	Cytoplasm	enzyme
Manba	mannosidase beta	Cytoplasm	enzyme
Mars2	methionyl-tRNA synthetase 2, mitochondrial	Cytoplasm	enzyme
Mbd4	methyl-CpG binding domain 4, DNA glycosylase	Nucleus	enzyme
Mboat1	membrane bound O-acyltransferase domain containing 1	Cytoplasm	enzyme
Mccc1	methylcrotonoyl-CoA carboxylase 1	Cytoplasm	enzyme
Mgat4c	MGAT4 family member C	Cytoplasm	enzyme
Mgat5b	alpha-1,6-mannosylglycoprotein 6-beta-N-acetylglucosaminyltransferase B	Cytoplasm	enzyme
Mib1	mindbomb E3 ubiquitin protein ligase 1	Cytoplasm	enzyme
Mical2	microtubule associated monooxygenase, calponin and LIM domain containing 2	Cytoplasm	enzyme
Mmab	metabolism of cobalamin associated B	Cytoplasm	enzyme
Mogs	mannosyl-oligosaccharide glucosidase	Cytoplasm	enzyme
Mrpl37	mitochondrial ribosomal protein L37	Cytoplasm	enzyme
Mrpl44	mitochondrial ribosomal protein L44	Cytoplasm	enzyme
Msh3	mutS homolog 3	Nucleus	enzyme
Msmo1	methylsterol monooxygenase 1	Cytoplasm	enzyme
Msrb1	methionine sulfoxide reductase B1	Nucleus	enzyme
Mtfmt	mitochondrial methionyl-tRNA formyltransferase	Cytoplasm	enzyme
Mthfs	methenyltetrahydrofolate synthetase	Cytoplasm	enzyme
Mto1	mitochondrial tRNA translation optimization 1	Cytoplasm	enzyme
Mut	methylmalonyl-CoA mutase	Cytoplasm	enzyme
Myl6	myosin light chain 6	Cytoplasm	enzyme
Myo1b	myosin IB	Cytoplasm	enzyme
Myo1e	myosin IE	Cytoplasm	enzyme
Mysm1	Myb like, SWIRM and MPN domains 1	Nucleus	enzyme
N6amt1	N-6 adenine-specific DNA methyltransferase 1	Cytoplasm	enzyme
Naaa	N-acylethanolamine acid amidase	Cytoplasm	enzyme
Nae1	NEDD8 activating enzyme E1 subunit 1	Cytoplasm	enzyme
Napepld	N-acyl phosphatidylethanolamine phospholipase D	Cytoplasm	enzyme
Narf	nuclear prelamin A recognition factor	Nucleus	enzyme
Naxd	NAD(P)HX dehydratase	Cytoplasm	enzyme
Ndst4	N-deacetylase and N-sulfotransferase 4	Cytoplasm	enzyme
Ndufa12	NADH:ubiquinone oxidoreductase subunit A12	Cytoplasm	enzyme
Ndufv1	NADH:ubiquinone oxidoreductase core subunit V1	Cytoplasm	enzyme
Nedd4	neural precursor cell expressed, developmentally down-regulated 4	Cytoplasm	enzyme
Nedd4l	neural precursor cell expressed, developmentally down-regulated 4-like, E3 ubiquitin protein ligase	Cytoplasm	enzyme
Neil2	nei like DNA glycosylase 2	Nucleus	enzyme
Nktr	natural killer cell triggering receptor	Plasma Membrane	enzyme
Nle1	notchless homolog 1	Nucleus	enzyme
Nos3	nitric oxide synthase 3	Cytoplasm	enzyme
Nxnl1	nucleoredoxin like 1	Cytoplasm	enzyme
Oat	ornithine aminotransferase	Cytoplasm	enzyme
Oaz1	ornithine decarboxylase antizyme 1	Cytoplasm	enzyme
Ola1	Obg like ATPase 1	Cytoplasm	enzyme
Otub2	OTU deubiquitinase, ubiquitin aldehyde binding 2	Nucleus	enzyme
Oxct1	3-oxoacid CoA-transferase 1	Cytoplasm	enzyme
P4hb	prolyl 4-hydroxylase subunit beta	Cytoplasm	enzyme
Pafah1b2	platelet activating factor acetylhydrolase 1b catalytic subunit 2	Cytoplasm	enzyme
Papss2	3'-phosphoadenosine 5'-phosphosulfate synthase 2	Cytoplasm	enzyme
Parp12	poly(ADP-ribose) polymerase family member 12	Nucleus	enzyme
Pars2	prolyl-tRNA synthetase 2, mitochondrial	Cytoplasm	enzyme
Pccb	propionyl-CoA carboxylase subunit beta	Cytoplasm	enzyme
Pdcl	phosducin like	Cytoplasm	enzyme
Pde1b	phosphodiesterase 1B	Cytoplasm	enzyme
Pde8a	phosphodiesterase 8A	Cytoplasm	enzyme
Pde9a	phosphodiesterase 9A	Cytoplasm	enzyme
Pdha1	pyruvate dehydrogenase E1 alpha 1 subunit	Cytoplasm	enzyme
Pdhb	pyruvate dehydrogenase E1 beta subunit	Cytoplasm	enzyme
Peli2	pellino E3 ubiquitin protein ligase family member 2	Cytoplasm	enzyme
Pgap3	post-GPI attachment to proteins 3	Cytoplasm	enzyme
Phyh	phytanoyl-CoA 2-hydroxylase	Cytoplasm	enzyme
Phykpl	5-phosphohydroxy-L-lysine phospho-lyase	Cytoplasm	enzyme
Pigb	phosphatidylinositol glycan anchor biosynthesis class B	Cytoplasm	enzyme
Pigg	phosphatidylinositol glycan anchor biosynthesis class G	Cytoplasm	enzyme
Pigh	phosphatidylinositol glycan anchor biosynthesis class H	Cytoplasm	enzyme
Pisd	phosphatidylserine decarboxylase	Cytoplasm	enzyme
Plcb1	phospholipase C beta 1	Cytoplasm	enzyme
Plcd3	phospholipase C delta 3	Cytoplasm	enzyme
Plce1	phospholipase C epsilon 1	Cytoplasm	enzyme
Plch1	phospholipase C eta 1	Cytoplasm	enzyme
Pld2	phospholipase D2	Cytoplasm	enzyme
Pld3	phospholipase D family member 3	Cytoplasm	enzyme
Plscr1	phospholipid scramblase 1	Plasma Membrane	enzyme
Pmm1	phosphomannomutase 1	Cytoplasm	enzyme
Pnpla7	patatin like phospholipase domain containing 7	Cytoplasm	enzyme
Pnpo	pyridoxamine 5'-phosphate oxidase	Cytoplasm	enzyme
Pola1	DNA polymerase alpha 1, catalytic subunit	Nucleus	enzyme
Pola2	DNA polymerase alpha 2, accessory subunit	Nucleus	enzyme
Polb	DNA polymerase beta	Nucleus	enzyme
Pold1	DNA polymerase delta 1, catalytic subunit	Nucleus	enzyme
Polr2d	RNA polymerase II subunit D	Nucleus	enzyme
Polr2h	RNA polymerase II subunit H	Nucleus	enzyme
Polr3g	RNA polymerase III subunit G	Nucleus	enzyme
Pomgnt1	protein O-linked mannose N-acetylglucosaminyltransferase 1 (beta 1,2-)	Cytoplasm	enzyme
Pomt2	protein O-mannosyltransferase 2	Cytoplasm	enzyme
Pon2	paraoxonase 2	Plasma Membrane	enzyme
Ppa2	pyrophosphatase (inorganic) 2	Cytoplasm	enzyme
Ppid	peptidylprolyl isomerase D	Cytoplasm	enzyme
Ppif	peptidylprolyl isomerase F	Cytoplasm	enzyme
Ppil2	peptidylprolyl isomerase like 2	Nucleus	enzyme
Ppil3	peptidylprolyl isomerase like 3	Cytoplasm	enzyme
Ppme1	protein phosphatase methylesterase 1	Nucleus	enzyme
Prim2	DNA primase subunit 2	Nucleus	enzyme
Prpf19	pre-mRNA processing factor 19	Nucleus	enzyme
Psat1	phosphoserine aminotransferase 1	Cytoplasm	enzyme
Pter	phosphotriesterase related	Cytoplasm	enzyme
Pts	6-pyruvoyltetrahydropterin synthase	Cytoplasm	enzyme
Pusl1	pseudouridine synthase like 1	Other	enzyme
Qrsl1	glutaminyl-tRNA amidotransferase subunit QRSL1	Cytoplasm	enzyme
Qsox2	quiescin sulfhydryl oxidase 2	Other	enzyme
Rab33b	RAB33B, member RAS oncogene family	Cytoplasm	enzyme
Rab3b	RAB3B, member RAS oncogene family	Cytoplasm	enzyme
Rab5b	RAB5B, member RAS oncogene family	Cytoplasm	enzyme
Rabl3	RAB, member of RAS oncogene family like 3	Other	enzyme
Rad54b	RAD54 homolog B	Nucleus	enzyme
Rars	arginyl-tRNA synthetase	Cytoplasm	enzyme
Rasl10b	RAS like family 10 member B	Other	enzyme
Rbbp8	RB binding protein 8, endonuclease	Nucleus	enzyme
Rdh1	retinol dehydrogenase 16	Cytoplasm	enzyme
Rdh11	retinol dehydrogenase 11	Cytoplasm	enzyme
Rdh12	retinol dehydrogenase 12	Cytoplasm	enzyme
Retsat	retinol saturase	Cytoplasm	enzyme
Rev3l	REV3 like, DNA directed polymerase zeta catalytic subunit	Nucleus	enzyme
Rexo2	RNA exonuclease 2	Cytoplasm	enzyme
Rgs11	regulator of G protein signaling 11	Plasma Membrane	enzyme
Rheb	Ras homolog, mTORC1 binding	Cytoplasm	enzyme
Rimkla	ribosomal modification protein rimK like family member A	Cytoplasm	enzyme
Riox1	ribosomal oxygenase 1	Nucleus	enzyme
Rit2	Ras like without CAAX 2	Plasma Membrane	enzyme
Rnaseh2b	ribonuclease H2 subunit B	Nucleus	enzyme
Rnaset2a	ribonuclease T2	Cytoplasm	enzyme
Rnf139	ring finger protein 139	Cytoplasm	enzyme
Rnf144b	ring finger protein 144B	Cytoplasm	enzyme
Rnf26	ring finger protein 26	Cytoplasm	enzyme
Rp2	RP2 activator of ARL3 GTPase	Cytoplasm	enzyme
Rpp30	ribonuclease P/MRP subunit p30	Nucleus	enzyme
Rps3	ribosomal protein S3	Cytoplasm	enzyme
Rragc	Ras related GTP binding C	Cytoplasm	enzyme
Rragd	Ras related GTP binding D	Cytoplasm	enzyme
Rras2	RAS related 2	Plasma Membrane	enzyme
Scd2	stearoyl-Coenzyme A desaturase 2	Cytoplasm	enzyme
Sdha	succinate dehydrogenase complex flavoprotein subunit A	Cytoplasm	enzyme
Sdr42e1	short chain dehydrogenase/reductase family 42E, member 1	Other	enzyme
Selenoi	selenoprotein I	Cytoplasm	enzyme
Selenow	selenoprotein W	Cytoplasm	enzyme
Sephs1	selenophosphate synthetase 1	Other	enzyme
Setd7	SET domain containing 7, histone lysine methyltransferase	Nucleus	enzyme
Sh3glb1	SH3 domain containing GRB2 like, endophilin B1	Cytoplasm	enzyme
Smyd2	SET and MYND domain containing 2	Cytoplasm	enzyme
Snca	synuclein alpha	Cytoplasm	enzyme
Sod1	superoxide dismutase 1	Cytoplasm	enzyme
Sptssb	serine palmitoyltransferase small subunit B	Cytoplasm	enzyme
Sqle	squalene epoxidase	Cytoplasm	enzyme
St3gal1	ST3 beta-galactoside alpha-2,3-sialyltransferase 1	Cytoplasm	enzyme
St6galnac2	ST6 N-acetylgalactosaminide alpha-2,6-sialyltransferase 2	Cytoplasm	enzyme
St8sia5	ST8 alpha-N-acetyl-neuraminide alpha-2,8-sialyltransferase 5	Cytoplasm	enzyme
Surf1	SURF1 cytochrome c oxidase assembly factor	Cytoplasm	enzyme
Suz12	SUZ12 polycomb repressive complex 2 subunit	Nucleus	enzyme
Tdp1	tyrosyl-DNA phosphodiesterase 1	Nucleus	enzyme
Tdrd9	tudor domain containing 9	Cytoplasm	enzyme
Tfb2m	transcription factor B2, mitochondrial	Cytoplasm	enzyme
Tgds	TDP-glucose 4,6-dehydratase	Extracellular Space	enzyme
Tgm4	transglutaminase 4	Extracellular Space	enzyme
Tkt	transketolase	Cytoplasm	enzyme
Tmem62	transmembrane protein 62	Other	enzyme
Tmx1	thioredoxin related transmembrane protein 1	Cytoplasm	enzyme
Tmx3	thioredoxin related transmembrane protein 3	Cytoplasm	enzyme
Toe1	target of EGR1, exonuclease	Nucleus	enzyme
Tpmt	thiopurine S-methyltransferase	Cytoplasm	enzyme
Tpst1	tyrosylprotein sulfotransferase 1	Cytoplasm	enzyme
Trim2	tripartite motif containing 2	Cytoplasm	enzyme
Trim37	tripartite motif containing 37	Cytoplasm	enzyme
Trmt1	tRNA methyltransferase 1	Extracellular Space	enzyme
Trmt10a	tRNA methyltransferase 10A	Cytoplasm	enzyme
Trmt11	tRNA methyltransferase 11 homolog	Other	enzyme
Trmt2b	tRNA methyltransferase 2 homolog B	Cytoplasm	enzyme
Trmt61a	tRNA methyltransferase 61A	Nucleus	enzyme
Ttll11	tubulin tyrosine ligase like 11	Cytoplasm	enzyme
Ttll3	tubulin tyrosine ligase like 3	Extracellular Space	enzyme
Ttll5	tubulin tyrosine ligase like 5	Cytoplasm	enzyme
Twnk	twinkle mtDNA helicase	Cytoplasm	enzyme
Txndc11	thioredoxin domain containing 11	Cytoplasm	enzyme
Txndc16	thioredoxin domain containing 16	Extracellular Space	enzyme
Txnl4b	thioredoxin like 4B	Nucleus	enzyme
Ubash3b	ubiquitin associated and SH3 domain containing B	Other	enzyme
Ube2e2	ubiquitin conjugating enzyme E2 E2	Cytoplasm	enzyme
Ube2j1	ubiquitin conjugating enzyme E2 J1	Cytoplasm	enzyme
Ube2q2	ubiquitin conjugating enzyme E2 Q2	Cytoplasm	enzyme
Ube2r2	ubiquitin conjugating enzyme E2 R2	Cytoplasm	enzyme
Ube2w	ubiquitin conjugating enzyme E2 W	Nucleus	enzyme
Ubr5	ubiquitin protein ligase E3 component n-recognin 5	Nucleus	enzyme
Uevld	UEV and lactate/malate dehyrogenase domains	Cytoplasm	enzyme
Ugcg	UDP-glucose ceramide glucosyltransferase	Cytoplasm	enzyme
Ugdh	UDP-glucose 6-dehydrogenase	Nucleus	enzyme
Umps	uridine monophosphate synthetase	Cytoplasm	enzyme
Uqcr11	ubiquinol-cytochrome c reductase, complex III subunit XI	Cytoplasm	enzyme
Uqcrc2	ubiquinol-cytochrome c reductase core protein 2	Cytoplasm	enzyme
Usp53	ubiquitin specific peptidase 53	Extracellular Space	enzyme
Vat1l	vesicle amine transport 1 like	Other	enzyme
Vcp	valosin containing protein	Cytoplasm	enzyme
Vwa8	von Willebrand factor A domain containing 8	Cytoplasm	enzyme
Xrcc3	X-ray repair cross complementing 3	Nucleus	enzyme
Xrcc6	X-ray repair cross complementing 6	Nucleus	enzyme
Xylt2	xylosyltransferase 2	Cytoplasm	enzyme
Ykt6	YKT6 v-SNARE homolog	Cytoplasm	enzyme
Ywhaz	tyrosine 3-monooxygenase/tryptophan 5-monooxygenase activation protein zeta	Cytoplasm	enzyme
Zdhhc20	zinc finger DHHC-type containing 20	Plasma Membrane	enzyme
Adcyap1r1	ADCYAP receptor type I	Plasma Membrane	G-protein coupled receptor
Adgrl2	adhesion G protein-coupled receptor L2	Plasma Membrane	G-protein coupled receptor
Adgrl3	adhesion G protein-coupled receptor L3	Plasma Membrane	G-protein coupled receptor
Adgrv1	adhesion G protein-coupled receptor V1	Plasma Membrane	G-protein coupled receptor
Adra2a	adrenoceptor alpha 2A	Plasma Membrane	G-protein coupled receptor
Fzd6	frizzled class receptor 6	Plasma Membrane	G-protein coupled receptor
Gpr12	G protein-coupled receptor 12	Plasma Membrane	G-protein coupled receptor
Gpr155	G protein-coupled receptor 155	Plasma Membrane	G-protein coupled receptor
Gpr37	G protein-coupled receptor 37	Plasma Membrane	G-protein coupled receptor
Gprc5b	G protein-coupled receptor class C group 5 member B	Plasma Membrane	G-protein coupled receptor
Grm5	glutamate metabotropic receptor 5	Plasma Membrane	G-protein coupled receptor
Grm8	glutamate metabotropic receptor 8	Plasma Membrane	G-protein coupled receptor
Htr2a	5-hydroxytryptamine receptor 2A	Plasma Membrane	G-protein coupled receptor
Lypd1	LY6/PLAUR domain containing 1	Plasma Membrane	G-protein coupled receptor
Npr3	natriuretic peptide receptor 3	Plasma Membrane	G-protein coupled receptor
P2ry1	purinergic receptor P2Y1	Plasma Membrane	G-protein coupled receptor
P2ry12	purinergic receptor P2Y12	Plasma Membrane	G-protein coupled receptor
Tacr3	tachykinin receptor 3	Plasma Membrane	G-protein coupled receptor
Tapt1	transmembrane anterior posterior transformation 1	Plasma Membrane	G-protein coupled receptor
Trhr	thyrotropin releasing hormone receptor	Plasma Membrane	G-protein coupled receptor
Bmp15	bone morphogenetic protein 15	Extracellular Space	growth factor
Hbegf	heparin binding EGF like growth factor	Extracellular Space	growth factor
Igf1	insulin like growth factor 1	Extracellular Space	growth factor
Igf2	insulin like growth factor 2	Extracellular Space	growth factor
Inha	inhibin subunit alpha	Extracellular Space	growth factor
Nell1	neural EGFL like 1	Extracellular Space	growth factor
Vegfa	vascular endothelial growth factor A	Extracellular Space	growth factor
Cacna2d1	calcium voltage-gated channel auxiliary subunit alpha2delta 1	Plasma Membrane	ion channel
Clca1	chloride channel accessory 1	Plasma Membrane	ion channel
Clcn3	chloride voltage-gated channel 3	Plasma Membrane	ion channel
Clic4	chloride intracellular channel 4	Plasma Membrane	ion channel
Gabra3	gamma-aminobutyric acid type A receptor alpha3 subunit	Plasma Membrane	ion channel
Gabra4	gamma-aminobutyric acid type A receptor alpha4 subunit	Plasma Membrane	ion channel
Gabrr2	gamma-aminobutyric acid type A receptor rho2 subunit	Plasma Membrane	ion channel
Gpm6a	glycoprotein M6A	Plasma Membrane	ion channel
Gria2	glutamate ionotropic receptor AMPA type subunit 2	Plasma Membrane	ion channel
Kcnab1	potassium voltage-gated channel subfamily A member regulatory beta subunit 1	Plasma Membrane	ion channel
Kcng4	potassium voltage-gated channel modifier subfamily G member 4	Plasma Membrane	ion channel
Kcnma1	potassium calcium-activated channel subfamily M alpha 1	Plasma Membrane	ion channel
Kcnmb2	potassium calcium-activated channel subfamily M regulatory beta subunit 2	Plasma Membrane	ion channel
Kcnn3	potassium calcium-activated channel subfamily N member 3	Plasma Membrane	ion channel
Kcnq2	potassium voltage-gated channel subfamily Q member 2	Plasma Membrane	ion channel
Kcns2	potassium voltage-gated channel modifier subfamily S member 2	Plasma Membrane	ion channel
Kcnv2	potassium voltage-gated channel modifier subfamily V member 2	Plasma Membrane	ion channel
Kctd12	potassium channel tetramerization domain containing 12	Plasma Membrane	ion channel
Mcoln1	mucolipin 1	Cytoplasm	ion channel
Mcu	mitochondrial calcium uniporter	Cytoplasm	ion channel
Rasa3	RAS p21 protein activator 3	Plasma Membrane	ion channel
Scn2a	sodium voltage-gated channel alpha subunit 2	Plasma Membrane	ion channel
Scn2b	sodium voltage-gated channel beta subunit 2	Plasma Membrane	ion channel
Tmem38b	transmembrane protein 38B	Nucleus	ion channel
Tmem63c	transmembrane protein 63C	Other	ion channel
Trpc1	transient receptor potential cation channel subfamily C member 1	Plasma Membrane	ion channel
Trpc6	transient receptor potential cation channel subfamily C member 6	Plasma Membrane	ion channel
Trpm3	transient receptor potential cation channel subfamily M member 3	Plasma Membrane	ion channel
Ttyh1	tweety family member 1	Plasma Membrane	ion channel
Acvr2a	activin A receptor type 2A	Plasma Membrane	kinase
Acvrl1	activin A receptor like type 1	Plasma Membrane	kinase
Akt2	AKT serine/threonine kinase 2	Cytoplasm	kinase
Akt3	AKT serine/threonine kinase 3	Cytoplasm	kinase
Baiap2	BAI1 associated protein 2	Plasma Membrane	kinase
Bmpr1a	bone morphogenetic protein receptor type 1A	Plasma Membrane	kinase
Braf	B-Raf proto-oncogene, serine/threonine kinase	Cytoplasm	kinase
Brdt	bromodomain testis associated	Nucleus	kinase
Camk2d	calcium/calmodulin dependent protein kinase II delta	Cytoplasm	kinase
Cdc42bpa	CDC42 binding protein kinase alpha	Cytoplasm	kinase
Cdk14	cyclin dependent kinase 14	Nucleus	kinase
Cdk17	cyclin dependent kinase 17	Cytoplasm	kinase
Cdk19	cyclin dependent kinase 19	Nucleus	kinase
Cdkn1b	cyclin dependent kinase inhibitor 1B	Nucleus	kinase
Cmpk1	cytidine/uridine monophosphate kinase 1	Nucleus	kinase
Col4a3bp	collagen type IV alpha 3 binding protein	Cytoplasm	kinase
Crkl	CRK like proto-oncogene, adaptor protein	Cytoplasm	kinase
Csk	C-terminal Src kinase	Cytoplasm	kinase
Dck	deoxycytidine kinase	Nucleus	kinase
Dclk1	doublecortin like kinase 1	Plasma Membrane	kinase
Dgkg	diacylglycerol kinase gamma	Cytoplasm	kinase
Dgkh	diacylglycerol kinase eta	Cytoplasm	kinase
Dgkz	diacylglycerol kinase zeta	Cytoplasm	kinase
Dyrk1b	dual specificity tyrosine phosphorylation regulated kinase 1B	Nucleus	kinase
Epha6	EPH receptor A6	Plasma Membrane	kinase
Etnk1	ethanolamine kinase 1	Cytoplasm	kinase
Fn3k	fructosamine 3 kinase	Cytoplasm	kinase
Gck	glucokinase	Cytoplasm	kinase
Gne	glucosamine (UDP-N-acetyl)-2-epimerase/N-acetylmannosamine kinase	Cytoplasm	kinase
Grk1	G protein-coupled receptor kinase 1	Plasma Membrane	kinase
Hykk	hydroxylysine kinase	Cytoplasm	kinase
Ikbkg	inhibitor of nuclear factor kappa B kinase subunit gamma	Nucleus	kinase
Kalrn	kalirin RhoGEF kinase	Cytoplasm	kinase
Lats2	large tumor suppressor kinase 2	Nucleus	kinase
Lrrk2	leucine rich repeat kinase 2	Cytoplasm	kinase
Magi1	membrane associated guanylate kinase, WW and PDZ domain containing 1	Plasma Membrane	kinase
Magi2	membrane associated guanylate kinase, WW and PDZ domain containing 2	Plasma Membrane	kinase
Map4k2	mitogen-activated protein kinase kinase kinase kinase 2	Cytoplasm	kinase
Mark1	microtubule affinity regulating kinase 1	Cytoplasm	kinase
Mmd2	monocyte to macrophage differentiation associated 2	Other	kinase
Mpp5	membrane palmitoylated protein 5	Plasma Membrane	kinase
Mpp6	membrane palmitoylated protein 6	Plasma Membrane	kinase
Nadk2	NAD kinase 2, mitochondrial	Cytoplasm	kinase
Nek4	NIMA related kinase 4	Nucleus	kinase
Nek6	NIMA related kinase 6	Nucleus	kinase
Nme2	NME/NM23 nucleoside diphosphate kinase 2	Nucleus	kinase
Nme5	NME/NM23 family member 5	Other	kinase
Nme7	NME/NM23 family member 7	Cytoplasm	kinase
Pak1	p21 (RAC1) activated kinase 1	Cytoplasm	kinase
Pdk1	pyruvate dehydrogenase kinase 1	Cytoplasm	kinase
Pdxk	pyridoxal kinase	Cytoplasm	kinase
Pikfyve	phosphoinositide kinase, FYVE-type zinc finger containing	Cytoplasm	kinase
Pip4k2c	phosphatidylinositol-5-phosphate 4-kinase type 2 gamma	Cytoplasm	kinase
Pip5k1a	phosphatidylinositol-4-phosphate 5-kinase type 1 alpha	Cytoplasm	kinase
Plk4	polo like kinase 4	Cytoplasm	kinase
Pmvk	phosphomevalonate kinase	Cytoplasm	kinase
Pnkp	polynucleotide kinase 3'-phosphatase	Nucleus	kinase
Pomk	protein-O-mannose kinase	Cytoplasm	kinase
Prkag1	protein kinase AMP-activated non-catalytic subunit gamma 1	Nucleus	kinase
Prkar1b	protein kinase cAMP-dependent type I regulatory subunit beta	Cytoplasm	kinase
Prkar2b	protein kinase cAMP-dependent type II regulatory subunit beta	Cytoplasm	kinase
Prkcz	protein kinase C zeta	Cytoplasm	kinase
Prkdc	protein kinase, DNA-activated, catalytic subunit	Nucleus	kinase
Prkg2	protein kinase cGMP-dependent 2	Cytoplasm	kinase
Pxk	PX domain containing serine/threonine kinase like	Cytoplasm	kinase
Rps6ka2	ribosomal protein S6 kinase A2	Nucleus	kinase
Rps6kb2	ribosomal protein S6 kinase B2	Cytoplasm	kinase
Rps6kc1	ribosomal protein S6 kinase C1	Cytoplasm	kinase
Stk3	serine/threonine kinase 3	Cytoplasm	kinase
Stk36	serine/threonine kinase 36	Cytoplasm	kinase
Stradb	STE20 related adaptor beta	Cytoplasm	kinase
Taok1	TAO kinase 1	Cytoplasm	kinase
Tek	TEK receptor tyrosine kinase	Plasma Membrane	kinase
Tgfbr1	transforming growth factor beta receptor 1	Plasma Membrane	kinase
Tgfbr2	transforming growth factor beta receptor 2	Plasma Membrane	kinase
Thnsl1	threonine synthase like 1	Nucleus	kinase
Tjp2	tight junction protein 2	Plasma Membrane	kinase
Trpm7	transient receptor potential cation channel subfamily M member 7	Plasma Membrane	kinase
Twf1	twinfilin actin binding protein 1	Cytoplasm	kinase
Vrk1	VRK serine/threonine kinase 1	Nucleus	kinase
Vrk3	VRK serine/threonine kinase 3	Nucleus	kinase
Wnk4	WNK lysine deficient protein kinase 4	Plasma Membrane	kinase
Esrrb	estrogen related receptor beta	Nucleus	ligand-dependent nuclear receptor
Esrrg	estrogen related receptor gamma	Nucleus	ligand-dependent nuclear receptor
Ppard	peroxisome proliferator activated receptor delta	Nucleus	ligand-dependent nuclear receptor
Rxrg	retinoid X receptor gamma	Nucleus	ligand-dependent nuclear receptor
Sept8	septin 8	Extracellular Space	other
0610037L13Rik	CXXC motif containing zinc binding protein	Cytoplasm	other
1110002L01Rik	RIKEN cDNA 1110002L01 gene	Other	other
1110059G10Rik	KIAA1143	Other	other
1500011B03Rik	RIKEN cDNA 1500011B03 gene	Other	other
1600020E01Rik	RIKEN cDNA 1600020E01 gene	Other	other
1700020D05Rik	RIKEN cDNA 1700020D05 gene	Other	other
1700025G04Rik	chromosome 1 open reading frame 21	Other	other
1700028E10Rik	RIKEN cDNA 1700028E10 gene	Other	other
1700030K09Rik	chromosome 19 open reading frame 44	Other	other
1700048O20Rik	RIKEN cDNA 1700048O20 gene	Other	other
1700066M21Rik	chromosome 2 open reading frame 69	Other	other
1700094D03Rik	chromosome 1 open reading frame 189	Other	other
1810030O07Rik	chromosome X open reading frame 38	Other	other
1810037I17Rik	RIKEN cDNA 1810037I17 gene	Other	other
1810058I24Rik	RIKEN cDNA 1810058I24 gene	Other	other
2010320M18Rik	RIKEN cDNA 2010320M18 gene	Other	other
2210418O10Rik	RIKEN cDNA 2210418O10 gene	Other	other
2310015A10Rik	RIKEN cDNA 2310015A10 gene	Other	other
2410002F23Rik	RIKEN cDNA 2410002F23 gene	Other	other
2510009E07Rik	chromosome 3 open reading frame 70	Other	other
2610001J05Rik	RIKEN cDNA 2610001J05 gene	Other	other
2610002M06Rik	RIKEN cDNA 2610002M06 gene	Cytoplasm	other
2610008E11Rik	RIKEN cDNA 2610008E11 gene	Other	other
2610020C07Rik	RIKEN cDNA 2610020C07 gene	Other	other
2610524H06Rik	RIKEN cDNA 2610524H06 gene	Other	other
2700049A03Rik	KIAA0586	Cytoplasm	other
2700097O09Rik	RIKEN cDNA 2700097O09 gene	Extracellular Space	other
2810013P06Rik	RIKEN cDNA 2810013P06 gene	Other	other
2810454H06Rik	RIKEN cDNA 2810454H06 gene	Other	other
2900011O08Rik	chromosome 16 open reading frame 45	Other	other
3830432H09Rik	RIKEN cDNA 3830432H09 gene	Other	other
4632415L05Rik	RRS1 ribosome biogenesis regulator homolog pseudogene	Other	other
4732471J01Rik	RIKEN cDNA 4732471J01 gene	Other	other
4930503L19Rik	chromosome 18 open reading frame 54	Extracellular Space	other
4933407K13Rik	RIKEN cDNA 4933407K13 gene	Other	other
4933421O10Rik	RIKEN cDNA 4933421O10 gene	Other	other
5033417F24Rik	RIKEN cDNA 5033417F24 gene	Other	other
5330413P13Rik	RIKEN cDNA 5330413P13 gene	Other	other
5330434G04Rik	RIKEN cDNA 5330434G04 gene	Other	other
5430405H02Rik	RIKEN cDNA 5430405H02 gene	Other	other
6330549D23Rik	RIKEN cDNA 6330549D23 gene	Other	other
6430548M08Rik	KIAA0513	Other	other
8430429K09Rik	RIKEN cDNA 8430429K09 gene	Other	other
8430431K14Rik	RIKEN cDNA 8430431K14 gene	Other	other
9330159F19Rik	KIAA0408	Other	other
9330159M07Rik	RIKEN cDNA 9330159M07 gene	Other	other
9430037G07Rik	RIKEN cDNA 9430037G07 gene	Other	other
9530082P21Rik	RIKEN cDNA 9530082P21 gene	Other	other
A330076H08Rik	RIKEN cDNA A330076H08 gene	Other	other
A430046D13Rik	Riken cDNA A430046D13 gene	Other	other
A630072M18Rik	RIKEN cDNA A630072M18 gene	Other	other
A930003A15Rik	RIKEN cDNA A930003A15 gene	Other	other
A930007I19Rik	RIKEN cDNA A930007I19 gene	Other	other
A930016O22Rik	RIKEN cDNA A930016O22 gene	Other	other
AA414768	expressed sequence AA414768	Other	other
AA986860	chromosome 1 open reading frame 116	Cytoplasm	other
Aaed1	peroxiredoxin like 2C	Other	other
Aagab	alpha and gamma adaptin binding protein	Cytoplasm	other
Abi1	abl interactor 1	Cytoplasm	other
Ablim1	actin binding LIM protein 1	Cytoplasm	other
Acbd5	acyl-CoA binding domain containing 5	Nucleus	other
Actr8	actin related protein 8	Nucleus	other
Adamtsl5	ADAMTS like 5	Extracellular Space	other
Adap1	ArfGAP with dual PH domains 1	Nucleus	other
Afap1l1	actin filament associated protein 1 like 1	Other	other
Agfg2	ArfGAP with FG repeats 2	Other	other
AI314180	Ecm29 proteasome adaptor and scaffold	Cytoplasm	other
AI450353	expressed sequence AI450353	Other	other
AI464131	myogenesis regulating glycosidase (putative)	Nucleus	other
AI504432	expressed sequence AI504432	Other	other
AI597479	chromosome 2 open reading frame 49	Nucleus	other
AI837181	chromosome 11 open reading frame 68	Other	other
Akap13	A-kinase anchoring protein 13	Cytoplasm	other
Akap5	A-kinase anchoring protein 5	Plasma Membrane	other
Akap6	A-kinase anchoring protein 6	Nucleus	other
Alms1	ALMS1 centrosome and basal body associated protein	Cytoplasm	other
Als2cr11	amyotrophic lateral sclerosis 2 (juvenile) chromosome region, candidate 11 (human)	Other	other
Alyref2	Aly/REF export factor 2	Cytoplasm	other
Anapc1	anaphase promoting complex subunit 1	Nucleus	other
Angel1	angel homolog 1	Extracellular Space	other
Ankrd13d	ankyrin repeat domain 13D	Plasma Membrane	other
Ankrd16	ankyrin repeat domain 16	Other	other
Ankrd27	ankyrin repeat domain 27	Cytoplasm	other
Ankrd44	ankyrin repeat domain 44	Other	other
Ankrd50	ankyrin repeat domain 50	Other	other
Ankrd9	ankyrin repeat domain 9	Cytoplasm	other
Ap4s1	adaptor related protein complex 4 subunit sigma 1	Cytoplasm	other
Apaf1	apoptotic peptidase activating factor 1	Cytoplasm	other
Aplp1	amyloid beta precursor like protein 1	Extracellular Space	other
Apoo	apolipoprotein O	Extracellular Space	other
Appl2	adaptor protein, phosphotyrosine interacting with PH domain and leucine zipper 2	Cytoplasm	other
Arfip1	ADP ribosylation factor interacting protein 1	Cytoplasm	other
Arhgap12	Rho GTPase activating protein 12	Cytoplasm	other
Arhgap15	Rho GTPase activating protein 15	Cytoplasm	other
Arhgap18	Rho GTPase activating protein 18	Cytoplasm	other
Arhgap26	Rho GTPase activating protein 26	Cytoplasm	other
Arhgap29	Rho GTPase activating protein 29	Cytoplasm	other
Arhgdig	Rho GDP dissociation inhibitor gamma	Cytoplasm	other
Arhgef15	Rho guanine nucleotide exchange factor 15	Cytoplasm	other
Arl13b	ADP ribosylation factor like GTPase 13B	Extracellular Space	other
Arl16	ADP ribosylation factor like GTPase 16	Cytoplasm	other
Armcx3	armadillo repeat containing X-linked 3	Cytoplasm	other
Armcx6	armadillo repeat containing X-linked 6	Other	other
Arpc2	actin related protein 2/3 complex subunit 2	Cytoplasm	other
Arpin	ARPIN-AP3S2 readthrough	Plasma Membrane	other
Arrdc2	arrestin domain containing 2	Other	other
Asap3	ArfGAP with SH3 domain, ankyrin repeat and PH domain 3	Plasma Membrane	other
Asb13	ankyrin repeat and SOCS box containing 13	Cytoplasm	other
Aspm	abnormal spindle microtubule assembly	Nucleus	other
Atad2b	ATPase family AAA domain containing 2B	Nucleus	other
Atg16l2	autophagy related 16 like 2	Extracellular Space	other
Atraid	all-trans retinoic acid induced differentiation factor	Nucleus	other
AU022252	chromosome 1 open reading frame 50	Other	other
AU040320	KIAA0319 like	Cytoplasm	other
AW146154	expressed sequence AW146154	Other	other
Azi2	5-azacytidine induced 2	Cytoplasm	other
B230219D22Rik	chromosome 5 open reading frame 24	Other	other
B230354K17Rik	RIKEN cDNA B230354K17 gene	Other	other
B430319G15Rik	RIKEN cDNA B430319G15 gene	Other	other
Baiap3	BAI1 associated protein 3	Extracellular Space	other
Baz2b	bromodomain adjacent to zinc finger domain 2B	Extracellular Space	other
BC029722	cDNA sequence BC029722	Other	other
BC037032	cDNA Sequence BC037032	Other	other
BC064078	cDNA sequence BC064078	Other	other
BC065397	cDNA sequence BC065397	Other	other
Bcan	brevican	Extracellular Space	other
Bcas2	BCAS2 pre-mRNA processing factor	Nucleus	other
Bcas3	BCAS3 microtubule associated cell migration factor	Nucleus	other
Bhlhb9	basic helix-loop-helix family member b9	Cytoplasm	other
Brms1l	BRMS1 like transcriptional repressor	Other	other
Bub3	BUB3 mitotic checkpoint protein	Nucleus	other
C1ql1	complement C1q like 1	Extracellular Space	other
C330018D20Rik	chromosome 5 open reading frame 63	Cytoplasm	other
C530005A16Rik	RIKEN cDNA C530005A16 gene	Other	other
C530008M17Rik	RIKEN cDNA C530008M17 gene	Other	other
C630043F03Rik	RIKEN cDNA C630043F03 gene	Other	other
Cabp5	calcium binding protein 5	Cytoplasm	other
Cadps	calcium dependent secretion activator	Plasma Membrane	other
Calm3	calmodulin 1	Nucleus	other
Calu	calumenin	Cytoplasm	other
Caprin2	caprin family member 2	Cytoplasm	other
Casc3	CASC3 exon junction complex subunit	Nucleus	other
Casc4	cancer susceptibility 4	Cytoplasm	other
Cbwd1	COBW domain containing 1	Other	other
Cbx7	chromobox 7	Nucleus	other
Ccdc106	coiled-coil domain containing 106	Extracellular Space	other
Ccdc107	coiled-coil domain containing 107	Other	other
Ccdc127	coiled-coil domain containing 127	Other	other
Ccdc151	coiled-coil domain containing 151	Cytoplasm	other
Ccdc163	coiled-coil domain containing 163	Other	other
Ccdc166	coiled-coil domain containing 166	Other	other
Ccdc24	coiled-coil domain containing 24	Other	other
Ccdc39	coiled-coil domain containing 39	Cytoplasm	other
Ccdc50	coiled-coil domain containing 50	Cytoplasm	other
Ccdc59	coiled-coil domain containing 59	Nucleus	other
Ccdc66	coiled-coil domain containing 66	Cytoplasm	other
Ccdc91	coiled-coil domain containing 91	Cytoplasm	other
Ccng2	cyclin G2	Nucleus	other
Ccni	cyclin I	Other	other
Ccnj	cyclin J	Nucleus	other
Ccnl2	cyclin L2	Nucleus	other
Ccpg1	cell cycle progression 1	Other	other
Ccsap	centriole, cilia and spindle associated protein	Cytoplasm	other
Cd276	CD276 molecule	Plasma Membrane	other
Cd82	CD82 molecule	Plasma Membrane	other
Cd93	CD93 molecule	Plasma Membrane	other
Cd99l2	CD99 molecule like 2	Plasma Membrane	other
Cdc123	cell division cycle 123	Cytoplasm	other
Cdc26	cell division cycle 26	Nucleus	other
Cdh24	cadherin 24	Plasma Membrane	other
Cdh6	cadherin 6	Plasma Membrane	other
Cdh7	cadherin 7	Plasma Membrane	other
Cdkn2aipnl	CDKN2A interacting protein N-terminal like	Other	other
Cdon	cell adhesion associated, oncogene regulated	Plasma Membrane	other
Cenpx	centromere protein X	Nucleus	other
Cep104	centrosomal protein 104	Cytoplasm	other
Cep95	centrosomal protein 95	Cytoplasm	other
Cep97	centrosomal protein 97	Cytoplasm	other
Cfap206	cilia and flagella associated protein 206	Cytoplasm	other
Cfap61	cilia and flagella associated protein 61	Other	other
Cfdp1	craniofacial development protein 1	Extracellular Space	other
Cfl1	cofilin 1	Nucleus	other
Chaf1a	chromatin assembly factor 1 subunit A	Nucleus	other
Chchd7	coiled-coil-helix-coiled-coil-helix domain containing 7	Cytoplasm	other
Chgb	chromogranin B	Extracellular Space	other
Chid1	chitinase domain containing 1	Extracellular Space	other
Chn1	chimerin 1	Cytoplasm	other
Chtf8	chromosome transmission fidelity factor 8	Cytoplasm	other
Cinp	cyclin dependent kinase 2 interacting protein	Nucleus	other
Cisd2	CDGSH iron sulfur domain 2	Cytoplasm	other
Clasp2	cytoplasmic linker associated protein 2	Cytoplasm	other
Cldn12	claudin 12	Plasma Membrane	other
Cldn5	claudin 5	Plasma Membrane	other
Clec2l	C-type lectin domain family 2 member L	Other	other
Clip1	CAP-Gly domain containing linker protein 1	Cytoplasm	other
Clvs1	clavesin 1	Cytoplasm	other
Cnppd1	cyclin Pas1/PHO80 domain containing 1	Other	other
Cntn2	contactin 2	Plasma Membrane	other
Cntn5	contactin 5	Plasma Membrane	other
Coa7	cytochrome c oxidase assembly factor 7 (putative)	Other	other
Col11a1	collagen type XI alpha 1 chain	Extracellular Space	other
Col19a1	collagen type XIX alpha 1 chain	Extracellular Space	other
Col1a1	collagen type I alpha 1 chain	Extracellular Space	other
Col24a1	collagen type XXIV alpha 1 chain	Extracellular Space	other
Col25a1	collagen type XXV alpha 1 chain	Cytoplasm	other
Col3a1	collagen type III alpha 1 chain	Extracellular Space	other
Col5a2	collagen type V alpha 2 chain	Extracellular Space	other
Col6a3	collagen type VI alpha 3 chain	Extracellular Space	other
Commd3	COMM domain containing 3	Extracellular Space	other
Cops9	COP9 signalosome subunit 9	Nucleus	other
Cox5b	cytochrome c oxidase subunit 5B	Cytoplasm	other
Cpeb4	cytoplasmic polyadenylation element binding protein 4	Plasma Membrane	other
Cplx2	complexin 2	Cytoplasm	other
Cpsf6	cleavage and polyadenylation specific factor 6	Nucleus	other
Cpsf7	cleavage and polyadenylation specific factor 7	Nucleus	other
Cript	CXXC repeat containing interactor of PDZ3 domain	Cytoplasm	other
Crispld2	cysteine rich secretory protein LCCL domain containing 2	Cytoplasm	other
Crnkl1	crooked neck pre-mRNA splicing factor 1	Nucleus	other
Crybg3	crystallin beta-gamma domain containing 3	Other	other
Cstf2	cleavage stimulation factor subunit 2	Nucleus	other
Ctnna1	catenin alpha 1	Plasma Membrane	other
Cttnbp2	cortactin binding protein 2	Cytoplasm	other
Cwc15	CWC15 spliceosome associated protein homolog	Nucleus	other
Cyb561a3	cytochrome b561 family member A3	Cytoplasm	other
Cyp4f17	cytochrome P450, family 4, subfamily f, polypeptide 17	Other	other
D030056L22Rik	chromosome 9 open reading frame 40	Other	other
D11Wsu47e	chromosome 17 open reading frame 80	Cytoplasm	other
D1Ertd622e	chromosome 5 open reading frame 30	Cytoplasm	other
D430019H16Rik	RIKEN cDNA D430019H16 gene	Other	other
Daam1	dishevelled associated activator of morphogenesis 1	Cytoplasm	other
Dab1	DAB adaptor protein 1	Cytoplasm	other
Dapp1	dual adaptor of phosphotyrosine and 3-phosphoinositides 1	Cytoplasm	other
Dcakd	dephospho-CoA kinase domain containing	Cytoplasm	other
Dcbld2	discoidin, CUB and LCCL domain containing 2	Plasma Membrane	other
Dctn3	dynactin subunit 3	Nucleus	other
Ddit4	DNA damage inducible transcript 4	Cytoplasm	other
Ddit4l	DNA damage inducible transcript 4 like	Cytoplasm	other
Dedd	death effector domain containing	Nucleus	other
Dennd4a	DENN domain containing 4A	Nucleus	other
Dennd4c	DENN domain containing 4C	Cytoplasm	other
Dennd5a	DENN domain containing 5A	Cytoplasm	other
Denr	density regulated re-initiation and release factor	Other	other
Depdc5	DEP domain containing 5	Cytoplasm	other
Derl2	derlin 2	Cytoplasm	other
Desi1	desumoylating isopeptidase 1	Other	other
Det1	DET1 partner of COP1 E3 ubiquitin ligase	Nucleus	other
Dgcr6	DiGeorge syndrome critical region gene 6	Other	other
Dixdc1	DIX domain containing 1	Cytoplasm	other
Dmxl2	Dmx like 2	Cytoplasm	other
Dnah7c	dynein axonemal heavy chain 7	Cytoplasm	other
Dnah9	dynein axonemal heavy chain 9	Cytoplasm	other
Dnajc19	DnaJ heat shock protein family (Hsp40) member C19	Cytoplasm	other
Dnajc25	DnaJ heat shock protein family (Hsp40) member C25	Other	other
Dnajc28	DnaJ heat shock protein family (Hsp40) member C28	Other	other
Dnajc9	DnaJ heat shock protein family (Hsp40) member C9	Nucleus	other
Dnase1l2	deoxyribonuclease 1 like 2	Extracellular Space	other
Dnmbp	dynamin binding protein	Cytoplasm	other
Doc2g	double C2, gamma	Nucleus	other
Dock10	dedicator of cytokinesis 10	Cytoplasm	other
Dock6	dedicator of cytokinesis 6	Cytoplasm	other
Dock8	dedicator of cytokinesis 8	Cytoplasm	other
Dok6	docking protein 6	Cytoplasm	other
Dpcd	deleted in primary ciliary dyskinesia homolog (mouse)	Nucleus	other
Dph3	diphthamide biosynthesis 3	Cytoplasm	other
Dpy19l1	dpy-19 like C-mannosyltransferase 1	Other	other
Dpy19l3	dpy-19 like C-mannosyltransferase 3	Other	other
Dus1l	dihydrouridine synthase 1 like	Other	other
Dvl1	dishevelled segment polarity protein 1	Cytoplasm	other
Dync1i2	dynein cytoplasmic 1 intermediate chain 2	Cytoplasm	other
Dynlt1c	dynein light chain Tctex-type 1	Cytoplasm	other
E130102H24Rik	RIKEN cDNA E130102H24 gene	Other	other
E130114P18Rik	RIKEN cDNA E130114P18 gene	Other	other
E130307A14Rik	RIKEN cDNA E130307A14 gene	Other	other
E130317F20Rik	RIKEN cDNA E130317F20 gene	Other	other
Edc4	enhancer of mRNA decapping 4	Cytoplasm	other
Edil3	EGF like repeats and discoidin domains 3	Extracellular Space	other
Edrf1	erythroid differentiation regulatory factor 1	Other	other
Efcab12	EF-hand calcium binding domain 12	Other	other
Efcab14	EF-hand calcium binding domain 14	Other	other
Efr3a	EFR3 homolog A	Plasma Membrane	other
Efr3b	EFR3 homolog B	Plasma Membrane	other
Egfl7	EGF like domain multiple 7	Extracellular Space	other
Eif2b4	eukaryotic translation initiation factor 2B subunit delta	Cytoplasm	other
Eif3l	eukaryotic translation initiation factor 3 subunit L	Cytoplasm	other
Elmo1	engulfment and cell motility 1	Cytoplasm	other
Elmod2	ELMO domain containing 2	Other	other
Elmod3	ELMO domain containing 3	Other	other
Elp6	elongator acetyltransferase complex subunit 6	Other	other
Eml4	EMAP like 4	Cytoplasm	other
Epb41l5	erythrocyte membrane protein band 4.1 like 5	Plasma Membrane	other
Epm2aip1	EPM2A interacting protein 1	Cytoplasm	other
Epn2	epsin 2	Cytoplasm	other
Eps15	epidermal growth factor receptor pathway substrate 15	Cytoplasm	other
Erc2	ELKS/RAB6-interacting/CAST family member 2	Cytoplasm	other
Ergic1	endoplasmic reticulum-golgi intermediate compartment 1	Cytoplasm	other
Erlin1	ER lipid raft associated 1	Plasma Membrane	other
Etl4	KIAA1217	Cytoplasm	other
Exd2	exonuclease 3'-5' domain containing 2	Other	other
Faap20	FA core complex associated protein 20	Nucleus	other
Fahd2a	fumarylacetoacetate hydrolase domain containing 2B	Cytoplasm	other
Fam136a	family with sequence similarity 136 member A	Cytoplasm	other
Fam13c	family with sequence similarity 13 member C	Other	other
Fam151b	family with sequence similarity 151 member B	Other	other
Fam169a	family with sequence similarity 169 member A	Other	other
Fam189a2	family with sequence similarity 189 member A2	Other	other
Fam193b	family with sequence similarity 193, member B	Cytoplasm	other
Fam19a4	TAFA chemokine like family member 4	Extracellular Space	other
Fam216a	family with sequence similarity 216 member A	Other	other
Fam220a	family with sequence similarity 220 member A	Nucleus	other
Fam83h	family with sequence similarity 83 member H	Other	other
Fam98c	family with sequence similarity 98 member C	Other	other
Fastkd5	FAST kinase domains 5	Cytoplasm	other
Fbxl17	F-box and leucine rich repeat protein 17	Nucleus	other
Fbxl20	F-box and leucine rich repeat protein 20	Cytoplasm	other
Fbxo34	F-box protein 34	Other	other
Fbxo36	F-box protein 36	Other	other
Fbxw4	F-box and WD repeat domain containing 4	Cytoplasm	other
Fcho1	FCH domain only 1	Plasma Membrane	other
Fez2	fasciculation and elongation protein zeta 2	Cytoplasm	other
Fgd6	FYVE, RhoGEF and PH domain containing 6	Cytoplasm	other
Fgf12	fibroblast growth factor 12	Extracellular Space	other
Fgfr1op2	FGFR1 oncogene partner 2	Cytoplasm	other
Fibp	FGF1 intracellular binding protein	Nucleus	other
Firre	functional intergenic repeating RNA element	Other	other
Fkrp	fukutin related protein	Cytoplasm	other
Fktn	fukutin	Extracellular Space	other
Flcn	folliculin	Cytoplasm	other
Flrt3	fibronectin leucine rich transmembrane protein 3	Plasma Membrane	other
Fmnl3	formin like 3	Cytoplasm	other
Fndc1	fibronectin type III domain containing 1	Plasma Membrane	other
Fndc5	fibronectin type III domain containing 5	Extracellular Space	other
Fnip1	folliculin interacting protein 1	Cytoplasm	other
Foxred2	FAD dependent oxidoreductase domain containing 2	Cytoplasm	other
Fra10ac1	FRA10A associated CGG repeat 1	Nucleus	other
Frem1	FRAS1 related extracellular matrix 1	Extracellular Space	other
Frem2	FRAS1 related extracellular matrix protein 2	Extracellular Space	other
Frg2f1	FSHD region gene 2 family member B	Other	other
Frmd4a	FERM domain containing 4A	Plasma Membrane	other
Fundc1	FUN14 domain containing 1	Cytoplasm	other
Gabarapl2	GABA type A receptor associated protein like 2	Cytoplasm	other
Gadd45a	growth arrest and DNA damage inducible alpha	Nucleus	other
Garem1	GRB2 associated regulator of MAPK1 subtype 1	Nucleus	other
Gca	grancalcin	Cytoplasm	other
Gdap10	ganglioside-induced differentiation-associated-protein 10	Other	other
Gdap1l1	ganglioside induced differentiation associated protein 1 like 1	Other	other
Gdi2	GDP dissociation inhibitor 2	Cytoplasm	other
Gemin2	gem nuclear organelle associated protein 2	Nucleus	other
Gid8	GID complex subunit 8 homolog	Nucleus	other
Glcci1	glucocorticoid induced 1	Cytoplasm	other
Gm10033	predicted gene 10033	Other	other
Gm10778	predicted gene 10778	Other	other
Gm11696	predicted gene 11696	Other	other
Gm14295	predicted gene 14288	Other	other
Gm14296	ZNF559-ZNF177 readthrough	Other	other
Gm14403	predicted gene 14403	Other	other
Gm14430	predicted gene 14430	Other	other
Gm15446	predicted gene 15446	Other	other
Gm15772	ribosomal protein L26 pseudogene	Other	other
Gm16386	zinc finger protein 946 pseudogene	Other	other
Gm17769	predicted gene, 17769	Other	other
Gm1943	WD repeat domain 70 pseudogene	Other	other
Gm20139	predicted gene, 20139	Other	other
Gm20172	predicted gene, 20172	Other	other
Gm3414	predicted gene 3414	Other	other
Gm5136	predicted gene 5136	Other	other
Gm6297	predicted gene 6297	Other	other
Gm6402	ribosomal protein S17 pseudogene	Other	other
Gm6548	eukaryotic translation elongation factor 1 alpha 1 pseudogene	Other	other
Gm9079	transmembrane emp24 domain trafficking protein 2 pseudogene	Other	other
Gm9833	myelin basic protein expression factor 2, repressor pseudogene	Other	other
Gmcl1	germ cell-less 1, spermatogenesis associated	Nucleus	other
Gnb1l	G protein subunit beta 1 like	Cytoplasm	other
Golim4	golgi integral membrane protein 4	Cytoplasm	other
Gon7	GON7 subunit of KEOPS complex	Nucleus	other
Gorasp2	golgi reassembly stacking protein 2	Cytoplasm	other
Gpatch2l	G-patch domain containing 2 like	Other	other
Gpc2	glypican 2	Plasma Membrane	other
Gpc3	glypican 3	Plasma Membrane	other
Gpr137b	G protein-coupled receptor 137B	Plasma Membrane	other
Gpr137b-ps	G protein-coupled receptor 137B, pseudogene	Other	other
Gpr180	G protein-coupled receptor 180	Cytoplasm	other
Gpsm2	G protein signaling modulator 2	Nucleus	other
Gpsm3	G protein signaling modulator 3	Cytoplasm	other
Gramd1b	GRAM domain containing 1B	Other	other
Grap2	GRB2 related adaptor protein 2	Cytoplasm	other
Grb10	growth factor receptor bound protein 10	Cytoplasm	other
Grsf1	G-rich RNA sequence binding factor 1	Cytoplasm	other
Gtpbp6	GTP binding protein 6 (putative)	Other	other
Gtpbp8	GTP binding protein 8 (putative)	Cytoplasm	other
H1f0	H1 histone family member 0	Nucleus	other
H3f3a	H3 histone family member 3A	Nucleus	other
Haus4	HAUS augmin like complex subunit 4	Cytoplasm	other
Haus8	HAUS augmin like complex subunit 8	Cytoplasm	other
Heatr5a	HEAT repeat containing 5A	Other	other
Higd1a	HIG1 hypoxia inducible domain family member 1A	Cytoplasm	other
Higd2a	HIG1 hypoxia inducible domain family member 2A	Cytoplasm	other
Hist1h2ak	histone cluster 1 H2A family member a	Nucleus	other
Hist1h2bc	histone cluster 1 H2B family member i	Nucleus	other
Hist1h4a	histone cluster 2 H4 family member b	Nucleus	other
Hist1h4i	histone cluster 4 H4	Nucleus	other
Hist3h2ba	histone cluster 1 H2B family member d	Nucleus	other
Hmgb3	high mobility group box 3	Nucleus	other
Hmgn2	high mobility group nucleosomal binding domain 2	Nucleus	other
Hmgxb4	HMG-box containing 4	Nucleus	other
Hook2	hook microtubule tethering protein 2	Cytoplasm	other
Hp1bp3	heterochromatin protein 1 binding protein 3	Nucleus	other
Hps5	HPS5 biogenesis of lysosomal organelles complex 2 subunit 2	Cytoplasm	other
Hsbp1l1	heat shock factor binding protein 1 like 1	Other	other
Hspa2	heat shock protein family A (Hsp70) member 2	Cytoplasm	other
Ice2	interactor of little elongation complex ELL subunit 2	Nucleus	other
Ier5	immediate early response 5	Other	other
Iffo2	intermediate filament family orphan 2	Other	other
Ifit2	interferon induced protein with tetratricopeptide repeats 2	Cytoplasm	other
Ift22	intraflagellar transport 22	Extracellular Space	other
Ift88	intraflagellar transport 88	Cytoplasm	other
Igsf21	immunoglobin superfamily member 21	Extracellular Space	other
Il18bp	interleukin 18 binding protein	Extracellular Space	other
Impg2	interphotoreceptor matrix proteoglycan 2	Extracellular Space	other
Ints14	integrator complex subunit 14	Cytoplasm	other
Ints2	integrator complex subunit 2	Nucleus	other
Ipw	imprinted in Prader-Willi syndrome	Other	other
Isca1	iron-sulfur cluster assembly 1	Cytoplasm	other
Itfg1	integrin alpha FG-GAP repeat containing 1	Plasma Membrane	other
Itga7	integrin subunit alpha 7	Plasma Membrane	other
Itga9	integrin subunit alpha 9	Plasma Membrane	other
Itgb5	integrin subunit beta 5	Plasma Membrane	other
Itsn2	intersectin 2	Cytoplasm	other
Jade3	jade family PHD finger 3	Nucleus	other
Jchain	joining chain of multimeric IgA and IgM	Extracellular Space	other
Jkamp	JNK1/MAPK8 associated membrane protein	Cytoplasm	other
Jph4	junctophilin 4	Cytoplasm	other
Kank3	KN motif and ankyrin repeat domains 3	Cytoplasm	other
Kansl2	KAT8 regulatory NSL complex subunit 2	Nucleus	other
Katnal2	katanin catalytic subunit A1 like 2	Cytoplasm	other
Kcnip2	potassium voltage-gated channel interacting protein 2	Plasma Membrane	other
Kctd9	potassium channel tetramerization domain containing 9	Other	other
Khdrbs3	KH RNA binding domain containing, signal transduction associated 3	Nucleus	other
Kif22	kinesin family member 22	Nucleus	other
Kifc2	kinesin family member C2	Cytoplasm	other
Kiz	kizuna centrosomal protein	Cytoplasm	other
Klhdc2	kelch domain containing 2	Cytoplasm	other
Klhl2	kelch like family member 2	Cytoplasm	other
Klhl26	kelch like family member 26	Other	other
Klhl3	kelch like family member 3	Cytoplasm	other
Klhl32	kelch like family member 32	Other	other
Klhl9	kelch like family member 9	Cytoplasm	other
Krit1	KRIT1 ankyrin repeat containing	Plasma Membrane	other
Krr1	KRR1 small subunit processome component homolog	Nucleus	other
Krt18	keratin 18	Cytoplasm	other
Lamc1	laminin subunit gamma 1	Extracellular Space	other
Lamc3	laminin subunit gamma 3	Extracellular Space	other
Lamp5	lysosomal associated membrane protein family member 5	Cytoplasm	other
Lancl2	LanC like 2	Plasma Membrane	other
Lancl3	LanC like 3	Other	other
Larp4	La ribonucleoprotein domain family member 4	Cytoplasm	other
Las1l	LAS1 like, ribosome biogenesis factor	Nucleus	other
Lbhd1	LBH domain containing 1	Other	other
Leprot	leptin receptor overlapping transcript	Plasma Membrane	other
Letm2	leucine zipper and EF-hand containing transmembrane protein 2	Other	other
Lima1	LIM domain and actin binding 1	Cytoplasm	other
Lims1	LIM zinc finger domain containing 1	Plasma Membrane	other
Lin7a	lin-7 homolog A, crumbs cell polarity complex component	Plasma Membrane	other
Llph	LLP homolog, long-term synaptic facilitation factor	Extracellular Space	other
Lncppara	long noncoding RNA near Ppara	Other	other
Lnpk	lunapark, ER junction formation factor	Cytoplasm	other
Lnx2	ligand of numb-protein X 2	Other	other
Lpp	LIM domain containing preferred translocation partner in lipoma	Nucleus	other
Lrguk	leucine rich repeats and guanylate kinase domain containing	Cytoplasm	other
Lrif1	ligand dependent nuclear receptor interacting factor 1	Nucleus	other
Lrig3	leucine rich repeats and immunoglobulin like domains 3	Extracellular Space	other
Lrpprc	leucine rich pentatricopeptide repeat containing	Cytoplasm	other
Lrrc2	leucine rich repeat containing 2	Other	other
Lrrc49	leucine rich repeat containing 49	Other	other
Lrrn3	leucine rich repeat neuronal 3	Extracellular Space	other
Lrrn4cl	LRRN4 C-terminal like	Other	other
Lsamp	limbic system associated membrane protein	Plasma Membrane	other
Lsm7	LSM7 homolog, U6 small nuclear RNA and mRNA degradation associated	Nucleus	other
Luc7l2	LUC7 like 2, pre-mRNA splicing factor	Nucleus	other
Lurap1	leucine rich adaptor protein 1	Cytoplasm	other
Lurap1l	leucine rich adaptor protein 1 like	Other	other
Lzic	leucine zipper and CTNNBIP1 domain containing	Other	other
Lztfl1	leucine zipper transcription factor like 1	Cytoplasm	other
Mad2l1	mitotic arrest deficient 2 like 1	Nucleus	other
Map1lc3b	microtubule associated protein 1 light chain 3 beta	Cytoplasm	other
Map7d2	MAP7 domain containing 2	Other	other
Marcks	myristoylated alanine rich protein kinase C substrate	Plasma Membrane	other
Marcksl1	MARCKS like 1	Cytoplasm	other
Marveld3	MARVEL domain containing 3	Plasma Membrane	other
Matr3	matrin 3	Nucleus	other
Mbp	myelin basic protein	Extracellular Space	other
Mcrs1	microspherule protein 1	Nucleus	other
Med29	mediator complex subunit 29	Nucleus	other
Medag	mesenteric estrogen dependent adipogenesis	Cytoplasm	other
Megf11	multiple EGF like domains 11	Other	other
Mettl4	methyltransferase like 4	Other	other
Mettl9	methyltransferase like 9	Other	other
Mfsd11	major facilitator superfamily domain containing 11	Other	other
Mfsd13a	major facilitator superfamily domain containing 13A	Other	other
Mfsd4a	major facilitator superfamily domain containing 4A	Other	other
Mfsd8	major facilitator superfamily domain containing 8	Nucleus	other
Mia2	melanoma inhibitory activity 2	Cytoplasm	other
Mios	meiosis regulator for oocyte development	Cytoplasm	other
Mir124-2hg	Mir124-2 host gene (non-protein coding)	Other	other
Mmadhc	metabolism of cobalamin associated D	Cytoplasm	other
Moap1	modulator of apoptosis 1	Cytoplasm	other
Morn1	MORN repeat containing 1	Other	other
Mpc2	mitochondrial pyruvate carrier 2	Plasma Membrane	other
Mphosph9	M-phase phosphoprotein 9	Cytoplasm	other
Mrfap1	Morf4 family associated protein 1	Nucleus	other
Mrpl14	mitochondrial ribosomal protein L14	Cytoplasm	other
Mrpl17	mitochondrial ribosomal protein L17	Cytoplasm	other
Mrpl33	mitochondrial ribosomal protein L33	Cytoplasm	other
Mrpl39	mitochondrial ribosomal protein L39	Cytoplasm	other
Mrpl41	mitochondrial ribosomal protein L41	Cytoplasm	other
Mrpl42	mitochondrial ribosomal protein L42	Cytoplasm	other
Mrpl48	mitochondrial ribosomal protein L48	Cytoplasm	other
Mrpl51	mitochondrial ribosomal protein L51	Cytoplasm	other
Mrps12	mitochondrial ribosomal protein S12	Cytoplasm	other
Mrps25	mitochondrial ribosomal protein S25	Cytoplasm	other
Mrps5	mitochondrial ribosomal protein S5	Cytoplasm	other
Mrps6	mitochondrial ribosomal protein S6	Cytoplasm	other
Msn	moesin	Plasma Membrane	other
Msto1	misato mitochondrial distribution and morphology regulator 1	Cytoplasm	other
Mtcp1	C-X9-C motif containing 4	Cytoplasm	other
Mtfp1	mitochondrial fission process 1	Cytoplasm	other
Mtus2	microtubule associated scaffold protein 2	Nucleus	other
Mum1l1	PWWP domain containing 3B	Cytoplasm	other
Mycbpap	MYCBP associated protein	Nucleus	other
Myl12b	myosin light chain 12A	Cytoplasm	other
Myl9	myosin light chain 9	Cytoplasm	other
Myo16	myosin XVI	Nucleus	other
Myom1	myomesin 1	Cytoplasm	other
Mypn	myopalladin	Cytoplasm	other
N4bp2l1	NEDD4 binding protein 2 like 1	Other	other
Nacad	NAC alpha domain containing	Other	other
Naf1	nuclear assembly factor 1 ribonucleoprotein	Cytoplasm	other
Nasp	nuclear autoantigenic sperm protein	Nucleus	other
Nat14	N-acetyltransferase 14 (putative)	Extracellular Space	other
Nav3	neuron navigator 3	Nucleus	other
Ndnf	neuron derived neurotrophic factor	Extracellular Space	other
Nebl	nebulette	Cytoplasm	other
Nedd1	neural precursor cell expressed, developmentally down-regulated 1	Cytoplasm	other
Nefh	neurofilament heavy	Cytoplasm	other
Nelfb	negative elongation factor complex member B	Nucleus	other
Nemp2	nuclear envelope integral membrane protein 2	Other	other
Nes	nestin	Cytoplasm	other
Neto1	neuropilin and tolloid like 1	Extracellular Space	other
Nfatc2ip	nuclear factor of activated T cells 2 interacting protein	Nucleus	other
Nhlrc3	NHL repeat containing 3	Cytoplasm	other
Nif3l1	NGG1 interacting factor 3 like 1	Cytoplasm	other
Nifk	nucleolar protein interacting with the FHA domain of MKI67	Nucleus	other
Nip7	nucleolar pre-rRNA processing protein NIP7	Nucleus	other
Nol12	nucleolar protein 12	Nucleus	other
Nop56	NOP56 ribonucleoprotein	Nucleus	other
Nop9	NOP9 nucleolar protein	Nucleus	other
Nosip	nitric oxide synthase interacting protein	Cytoplasm	other
Nploc4	NPL4 homolog, ubiquitin recognition factor	Nucleus	other
Npnt	nephronectin	Plasma Membrane	other
Nptn	neuroplastin	Plasma Membrane	other
Nrip3	nuclear receptor interacting protein 3	Other	other
Nsa2	NSA2 ribosome biogenesis factor	Nucleus	other
Nsg1	neuronal vesicle trafficking associated 1	Cytoplasm	other
Nt5dc3	5'-nucleotidase domain containing 3	Cytoplasm	other
Ntng1	netrin G1	Extracellular Space	other
Ntng2	netrin G2	Plasma Membrane	other
Nucb2	nucleobindin 2	Nucleus	other
Numa1	nuclear mitotic apparatus protein 1	Nucleus	other
Nup93	nucleoporin 93	Nucleus	other
Nupl1	nucleoporin 58	Nucleus	other
Nxph3	neurexophilin 3	Extracellular Space	other
Nyx	nyctalopin	Extracellular Space	other
Oaz2	ornithine decarboxylase antizyme 2	Cytoplasm	other
Ogfrl1	opioid growth factor receptor like 1	Other	other
Olfm2	olfactomedin 2	Cytoplasm	other
Olfm4	olfactomedin 4	Extracellular Space	other
Optn	optineurin	Cytoplasm	other
Orc5	origin recognition complex subunit 5	Nucleus	other
Osbpl11	oxysterol binding protein like 11	Cytoplasm	other
Osbpl3	oxysterol binding protein like 3	Cytoplasm	other
Ost4	oligosaccharyltransferase complex subunit 4 (non-catalytic)	Other	other
Otud6b	OTU domain containing 6B	Other	other
Ovca2	OVCA2 serine hydrolase domain containing	Cytoplasm	other
Pacsin3	protein kinase C and casein kinase substrate in neurons 3	Cytoplasm	other
Paf1	PAF1 homolog, Paf1/RNA polymerase II complex component	Nucleus	other
Paqr3	progestin and adipoQ receptor family member 3	Cytoplasm	other
Paqr9	progestin and adipoQ receptor family member 9	Plasma Membrane	other
Pard3	par-3 family cell polarity regulator	Plasma Membrane	other
Parp8	poly(ADP-ribose) polymerase family member 8	Other	other
Pbrm1	polybromo 1	Nucleus	other
Pcdh17	protocadherin 17	Plasma Membrane	other
Pcdha10	protocadherin alpha 12	Other	other
Pcdha12	protocadherin alpha 13	Plasma Membrane	other
Pcdha2	protocadherin alpha 2	Plasma Membrane	other
Pcdha3	protocadherin alpha 3	Plasma Membrane	other
Pcdha7	protocadherin alpha 7	Plasma Membrane	other
Pcdha8	protocadherin alpha 9	Other	other
Pcdhac2	protocadherin alpha subfamily C, 2	Plasma Membrane	other
Pcdhb16	protocadherin beta 8	Plasma Membrane	other
Pcdhb17	protocadherin beta 16	Other	other
Pcdhb18	protocadherin beta 18	Other	other
Pcdhb19	protocadherin beta 12	Plasma Membrane	other
Pcdhb20	protocadherin beta 14	Plasma Membrane	other
Pcdhb21	protocadherin beta 11	Plasma Membrane	other
Pcdhb6	protocadherin beta 6	Extracellular Space	other
Pcdhb8	protocadherin beta 8	Plasma Membrane	other
Pcdhb9	protocadherin beta 9	Plasma Membrane	other
Pcdhgb1	protocadherin gamma subfamily B, 1	Plasma Membrane	other
Pcdhgb6	protocadherin gamma subfamily B, 6	Other	other
Pcnp	PEST proteolytic signal containing nuclear protein	Nucleus	other
Pdap1	PDGFA associated protein 1	Cytoplasm	other
Pdcl3	phosducin like 3	Cytoplasm	other
Pdlim3	PDZ and LIM domain 3	Plasma Membrane	other
Pdlim5	PDZ and LIM domain 5	Cytoplasm	other
Pds5a	PDS5 cohesin associated factor A	Nucleus	other
Pds5b	PDS5 cohesin associated factor B	Nucleus	other
Pdxdc1	pyridoxal dependent decarboxylase domain containing 1	Cytoplasm	other
Pdzd11	PDZ domain containing 11	Extracellular Space	other
Pef1	penta-EF-hand domain containing 1	Cytoplasm	other
Peg13	paternally expressed 13	Other	other
Pex11a	peroxisomal biogenesis factor 11 alpha	Cytoplasm	other
Pfdn4	prefoldin subunit 4	Cytoplasm	other
Phldb2	pleckstrin homology like domain family B member 2	Cytoplasm	other
Phospho2	phosphatase, orphan 2	Other	other
Phtf2	putative homeodomain transcription factor 2	Cytoplasm	other
Pianp	PILR alpha associated neural protein	Plasma Membrane	other
Pibf1	progesterone immunomodulatory binding factor 1	Nucleus	other
Pid1	phosphotyrosine interaction domain containing 1	Cytoplasm	other
Pih1d1	PIH1 domain containing 1	Nucleus	other
Pisd-ps1	phosphatidylserine decarboxylase, pseudogene 1	Other	other
Pisd-ps2	phosphatidylserine decarboxylase, pseudogene 2	Other	other
Pithd1	PITH domain containing 1	Nucleus	other
Pkp4	plakophilin 4	Plasma Membrane	other
Plekha5	pleckstrin homology domain containing A5	Cytoplasm	other
Plekhd1	pleckstrin homology and coiled-coil domain containing D1	Other	other
Plekhj1	pleckstrin homology domain containing J1	Other	other
Plppr5	phospholipid phosphatase related 5	Plasma Membrane	other
Plxdc2	plexin domain containing 2	Extracellular Space	other
Pnmal1	PNMA family member 8A	Other	other
Pnmal2	PNMA family member 8B	Other	other
Poc1b	POC1 centriolar protein B	Cytoplasm	other
Pomp	proteasome maturation protein	Nucleus	other
Pot1a	protection of telomeres 1	Nucleus	other
Ppl	periplakin	Cytoplasm	other
Ppp1r9a	protein phosphatase 1 regulatory subunit 9A	Plasma Membrane	other
Ppp2r2d	protein phosphatase 2 regulatory subunit Bdelta	Nucleus	other
Praf2	PRA1 domain family member 2	Other	other
Prcd	photoreceptor disc component	Other	other
Proser2	proline and serine rich 2	Other	other
Prpsap1	phosphoribosyl pyrophosphate synthetase associated protein 1	Extracellular Space	other
Prrt2	proline rich transmembrane protein 2	Plasma Membrane	other
Psg16	pregnancy specific glycoprotein 16	Plasma Membrane	other
Psmd8	proteasome 26S subunit, non-ATPase 8	Cytoplasm	other
Ptar1	protein prenyltransferase alpha subunit repeat containing 1	Other	other
Ptma	prothymosin alpha	Nucleus	other
Pvr	poliovirus receptor	Plasma Membrane	other
Pyroxd1	pyridine nucleotide-disulphide oxidoreductase domain 1	Nucleus	other
Pyurf	PIGY upstream reading frame	Cytoplasm	other
R3hcc1	R3H domain and coiled-coil containing 1	Other	other
Rab10os	RAB10, member RAS oncogene family, opposite strand	Other	other
Rabep2	rabaptin, RAB GTPase binding effector protein 2	Cytoplasm	other
Rabgap1l	RAB GTPase activating protein 1 like	Cytoplasm	other
Ralgds	ral guanine nucleotide dissociation stimulator	Cytoplasm	other
Rangap1	Ran GTPase activating protein 1	Nucleus	other
Raph1	Ras association (RalGDS/AF-6) and pleckstrin homology domains 1	Plasma Membrane	other
Rasal2	RAS protein activator like 2	Extracellular Space	other
Rasgef1a	RasGEF domain family member 1A	Cytoplasm	other
Rasgef1b	RasGEF domain family member 1B	Other	other
Rassf4	Ras association domain family member 4	Other	other
Rbm11	RNA binding motif protein 11	Nucleus	other
Rbm12	RNA binding motif protein 12	Nucleus	other
Rbm12b2	RNA binding motif protein 12B	Other	other
Rbm22	RNA binding motif protein 22	Nucleus	other
Rbm25	RNA binding motif protein 25	Nucleus	other
Rbm7	RNA binding motif protein 7	Nucleus	other
Rbms3	RNA binding motif single stranded interacting protein 3	Cytoplasm	other
Rbmx2	RNA binding motif protein X-linked 2	Nucleus	other
Rbsn	rabenosyn, RAB effector	Cytoplasm	other
Rcan3	RCAN family member 3	Other	other
Rcbtb1	RCC1 and BTB domain containing protein 1	Nucleus	other
Rcc1l	RCC1 like	Cytoplasm	other
Rcor3	REST corepressor 3	Other	other
Reep6	receptor accessory protein 6	Plasma Membrane	other
Rfc2	replication factor C subunit 2	Nucleus	other
Rgl3	ral guanine nucleotide dissociation stimulator like 3	Cytoplasm	other
Rgs16	regulator of G protein signaling 16	Cytoplasm	other
Rgs20	regulator of G protein signaling 20	Cytoplasm	other
Rgs22	regulator of G protein signaling 22	Cytoplasm	other
Rgs3	regulator of G protein signaling 3	Nucleus	other
Rgs5	regulator of G protein signaling 5	Plasma Membrane	other
Rgs7bp	regulator of G protein signaling 7 binding protein	Cytoplasm	other
Rgs8	regulator of G protein signaling 8	Cytoplasm	other
Rgs9bp	regulator of G protein signaling 9 binding protein	Plasma Membrane	other
Rian	RNA imprinted and accumulated in nucleus	Nucleus	other
Ric8b	RIC8 guanine nucleotide exchange factor B	Cytoplasm	other
Rilpl2	Rab interacting lysosomal protein like 2	Cytoplasm	other
Rmdn2	regulator of microtubule dynamics 2	Cytoplasm	other
Rnf121	ring finger protein 121	Other	other
Rnf123	ring finger protein 123	Cytoplasm	other
Rnf170	ring finger protein 170	Other	other
Rnf215	ring finger protein 215	Other	other
Rnf219	ring finger protein 219	Other	other
Rnf24	ring finger protein 24	Cytoplasm	other
Rnft2	ring finger protein, transmembrane 2	Other	other
Rnpc3	RNA binding region (RNP1, RRM) containing 3	Nucleus	other
Rogdi	rogdi atypical leucine zipper	Nucleus	other
Rp9	RP9 pre-mRNA splicing factor	Nucleus	other
Rpain	RPA interacting protein	Nucleus	other
Rpf2	ribosome production factor 2 homolog	Nucleus	other
Rpl13	ribosomal protein L13	Nucleus	other
Rpl17	ribosomal protein L17	Cytoplasm	other
Rpl19	ribosomal protein L19	Cytoplasm	other
Rpl26	ribosomal protein L26	Cytoplasm	other
Rpl27a	ribosomal protein L27a	Cytoplasm	other
Rpl28	ribosomal protein L28	Cytoplasm	other
Rpl32	ribosomal protein L32	Cytoplasm	other
Rpl37	ribosomal protein L37	Cytoplasm	other
Rpl38	ribosomal protein L38	Cytoplasm	other
Rpl7a	ribosomal protein L7a	Cytoplasm	other
Rps11	ribosomal protein S11	Cytoplasm	other
Rps12	ribosomal protein S12	Cytoplasm	other
Rps15	ribosomal protein S15	Cytoplasm	other
Rps15a	ribosomal protein S15a	Cytoplasm	other
Rps19	ribosomal protein S19	Cytoplasm	other
Rps2	ribosomal protein S2	Cytoplasm	other
Rps6	ribosomal protein S6	Cytoplasm	other
Rps8	ribosomal protein S8	Cytoplasm	other
Rrp12	ribosomal RNA processing 12 homolog	Nucleus	other
Rrp15	ribosomal RNA processing 15 homolog	Nucleus	other
Rrp36	ribosomal RNA processing 36	Nucleus	other
Rsl24d1	ribosomal L24 domain containing 1	Nucleus	other
Rsrc1	arginine and serine rich coiled-coil 1	Nucleus	other
Rsrc2	arginine/serine-rich coiled-coil 2	Other	other
Rundc1	RUN domain containing 1	Other	other
Rwdd1	RWD domain containing 1	Cytoplasm	other
S100a10	S100 calcium binding protein A10	Cytoplasm	other
Saal1	serum amyloid A like 1	Other	other
Samd7	sterile alpha motif domain containing 7	Other	other
Samsn1	SAM domain, SH3 domain and nuclear localization signals 1	Nucleus	other
Sav1	salvador family WW domain containing protein 1	Cytoplasm	other
Saysd1	SAYSVFN motif domain containing 1	Other	other
Scarna13	small Cajal body-specific RNA 1	Other	other
Schip1	schwannomin interacting protein 1	Cytoplasm	other
Sdc4	syndecan 4	Plasma Membrane	other
Sdhaf1	succinate dehydrogenase complex assembly factor 1	Cytoplasm	other
Sec31a	SEC31 homolog A, COPII coat complex component	Cytoplasm	other
Selenon	selenoprotein N	Cytoplasm	other
Selenop	selenoprotein P	Extracellular Space	other
Sema6d	semaphorin 6D	Plasma Membrane	other
Serpinb6a	serpin family B member 6	Cytoplasm	other
Serpinh1	serpin family H member 1	Extracellular Space	other
Sfi1	SFI1 centrin binding protein	Cytoplasm	other
Sfmbt2	Scm like with four mbt domains 2	Nucleus	other
Sft2d2	SFT2 domain containing 2	Cytoplasm	other
Sgce	sarcoglycan epsilon	Plasma Membrane	other
Sgtb	small glutamine rich tetratricopeptide repeat containing beta	Other	other
Sh2d3c	SH2 domain containing 3C	Cytoplasm	other
Sh2d5	SH2 domain containing 5	Plasma Membrane	other
Sh3bgrl2	SH3 domain binding glutamate rich protein like 2	Nucleus	other
Sh3bp4	SH3 domain binding protein 4	Cytoplasm	other
Sh3d19	SH3 domain containing 19	Plasma Membrane	other
Sh3rf3	SH3 domain containing ring finger 3	Other	other
Sh3yl1	SH3 and SYLF domain containing 1	Plasma Membrane	other
Sidt1	SID1 transmembrane family member 1	Other	other
Ska2	spindle and kinetochore associated complex subunit 2	Nucleus	other
Slc25a35	solute carrier family 25 member 35	Cytoplasm	other
Slc35e4	solute carrier family 35 member E4	Other	other
Slc35f1	solute carrier family 35 member F1	Other	other
Slc7a14	solute carrier family 7 member 14	Cytoplasm	other
Smdt1	single-pass membrane protein with aspartate rich tail 1	Extracellular Space	other
Smim1	small integral membrane protein 1 (Vel blood group)	Cytoplasm	other
Smim10l1	small integral membrane protein 10 like 1	Other	other
Smim10l2a	small integral membrane protein 10 like 2A	Other	other
Smim13	small integral membrane protein 13	Other	other
Smtn	smoothelin	Extracellular Space	other
Snap29	synaptosome associated protein 29	Cytoplasm	other
Snhg12	small nucleolar RNA host gene 12	Other	other
Snhg17	small nucleolar RNA host gene 17	Other	other
Snhg5	small nucleolar RNA host gene 5	Other	other
Snord15b	small nucleolar RNA, C/D box 15B	Other	other
Snrnp35	small nuclear ribonucleoprotein U11/U12 subunit 35	Nucleus	other
Sntg2	syntrophin gamma 2	Plasma Membrane	other
Snx30	sorting nexin family member 30	Other	other
Snx32	sorting nexin 32	Other	other
Socs2	suppressor of cytokine signaling 2	Cytoplasm	other
Socs4	suppressor of cytokine signaling 4	Cytoplasm	other
Soga3	SOGA family member 3	Other	other
Sorbs2	sorbin and SH3 domain containing 2	Plasma Membrane	other
Spag7	sperm associated antigen 7	Nucleus	other
Spag9	sperm associated antigen 9	Cytoplasm	other
Spata1	spermatogenesis associated 1	Other	other
Spata13	spermatogenesis associated 13	Plasma Membrane	other
Spats2l	spermatogenesis associated serine rich 2 like	Nucleus	other
Spc25	SPC25 component of NDC80 kinetochore complex	Cytoplasm	other
Spcs2	signal peptidase complex subunit 2	Cytoplasm	other
Spef1	sperm flagellar 1	Cytoplasm	other
Spef2	sperm flagellar 2	Cytoplasm	other
Spg11	SPG11 vesicle trafficking associated, spatacsin	Cytoplasm	other
Spidr	scaffold protein involved in DNA repair	Nucleus	other
Spopl	speckle type BTB/POZ protein like	Other	other
Sprtn	SprT-like N-terminal domain	Nucleus	other
Spryd7	SPRY domain containing 7	Other	other
Sptan1	spectrin alpha, non-erythrocytic 1	Plasma Membrane	other
Srgap2	SLIT-ROBO Rho GTPase activating protein 2	Cytoplasm	other
Srp54c	signal recognition particle 54C	Other	other
Srpr	SRP receptor subunit alpha	Cytoplasm	other
Srprb	SRP receptor subunit beta	Cytoplasm	other
Srrd	SRR1 domain containing	Cytoplasm	other
Srrt	serrate, RNA effector molecule	Nucleus	other
Srsf12	serine/arginine-rich splicing factor 12	Other	other
Sspo	SCO-spondin	Cytoplasm	other
Ssr3	signal sequence receptor subunit 3	Cytoplasm	other
Ssx2ip	SSX family member 2 interacting protein	Plasma Membrane	other
St7	suppression of tumorigenicity 7	Other	other
St7l	suppression of tumorigenicity 7 like	Other	other
Stag3	stromal antigen 3	Nucleus	other
Stam	signal transducing adaptor molecule	Cytoplasm	other
Stam2	signal transducing adaptor molecule 2	Cytoplasm	other
Stard7	StAR related lipid transfer domain containing 7	Cytoplasm	other
Stom	stomatin	Plasma Membrane	other
Ston2	stonin 2	Cytoplasm	other
Stox2	storkhead box 2	Other	other
Strip2	striatin interacting protein 2	Cytoplasm	other
Stx8	syntaxin 8	Plasma Membrane	other
Sun1	Sad1 and UNC84 domain containing 1	Nucleus	other
Swap70	switching B cell complex subunit SWAP70	Cytoplasm	other
Syndig1l	synapse differentiation inducing 1 like	Cytoplasm	other
Synm	synemin	Cytoplasm	other
Synrg	synergin gamma	Cytoplasm	other
Tacc2	transforming acidic coiled-coil containing protein 2	Nucleus	other
Tbc1d32	TBC1 domain family member 32	Other	other
Tbc1d7	TBC1 domain family member 7	Cytoplasm	other
Tbc1d8	TBC1 domain family member 8	Plasma Membrane	other
Tbce	tubulin folding cofactor E	Cytoplasm	other
Tbcel	tubulin folding cofactor E like	Other	other
Tceal5	transcription elongation factor A like 5	Other	other
Tceal6	transcription elongation factor A like 6	Other	other
Tceal9	transcription elongation factor A like 9	Other	other
Tceanc2	transcription elongation factor A N-terminal and central domain containing 2	Other	other
Tcf24	transcription factor 24	Other	other
Tcp11	t-complex 11	Cytoplasm	other
Tcp11l2	t-complex 11 like 2	Other	other
Tctex1d2	Tctex1 domain containing 2	Cytoplasm	other
Tctn2	tectonic family member 2	Extracellular Space	other
Tdrp	testis development related protein	Cytoplasm	other
Tes	testin LIM domain protein	Plasma Membrane	other
Tex15	testis expressed 15, meiosis and synapsis associated	Extracellular Space	other
Tex2	testis expressed 2	Other	other
Thsd4	thrombospondin type 1 domain containing 4	Cytoplasm	other
Thsd7b	thrombospondin type 1 domain containing 7B	Other	other
Thumpd1	THUMP domain containing 1	Nucleus	other
Thy1	Thy-1 cell surface antigen	Plasma Membrane	other
Tia1	TIA1 cytotoxic granule associated RNA binding protein	Nucleus	other
Tigd5	tigger transposable element derived 5	Other	other
Tipin	TIMELESS interacting protein	Nucleus	other
Tldc1	MTOR associated protein, eak-7 homolog	Cytoplasm	other
Tle6	TLE family member 6, subcortical maternal complex member	Nucleus	other
Tm7sf3	transmembrane 7 superfamily member 3	Plasma Membrane	other
Tmbim6	transmembrane BAX inhibitor motif containing 6	Nucleus	other
Tmcc3	transmembrane and coiled-coil domain family 3	Other	other
Tmeff2	transmembrane protein with EGF like and two follistatin like domains 2	Cytoplasm	other
Tmem106b	transmembrane protein 106B	Cytoplasm	other
Tmem106c	transmembrane protein 106C	Other	other
Tmem108	transmembrane protein 108	Plasma Membrane	other
Tmem109	transmembrane protein 109	Cytoplasm	other
Tmem123	transmembrane protein 123	Plasma Membrane	other
Tmem132b	transmembrane protein 132B	Other	other
Tmem135	transmembrane protein 135	Cytoplasm	other
Tmem141	transmembrane protein 141	Other	other
Tmem151b	transmembrane protein 151B	Other	other
Tmem163	transmembrane protein 163	Cytoplasm	other
Tmem17	transmembrane protein 17	Extracellular Space	other
Tmem184c	transmembrane protein 184C	Other	other
Tmem185a	transmembrane protein 185A	Nucleus	other
Tmem19	transmembrane protein 19	Other	other
Tmem191c	transmembrane protein 191C	Other	other
Tmem196	transmembrane protein 196	Other	other
Tmem198b	transmembrane protein 198b	Other	other
Tmem209	transmembrane protein 209	Other	other
Tmem218	transmembrane protein 218	Extracellular Space	other
Tmem234	transmembrane protein 234	Other	other
Tmem243	transmembrane protein 243	Other	other
Tmem245	transmembrane protein 245	Other	other
Tmem255a	transmembrane protein 255A	Extracellular Space	other
Tmem258	transmembrane protein 258	Other	other
Tmem41b	transmembrane protein 41B	Cytoplasm	other
Tmem43	transmembrane protein 43	Nucleus	other
Tmem44	transmembrane protein 44	Other	other
Tmem50a	transmembrane protein 50A	Plasma Membrane	other
Tmem69	transmembrane protein 69	Other	other
Tmem70	transmembrane protein 70	Cytoplasm	other
Tmem80	transmembrane protein 80	Other	other
Tmem9	transmembrane protein 9	Cytoplasm	other
Tmem9b	TMEM9 domain family member B	Other	other
Tmod2	tropomodulin 2	Cytoplasm	other
Tmpo	thymopoietin	Nucleus	other
Tmsb4x	thymosin, beta 4, X chromosome	Cytoplasm	other
Tollip	toll interacting protein	Cytoplasm	other
Tomm6os	translocase of outer mitochondrial membrane 6, opposite strand	Other	other
Tra2b	transformer 2 beta homolog	Nucleus	other
Traf3ip3	TRAF3 interacting protein 3	Other	other
Trappc2l	trafficking protein particle complex 2 like	Cytoplasm	other
Trappc6b	trafficking protein particle complex 6B	Cytoplasm	other
Trim65	tripartite motif containing 65	Nucleus	other
Triobp	TRIO and F-actin binding protein	Nucleus	other
Tspan13	tetraspanin 13	Plasma Membrane	other
Tspan31	tetraspanin 31	Plasma Membrane	other
Tspan5	tetraspanin 5	Plasma Membrane	other
Tsr2	TSR2 ribosome maturation factor	Other	other
Ttc21b	tetratricopeptide repeat domain 21B	Extracellular Space	other
Ttc27	tetratricopeptide repeat domain 27	Other	other
Ttc39c	tetratricopeptide repeat domain 39C	Other	other
Ttc4	tetratricopeptide repeat domain 4	Other	other
Ttc41	tetratricopeptide repeat domain 41	Cytoplasm	other
Ttpal	alpha tocopherol transfer protein like	Other	other
Tuba1a	tubulin alpha 1a	Cytoplasm	other
Tuba1c	tubulin alpha 1c	Cytoplasm	other
Tuba8	tubulin alpha 8	Cytoplasm	other
Tubb3	tubulin beta 3 class III	Cytoplasm	other
Tube1	tubulin epsilon 1	Cytoplasm	other
Tubgcp3	tubulin gamma complex associated protein 3	Cytoplasm	other
Tvp23a	trans-golgi network vesicle protein 23 homolog A	Other	other
Uaca	uveal autoantigen with coiled-coil domains and ankyrin repeats	Cytoplasm	other
Ube2cbp	ubiquitin protein ligase E3D	Other	other
Ubn2	ubinuclein 2	Nucleus	other
Ubxn1	UBX domain protein 1	Cytoplasm	other
Ubxn10	UBX domain protein 10	Extracellular Space	other
Ubxn11	UBX domain protein 11	Cytoplasm	other
Ubxn2a	UBX domain protein 2A	Other	other
Ubxn7	UBX domain protein 7	Nucleus	other
Umad1	UMAP1-MVP12 associated (UMA) domain containing 1	Other	other
Unc119b	unc-119 lipid binding chaperone B	Cytoplasm	other
Unc13b	unc-13 homolog B	Cytoplasm	other
Unc45a	unc-45 myosin chaperone A	Plasma Membrane	other
Uqcrh	ubiquinol-cytochrome c reductase hinge protein like	Cytoplasm	other
Usp29	ubiquitin specific peptidase 29	Other	other
Utp6	UTP6 small subunit processome component	Nucleus	other
Vapb	VAMP associated protein B and C	Plasma Membrane	other
Vasn	vasorin	Plasma Membrane	other
Vasp	vasodilator stimulated phosphoprotein	Plasma Membrane	other
Vip	vasoactive intestinal peptide	Extracellular Space	other
Vmac	vimentin type intermediate filament associated coiled-coil protein	Cytoplasm	other
Vps36	vacuolar protein sorting 36 homolog	Cytoplasm	other
Vps53	VPS53 subunit of GARP complex	Cytoplasm	other
Vps8	VPS8 subunit of CORVET complex	Cytoplasm	other
Vsnl1	visinin like 1	Cytoplasm	other
Wdr41	WD repeat domain 41	Cytoplasm	other
Wdr45b	WD repeat domain 45B	Cytoplasm	other
Wdr55	WD repeat domain 55	Nucleus	other
Wdr83	WD repeat domain 83	Nucleus	other
Wsb1	WD repeat and SOCS box containing 1	Cytoplasm	other
Xkr8	XK related 8	Plasma Membrane	other
Xndc1	Xrcc1 N-terminal domain containing 1	Other	other
Xpc	XPC complex subunit, DNA damage recognition and repair factor	Nucleus	other
Yae1d1	YAE1 maturation factor of ABCE1	Other	other
Yif1b	Yip1 interacting factor homolog B, membrane trafficking protein	Cytoplasm	other
Zfand2b	zinc finger AN1-type containing 2B	Cytoplasm	other
Zfhx2os	zinc finger homeobox 2, opposite strand	Other	other
Zfp119b	zinc finger protein 119b	Other	other
Zfp141	zinc finger protein 141	Other	other
Zfp365	zinc finger protein 365	Cytoplasm	other
Zfp493	zinc finger protein 493	Other	other
Zfp518a	zinc finger protein 518A	Other	other
Zfp52	zinc finger protein 52	Other	other
Zfp59	zinc finger protein 59	Nucleus	other
Zfp599	zinc finger protein 599	Other	other
Zfp607a	zinc finger protein 780A	Other	other
Zfp607b	zinc finger protein 780A	Other	other
Zfp618	zinc finger protein 618	Other	other
Zfp654	zinc finger protein 654	Other	other
Zfp677	zinc finger protein 677	Other	other
Zfp68	zinc finger protein 68	Nucleus	other
Zfp764	zinc finger protein 764	Other	other
Zfp780b	zinc finger protein 780B	Other	other
Zfp804b	zinc finger protein 804B	Other	other
Zfp810	zinc finger protein 810	Other	other
Zfp825	expressed sequence AI987944	Other	other
Zfp839	zinc finger protein 839	Other	other
Zfp882	zinc finger protein 882	Other	other
Zfp932	zinc finger protein 932	Nucleus	other
Zfp941	zinc finger protein 941	Other	other
Zfp955a	zinc finger protein 955B	Other	other
Zfp995	zinc finger protein 995	Other	other
Zfr	zinc finger RNA binding protein	Nucleus	other
Zfr2	zinc finger RNA binding protein 2	Other	other
Zmat3	zinc finger matrin-type 3	Nucleus	other
Zmat4	zinc finger matrin-type 4	Nucleus	other
Zmym1	zinc finger MYM-type containing 1	Other	other
Adam19	ADAM metallopeptidase domain 19	Plasma Membrane	peptidase
Adamts1	ADAM metallopeptidase with thrombospondin type 1 motif 1	Extracellular Space	peptidase
Adamts5	ADAM metallopeptidase with thrombospondin type 1 motif 5	Extracellular Space	peptidase
Aph1b	aph-1 homolog B, gamma-secretase subunit	Cytoplasm	peptidase
Atg4a	autophagy related 4A cysteine peptidase	Cytoplasm	peptidase
Atg4c	autophagy related 4C cysteine peptidase	Cytoplasm	peptidase
Bmp1	bone morphogenetic protein 1	Extracellular Space	peptidase
Capn10	calpain 10	Cytoplasm	peptidase
Capn7	calpain 7	Cytoplasm	peptidase
Capns1	calpain small subunit 1	Cytoplasm	peptidase
Capns2	calpain small subunit 2	Cytoplasm	peptidase
Casp7	caspase 7	Cytoplasm	peptidase
Ctsa	cathepsin A	Cytoplasm	peptidase
Ctsh	cathepsin H	Cytoplasm	peptidase
Ctso	cathepsin O	Cytoplasm	peptidase
Erap1	endoplasmic reticulum aminopeptidase 1	Extracellular Space	peptidase
Htra2	HtrA serine peptidase 2	Cytoplasm	peptidase
Lactb	lactamase beta	Cytoplasm	peptidase
Lgmn	legumain	Cytoplasm	peptidase
Lmln	leishmanolysin like peptidase	Plasma Membrane	peptidase
Mbtps1	membrane bound transcription factor peptidase, site 1	Cytoplasm	peptidase
Mmp16	matrix metallopeptidase 16	Extracellular Space	peptidase
Pappa2	pappalysin 2	Extracellular Space	peptidase
Pigk	phosphatidylinositol glycan anchor biosynthesis class K	Cytoplasm	peptidase
Pm20d2	peptidase M20 domain containing 2	Nucleus	peptidase
Prss56	serine protease 56	Cytoplasm	peptidase
Psen2	presenilin 2	Cytoplasm	peptidase
Psenen	presenilin enhancer, gamma-secretase subunit	Plasma Membrane	peptidase
Psmb6	proteasome subunit beta 6	Nucleus	peptidase
Rnf150	ring finger protein 150	Other	peptidase
Senp8	SUMO peptidase family member, NEDD8 specific	Cytoplasm	peptidase
Spag5	sperm associated antigen 5	Nucleus	peptidase
Spcs3	signal peptidase complex subunit 3	Cytoplasm	peptidase
Usp13	ubiquitin specific peptidase 13	Cytoplasm	peptidase
Usp31	ubiquitin specific peptidase 31	Nucleus	peptidase
Usp38	ubiquitin specific peptidase 38	Other	peptidase
Usp45	ubiquitin specific peptidase 45	Nucleus	peptidase
Usp48	ubiquitin specific peptidase 48	Plasma Membrane	peptidase
Xpnpep3	X-prolyl aminopeptidase 3, mitochondrial	Cytoplasm	peptidase
Cdc14b	cell division cycle 14B	Nucleus	phosphatase
Cdc25b	cell division cycle 25B	Nucleus	phosphatase
Dusp22	dual specificity phosphatase 22	Cytoplasm	phosphatase
Dusp5	dual specificity phosphatase 5	Nucleus	phosphatase
Eya3	EYA transcriptional coactivator and phosphatase 3	Nucleus	phosphatase
G6pc3	glucose-6-phosphatase catalytic subunit 3	Cytoplasm	phosphatase
Inpp5f	inositol polyphosphate-5-phosphatase F	Plasma Membrane	phosphatase
Inppl1	inositol polyphosphate phosphatase like 1	Cytoplasm	phosphatase
Lhpp	phospholysine phosphohistidine inorganic pyrophosphate phosphatase	Cytoplasm	phosphatase
Mtmr9	myotubularin related protein 9	Cytoplasm	phosphatase
Nt5c3b	5'-nucleotidase, cytosolic IIIB	Cytoplasm	phosphatase
Nudt12	nudix hydrolase 12	Cytoplasm	phosphatase
Nudt2	nudix hydrolase 2	Plasma Membrane	phosphatase
Nudt3	nudix hydrolase 3	Cytoplasm	phosphatase
Pdp2	pyruvate dehyrogenase phosphatase catalytic subunit 2	Cytoplasm	phosphatase
Pdxp	pyridoxal phosphatase	Plasma Membrane	phosphatase
Phpt1	phosphohistidine phosphatase 1	Cytoplasm	phosphatase
Plpp5	phospholipid phosphatase 5	Other	phosphatase
Plppr3	phospholipid phosphatase related 3	Other	phosphatase
Ppef2	protein phosphatase with EF-hand domain 2	Cytoplasm	phosphatase
Ppfia2	PTPRF interacting protein alpha 2	Plasma Membrane	phosphatase
Ppm1d	protein phosphatase, Mg2+/Mn2+ dependent 1D	Cytoplasm	phosphatase
Ppp1r16b	protein phosphatase 1 regulatory subunit 16B	Plasma Membrane	phosphatase
Ppp2r1b	protein phosphatase 2 scaffold subunit Abeta	Plasma Membrane	phosphatase
Ppp2r2a	protein phosphatase 2 regulatory subunit Balpha	Cytoplasm	phosphatase
Ppp2r5a	protein phosphatase 2 regulatory subunit B'alpha	Cytoplasm	phosphatase
Ptp4a1	protein tyrosine phosphatase type IVA, member 1	Cytoplasm	phosphatase
Ptpn23	protein tyrosine phosphatase, non-receptor type 23	Cytoplasm	phosphatase
Ptprg	protein tyrosine phosphatase, receptor type G	Plasma Membrane	phosphatase
Ptprz1	protein tyrosine phosphatase, receptor type Z1	Plasma Membrane	phosphatase
Ssh2	slingshot protein phosphatase 2	Cytoplasm	phosphatase
Styx	serine/threonine/tyrosine interacting protein	Cytoplasm	phosphatase
Synj2	synaptojanin 2	Cytoplasm	phosphatase
Actn1	actinin alpha 1	Cytoplasm	transcription regulator
Aes	amino-terminal enhancer of split	Nucleus	transcription regulator
Aip	aryl hydrocarbon receptor interacting protein	Nucleus	transcription regulator
Ankrd42	ankyrin repeat domain 42	Nucleus	transcription regulator
Ankrd6	ankyrin repeat domain 6	Nucleus	transcription regulator
Ankzf1	ankyrin repeat and zinc finger domain containing 1	Nucleus	transcription regulator
Arid2	AT-rich interaction domain 2	Nucleus	transcription regulator
Asb3	ankyrin repeat and SOCS box containing 3	Cytoplasm	transcription regulator
Atxn1	ataxin 1	Nucleus	transcription regulator
Bend6	BEN domain containing 6	Nucleus	transcription regulator
Bhlhe23	basic helix-loop-helix family member e23	Nucleus	transcription regulator
Bmi1	COMMD3-BMI1 readthrough	Nucleus	transcription regulator
Brd8	bromodomain containing 8	Nucleus	transcription regulator
Brwd1	bromodomain and WD repeat domain containing 1	Nucleus	transcription regulator
Btf3	basic transcription factor 3	Nucleus	transcription regulator
Casp8ap2	caspase 8 associated protein 2	Nucleus	transcription regulator
Cbfa2t2	CBFA2/RUNX1 translocation partner 2	Nucleus	transcription regulator
Cbx4	chromobox 4	Nucleus	transcription regulator
Ccnh	cyclin H	Nucleus	transcription regulator
Cebpz	CCAAT enhancer binding protein zeta	Nucleus	transcription regulator
Cers5	ceramide synthase 5	Cytoplasm	transcription regulator
Cers6	ceramide synthase 6	Nucleus	transcription regulator
Cggbp1	CGG triplet repeat binding protein 1	Nucleus	transcription regulator
Chchd3	coiled-coil-helix-coiled-coil-helix domain containing 3	Cytoplasm	transcription regulator
Churc1	churchill domain containing 1	Nucleus	transcription regulator
Clock	clock circadian regulator	Nucleus	transcription regulator
Clpb	ClpB homolog, mitochondrial AAA ATPase chaperonin	Nucleus	transcription regulator
Cnot8	CCR4-NOT transcription complex subunit 8	Nucleus	transcription regulator
Csrnp3	cysteine and serine rich nuclear protein 3	Nucleus	transcription regulator
Ecsit	ECSIT signalling integrator	Nucleus	transcription regulator
Edf1	endothelial differentiation related factor 1	Nucleus	transcription regulator
Eid1	EP300 interacting inhibitor of differentiation 1	Nucleus	transcription regulator
Elk4	ETS transcription factor ELK4	Nucleus	transcription regulator
Eomes	eomesodermin	Nucleus	transcription regulator
Ets1	ETS proto-oncogene 1, transcription factor	Nucleus	transcription regulator
Fam129b	family with sequence similarity 129 member B	Cytoplasm	transcription regulator
Foxj1	forkhead box J1	Nucleus	transcription regulator
Fubp1	far upstream element binding protein 1	Nucleus	transcription regulator
Gm14305	zinc finger protein 442	Nucleus	transcription regulator
Gm14308	zinc finger protein 442	Nucleus	transcription regulator
Gm14325	zinc finger protein 442	Nucleus	transcription regulator
Gm14391	zinc finger protein 442	Nucleus	transcription regulator
Gm14434	zinc finger protein 442	Nucleus	transcription regulator
Gm3055	zinc finger protein 624	Nucleus	transcription regulator
Gm4724	zinc finger protein 442	Nucleus	transcription regulator
Gm6710	zinc finger protein 442	Nucleus	transcription regulator
Gmeb1	glucocorticoid modulatory element binding protein 1	Nucleus	transcription regulator
Gtf2a1	general transcription factor IIA subunit 1	Cytoplasm	transcription regulator
Gtf2f2	general transcription factor IIF subunit 2	Nucleus	transcription regulator
Gtf2h2	general transcription factor IIH subunit 2	Nucleus	transcription regulator
Gtf2h4	general transcription factor IIH subunit 4	Nucleus	transcription regulator
Gtf3a	general transcription factor IIIA	Nucleus	transcription regulator
Hdac2	histone deacetylase 2	Nucleus	transcription regulator
Hif3a	hypoxia inducible factor 3 subunit alpha	Nucleus	transcription regulator
Hltf	helicase like transcription factor	Nucleus	transcription regulator
Hmg20b	high mobility group 20B	Nucleus	transcription regulator
Id2	inhibitor of DNA binding 2	Nucleus	transcription regulator
Id3	inhibitor of DNA binding 3, HLH protein	Nucleus	transcription regulator
Id4	inhibitor of DNA binding 4, HLH protein	Nucleus	transcription regulator
Ikzf5	IKAROS family zinc finger 5	Nucleus	transcription regulator
Ing2	inhibitor of growth family member 2	Nucleus	transcription regulator
Insm1	INSM transcriptional repressor 1	Nucleus	transcription regulator
Irf3	interferon regulatory factor 3	Nucleus	transcription regulator
Irf7	interferon regulatory factor 7	Nucleus	transcription regulator
Isl1	ISL LIM homeobox 1	Nucleus	transcription regulator
Kank1	KN motif and ankyrin repeat domains 1	Nucleus	transcription regulator
Kank2	KN motif and ankyrin repeat domains 2	Nucleus	transcription regulator
Klf10	Kruppel like factor 10	Nucleus	transcription regulator
Lbh	limb bud and heart development	Nucleus	transcription regulator
Lcorl	ligand dependent nuclear receptor corepressor like	Nucleus	transcription regulator
Lhx3	LIM homeobox 3	Nucleus	transcription regulator
Lhx4	LIM homeobox 4	Nucleus	transcription regulator
Mbd1	methyl-CpG binding domain protein 1	Nucleus	transcription regulator
Med20	mediator complex subunit 20	Nucleus	transcription regulator
Myb	MYB proto-oncogene, transcription factor	Nucleus	transcription regulator
Neurod4	neuronal differentiation 4	Nucleus	transcription regulator
Nfx1	nuclear transcription factor, X-box binding 1	Nucleus	transcription regulator
Nfyc	nuclear transcription factor Y subunit gamma	Nucleus	transcription regulator
Nhlh2	nescient helix-loop-helix 2	Nucleus	transcription regulator
Noct	nocturnin	Nucleus	transcription regulator
Npm1	nucleophosmin 1	Nucleus	transcription regulator
Nr2c1	nuclear receptor subfamily 2 group C member 1	Nucleus	transcription regulator
Nrbf2	nuclear receptor binding factor 2	Nucleus	transcription regulator
Nrf1	nuclear respiratory factor 1	Nucleus	transcription regulator
Nrip2	nuclear receptor interacting protein 2	Nucleus	transcription regulator
Pawr	pro-apoptotic WT1 regulator	Nucleus	transcription regulator
Pax6	paired box 6	Nucleus	transcription regulator
Pcgf6	polycomb group ring finger 6	Nucleus	transcription regulator
Pcid2	PCI domain containing 2	Nucleus	transcription regulator
Per1	period circadian regulator 1	Nucleus	transcription regulator
Pknox2	PBX/knotted 1 homeobox 2	Nucleus	transcription regulator
Polr3k	RNA polymerase III subunit K	Nucleus	transcription regulator
Pou2f1	POU class 2 homeobox 1	Nucleus	transcription regulator
Prdm1	PR/SET domain 1	Nucleus	transcription regulator
Prdm5	PR/SET domain 5	Nucleus	transcription regulator
Preb	prolactin regulatory element binding	Nucleus	transcription regulator
Psmd10	proteasome 26S subunit, non-ATPase 10	Cytoplasm	transcription regulator
Psmd9	proteasome 26S subunit, non-ATPase 9	Cytoplasm	transcription regulator
Raly	RALY heterogeneous nuclear ribonucleoprotein	Nucleus	transcription regulator
Rb1	RB transcriptional corepressor 1	Nucleus	transcription regulator
Rbck1	RANBP2-type and C3HC4-type zinc finger containing 1	Cytoplasm	transcription regulator
Rere	arginine-glutamic acid dipeptide repeats	Nucleus	transcription regulator
Rest	RE1 silencing transcription factor	Nucleus	transcription regulator
Rpl7	ribosomal protein L7	Nucleus	transcription regulator
Rpl7l1	ribosomal protein L7 like 1	Cytoplasm	transcription regulator
Rybp	RING1 and YY1 binding protein	Nucleus	transcription regulator
Sap18	Sin3A associated protein 18	Nucleus	transcription regulator
Setbp1	SET binding protein 1	Nucleus	transcription regulator
Sfr1	SWI5 dependent homologous recombination repair protein 1	Nucleus	transcription regulator
Shprh	SNF2 histone linker PHD RING helicase	Nucleus	transcription regulator
Sirt1	sirtuin 1	Nucleus	transcription regulator
Sirt2	sirtuin 2	Nucleus	transcription regulator
Slf1	SMC5-SMC6 complex localization factor 1	Nucleus	transcription regulator
Smad2	SMAD family member 2	Nucleus	transcription regulator
Smad3	SMAD family member 3	Nucleus	transcription regulator
Smad5	SMAD family member 5	Nucleus	transcription regulator
Smad9	SMAD family member 9	Nucleus	transcription regulator
Smarca1	SWI/SNF related, matrix associated, actin dependent regulator of chromatin, subfamily a, member 1	Nucleus	transcription regulator
Smarca2	SWI/SNF related, matrix associated, actin dependent regulator of chromatin, subfamily a, member 2	Nucleus	transcription regulator
Sox5	SRY-box 5	Nucleus	transcription regulator
Ss18l1	SS18L1 subunit of BAF chromatin remodeling complex	Nucleus	transcription regulator
Ssbp3	single stranded DNA binding protein 3	Nucleus	transcription regulator
Ssbp4	single stranded DNA binding protein 4	Nucleus	transcription regulator
St18	ST18, C2H2C-type zinc finger	Nucleus	transcription regulator
Stat5b	signal transducer and activator of transcription 5B	Nucleus	transcription regulator
Taf4b	TATA-box binding protein associated factor 4b	Nucleus	transcription regulator
Taf5	TATA-box binding protein associated factor 5	Nucleus	transcription regulator
Taf6	TATA-box binding protein associated factor 6	Nucleus	transcription regulator
Taf9	TATA-box binding protein associated factor 9	Nucleus	transcription regulator
Tbx2	T-box 2	Nucleus	transcription regulator
Tcea1	transcription elongation factor A1	Nucleus	transcription regulator
Tfam	transcription factor A, mitochondrial	Cytoplasm	transcription regulator
Tfcp2	transcription factor CP2	Nucleus	transcription regulator
Tle4	TLE family member 4, transcriptional corepressor	Nucleus	transcription regulator
Trank1	tetratricopeptide repeat and ankyrin repeat containing 1	Nucleus	transcription regulator
Trim33	tripartite motif containing 33	Nucleus	transcription regulator
Trip11	thyroid hormone receptor interactor 11	Cytoplasm	transcription regulator
Ubp1	upstream binding protein 1	Cytoplasm	transcription regulator
Usf2	upstream transcription factor 2, c-fos interacting	Nucleus	transcription regulator
Vsx1	visual system homeobox 1	Nucleus	transcription regulator
Yaf2	YY1 associated factor 2	Nucleus	transcription regulator
Yeats2	YEATS domain containing 2	Nucleus	transcription regulator
Yeats4	YEATS domain containing 4	Nucleus	transcription regulator
Ywhah	tyrosine 3-monooxygenase/tryptophan 5-monooxygenase activation protein eta	Cytoplasm	transcription regulator
Zbtb22	zinc finger and BTB domain containing 22	Nucleus	transcription regulator
Zbtb38	zinc finger and BTB domain containing 38	Nucleus	transcription regulator
Zbtb40	zinc finger and BTB domain containing 40	Nucleus	transcription regulator
Zbtb48	zinc finger and BTB domain containing 48	Nucleus	transcription regulator
Zfp11	zinc finger protein 546	Nucleus	transcription regulator
Zfp113	zinc finger protein 3	Nucleus	transcription regulator
Zfp2	ZFP2 zinc finger protein	Nucleus	transcription regulator
Zfp212	zinc finger protein 212	Nucleus	transcription regulator
Zfp236	zinc finger protein 236	Nucleus	transcription regulator
Zfp28	ZFP28 zinc finger protein	Nucleus	transcription regulator
Zfp280b	zinc finger protein 280B	Nucleus	transcription regulator
Zfp287	zinc finger protein 287	Nucleus	transcription regulator
Zfp317	zinc finger protein 317	Nucleus	transcription regulator
Zfp354a	zinc finger protein 354A	Nucleus	transcription regulator
Zfp386	zinc finger protein 519	Nucleus	transcription regulator
Zfp397	zinc finger protein 397	Nucleus	transcription regulator
Zfp410	zinc finger protein 410	Nucleus	transcription regulator
Zfp433	zinc finger protein 433	Nucleus	transcription regulator
Zfp444	zinc finger protein 444	Nucleus	transcription regulator
Zfp488	zinc finger protein 488	Nucleus	transcription regulator
Zfp511	zinc finger protein 511	Nucleus	transcription regulator
Zfp521	zinc finger protein 521	Nucleus	transcription regulator
Zfp536	zinc finger protein 536	Other	transcription regulator
Zfp597	zinc finger protein 597	Nucleus	transcription regulator
Zfp619	zinc finger protein 208	Nucleus	transcription regulator
Zfp644	zinc finger protein 644	Nucleus	transcription regulator
Zfp65	zinc finger protein 253	Nucleus	transcription regulator
Zfp664	zinc finger protein 664	Nucleus	transcription regulator
Zfp691	zinc finger protein 691	Nucleus	transcription regulator
Zfp82	ZFP82 zinc finger protein	Nucleus	transcription regulator
Zfp9	zinc finger protein 25	Nucleus	transcription regulator
Zfp966	zinc finger protein 442	Nucleus	transcription regulator
Zfp967	zinc finger protein 442	Nucleus	transcription regulator
Zfp970	zinc finger protein 442	Nucleus	transcription regulator
Zfp991	zinc finger protein 616	Nucleus	transcription regulator
Zfpm2	zinc finger protein, FOG family member 2	Nucleus	transcription regulator
Zkscan17	zinc finger protein 496	Nucleus	transcription regulator
Zkscan7	zinc finger with KRAB and SCAN domains 7	Nucleus	transcription regulator
Zscan22	zinc finger and SCAN domain containing 22	Nucleus	transcription regulator
Cpeb1	cytoplasmic polyadenylation element binding protein 1	Cytoplasm	translation regulator
Cpeb3	cytoplasmic polyadenylation element binding protein 3	Cytoplasm	translation regulator
Eef1a1	eukaryotic translation elongation factor 1 alpha 1	Cytoplasm	translation regulator
Eef1g	eukaryotic translation elongation factor 1 gamma	Cytoplasm	translation regulator
Eef2	eukaryotic translation elongation factor 2	Cytoplasm	translation regulator
Eif2a	eukaryotic translation initiation factor 2A	Cytoplasm	translation regulator
Gfm2	G elongation factor mitochondrial 2	Cytoplasm	translation regulator
Igf2bp2	insulin like growth factor 2 mRNA binding protein 2	Cytoplasm	translation regulator
Mrpl43	mitochondrial ribosomal protein L43	Cytoplasm	translation regulator
Mtrf1	mitochondrial translation release factor 1	Cytoplasm	translation regulator
Rpl22	ribosomal protein L22	Cytoplasm	translation regulator
Rps23	ribosomal protein S23	Cytoplasm	translation regulator
Rps9	ribosomal protein S9	Cytoplasm	translation regulator
Rpsa	ribosomal protein SA	Cytoplasm	translation regulator
5430419D17Rik	RIKEN cDNA 5430419D17 gene	Plasma Membrane	transmembrane receptor
Caly	calcyon neuron specific vesicular protein	Plasma Membrane	transmembrane receptor
Cd47	CD47 molecule	Plasma Membrane	transmembrane receptor
Chrna5	cholinergic receptor nicotinic alpha 5 subunit	Plasma Membrane	transmembrane receptor
Chrna6	cholinergic receptor nicotinic alpha 6 subunit	Plasma Membrane	transmembrane receptor
Crcp	CGRP receptor component	Plasma Membrane	transmembrane receptor
Epha10	EPH receptor A10	Plasma Membrane	transmembrane receptor
Gfra4	GDNF family receptor alpha 4	Plasma Membrane	transmembrane receptor
Ghr	growth hormone receptor	Plasma Membrane	transmembrane receptor
Il11ra1	interleukin 11 receptor subunit alpha	Plasma Membrane	transmembrane receptor
Il1r1	interleukin 1 receptor type 1	Plasma Membrane	transmembrane receptor
Il1rap	interleukin 1 receptor accessory protein	Plasma Membrane	transmembrane receptor
Lair1	leukocyte associated immunoglobulin like receptor 1	Plasma Membrane	transmembrane receptor
Lrp12	LDL receptor related protein 12	Plasma Membrane	transmembrane receptor
Lrp8	LDL receptor related protein 8	Plasma Membrane	transmembrane receptor
Nrp1	neuropilin 1	Plasma Membrane	transmembrane receptor
Robo2	roundabout guidance receptor 2	Plasma Membrane	transmembrane receptor
Sema5a	semaphorin 5A	Plasma Membrane	transmembrane receptor
Sema7a	semaphorin 7A (John Milton Hagen blood group)	Plasma Membrane	transmembrane receptor
Sigmar1	sigma non-opioid intracellular receptor 1	Plasma Membrane	transmembrane receptor
Ssc5d	scavenger receptor cysteine rich family member with 5 domains	Plasma Membrane	transmembrane receptor
Unc5c	unc-5 netrin receptor C	Plasma Membrane	transmembrane receptor
Utrn	utrophin	Plasma Membrane	transmembrane receptor
Abca8a	ATP-binding cassette, sub-family A (ABC1), member 8a	Other	transporter
Abcb10	ATP binding cassette subfamily B member 10	Cytoplasm	transporter
Abcb1a	ATP binding cassette subfamily B member 1	Plasma Membrane	transporter
Abcb8	ATP binding cassette subfamily B member 8	Cytoplasm	transporter
Abcc5	ATP binding cassette subfamily C member 5	Plasma Membrane	transporter
Abcd2	ATP binding cassette subfamily D member 2	Cytoplasm	transporter
Abcd4	ATP binding cassette subfamily D member 4	Cytoplasm	transporter
Abcf3	ATP binding cassette subfamily F member 3	Other	transporter
Ap1g1	adaptor related protein complex 1 subunit gamma 1	Cytoplasm	transporter
Ap2a2	adaptor related protein complex 2 subunit alpha 2	Cytoplasm	transporter
Ap3b1	adaptor related protein complex 3 subunit beta 1	Plasma Membrane	transporter
Ap3b2	adaptor related protein complex 3 subunit beta 2	Cytoplasm	transporter
Ap3s2	adaptor related protein complex 3 subunit sigma 2	Cytoplasm	transporter
Aqp11	aquaporin 11	Plasma Membrane	transporter
Arl6	ADP ribosylation factor like GTPase 6	Cytoplasm	transporter
Atp13a3	ATPase 13A3	Extracellular Space	transporter
Atp2b1	ATPase plasma membrane Ca2+ transporting 1	Plasma Membrane	transporter
Atp2b3	ATPase plasma membrane Ca2+ transporting 3	Plasma Membrane	transporter
Atp5d	ATP synthase F1 subunit delta	Cytoplasm	transporter
Atp6v1c1	ATPase H+ transporting V1 subunit C1	Cytoplasm	transporter
Cdh23	cadherin related 23	Plasma Membrane	transporter
Cog1	component of oligomeric golgi complex 1	Cytoplasm	transporter
Cplx3	complexin 3	Nucleus	transporter
Cse1l	chromosome segregation 1 like	Nucleus	transporter
Disp1	dispatched RND transporter family member 1	Plasma Membrane	transporter
Doc2b	double C2 domain beta	Cytoplasm	transporter
Exoc3	exocyst complex component 3	Plasma Membrane	transporter
Fabp3	fatty acid binding protein 3	Cytoplasm	transporter
Frg1	FSHD region gene 1	Nucleus	transporter
Gabarap	GABA type A receptor-associated protein	Cytoplasm	transporter
Gga2	golgi associated, gamma adaptin ear containing, ARF binding protein 2	Cytoplasm	transporter
Ipo9	importin 9	Nucleus	transporter
Kpna4	karyopherin subunit alpha 4	Nucleus	transporter
Lasp1	LIM and SH3 protein 1	Cytoplasm	transporter
Lrrc8b	leucine rich repeat containing 8 VRAC subunit B	Plasma Membrane	transporter
Npc2	NPC intracellular cholesterol transporter 2	Extracellular Space	transporter
Nsf	N-ethylmaleimide sensitive factor, vesicle fusing ATPase	Cytoplasm	transporter
Nup155	nucleoporin 155	Nucleus	transporter
Nup62	nucleoporin 62	Nucleus	transporter
Pex7	peroxisomal biogenesis factor 7	Cytoplasm	transporter
Racgap1	Rac GTPase activating protein 1	Cytoplasm	transporter
Rasa1	RAS p21 protein activator 1	Cytoplasm	transporter
Sec14l1	SEC14 like lipid binding 1	Cytoplasm	transporter
Serinc3	serine incorporator 3	Cytoplasm	transporter
Sfxn3	sideroflexin 3	Cytoplasm	transporter
Sil1	SIL1 nucleotide exchange factor	Cytoplasm	transporter
Slc12a9	solute carrier family 12 member 9	Plasma Membrane	transporter
Slc16a6	solute carrier family 16 member 6	Plasma Membrane	transporter
Slc17a5	solute carrier family 17 member 5	Plasma Membrane	transporter
Slc1a7	solute carrier family 1 member 7	Plasma Membrane	transporter
Slc23a2	solute carrier family 23 member 2	Plasma Membrane	transporter
Slc25a17	solute carrier family 25 member 17	Cytoplasm	transporter
Slc25a32	solute carrier family 25 member 32	Cytoplasm	transporter
Slc25a37	solute carrier family 25 member 37	Cytoplasm	transporter
Slc25a44	solute carrier family 25 member 44	Cytoplasm	transporter
Slc29a2	solute carrier family 29 member 2	Plasma Membrane	transporter
Slc2a3	solute carrier family 2 member 3	Plasma Membrane	transporter
Slc31a2	solute carrier family 31 member 2	Plasma Membrane	transporter
Slc35c1	solute carrier family 35 member C1	Cytoplasm	transporter
Slc37a4	solute carrier family 37 member 4	Cytoplasm	transporter
Slc40a1	solute carrier family 40 member 1	Plasma Membrane	transporter
Slc41a2	solute carrier family 41 member 2	Plasma Membrane	transporter
Slc4a1ap	solute carrier family 4 member 1 adaptor protein	Nucleus	transporter
Slc4a5	solute carrier family 4 member 5	Plasma Membrane	transporter
Slc5a3	solute carrier family 5 member 3	Plasma Membrane	transporter
Slc5a7	solute carrier family 5 member 7	Plasma Membrane	transporter
Slc8a3	solute carrier family 8 member A3	Plasma Membrane	transporter
Slc9a9	solute carrier family 9 member A9	Cytoplasm	transporter
Slco1a4	solute carrier organic anion transporter family, member 1a4	Plasma Membrane	transporter
Snx16	sorting nexin 16	Cytoplasm	transporter
Star	steroidogenic acute regulatory protein	Cytoplasm	transporter
Synpr	synaptoporin	Plasma Membrane	transporter
Syt13	synaptotagmin 13	Plasma Membrane	transporter
Syt14	synaptotagmin 14	Other	transporter
Tcn2	transcobalamin 2	Extracellular Space	transporter
Tfrc	transferrin receptor	Plasma Membrane	transporter
Tmed2	transmembrane p24 trafficking protein 2	Cytoplasm	transporter
Tmem30a	transmembrane protein 30A	Cytoplasm	transporter
Tnpo1	transportin 1	Nucleus	transporter
Tomm20	translocase of outer mitochondrial membrane 20	Cytoplasm	transporter
Tomm7	translocase of outer mitochondrial membrane 7	Cytoplasm	transporter
Trappc8	trafficking protein particle complex 8	Cytoplasm	transporter
Vamp1	vesicle associated membrane protein 1	Cytoplasm	transporter
Vps29	VPS29 retromer complex component	Cytoplasm	transporter
Vps35	VPS35 retromer complex component	Cytoplasm	transporter
Vps45	vacuolar protein sorting 45 homolog	Cytoplasm	transporter
Xk	X-linked Kx blood group	Plasma Membrane	transporter
Xpo6	exportin 6	Cytoplasm	transporter
Xpo7	exportin 7	Nucleus	transporter
